# Supplementary material for: Metabolomic and Transcriptomic Analyses Reveal Changes in Active Components During the Growth and Development of Comfrey (Symphytum officinale L.)
Source: Plants (Basel). 2025 Jul 8;14(14):2088. doi: 10.3390/plants14142088 (PMC12299076; doi:10.3390/plants14142088)
Supplement: Supplementary file 1 [file plants-14-02088-s001.zip]

Archive with 11 entries (11 files):
- supplement figure.pdf
- Supplementary table1.xlsx
- Supplementary table10.XLSX
- Supplementary table2.XLSX
- Supplementary table3.xlsx
- Supplementary table4.XLSX
- Supplementary table5.XLSX
- Supplementary table6.XLSX
- Supplementary table7.XLSX
- Supplementary table8.xlsx
- Supplementary table9.XLSX
