# Supplementary material for: Metabolomic and Transcriptomic Analyses Reveal Changes in Active Components During the Growth and Development of Comfrey (Symphytum officinale L.)
Source: Plants (Basel). 2025 Jul 8;14(14):2088. doi: 10.3390/plants14142088 (PMC12299076; doi:10.3390/plants14142088)
Supplement: Supplementary file 1 [file plants-14-02088-s001.zip › Supplementary table1.xlsx]

## Sheet: V vs. B negative
Supplementary table1: Differential metabolites screening at different periods.
ID	Name	Formula	Molecular Weight	RT [min]	m/z	mzCloud_Results	mzVault_Results	MassList_Results	Class_I	Class_II	Class_III	Class_IV	FC	log2FC	Pvalue	ROC	VIP	Up.Down	pos_B1	pos_B2	pos_B3	pos_B4	pos_B5	pos_B6	pos_M1	pos_M2	pos_M3	pos_M4	pos_M5	pos_M6
Com_1276_neg	Vanillyl alcohol	C8 H10 O3	154.062	5.028	153.055	Invalid mass	No results	No results	Benzenoids	Phenols	Methoxyphenols	Methoxyphenols	0.643421	-0.636166	2.22597e-12	1	1.66106	down	1.32623e+08	1.28719e+08	1.30737e+08	1.25532e+08	1.30965e+08	1.28478e+08	1.97735e+08	1.96039e+08	2.03192e+08	2.01037e+08	2.05857e+08	2.03835e+08
Com_13452_neg	LNAPE 18:3/N-2:0	C25 H44 N O8 P	517.28	8.571	516.273	No results	Full match	No results					0.0752697	-3.73179	6.55619e-12	1	1.68284	down	735444	740764	827357	882117	781565	726681	9.83367e+06	9.01402e+06	1.02678e+07	1.11459e+07	9.73369e+06	1.23664e+07
Com_2526_neg	Neohesperidin dihydrochalcone	C28 H36 O15	612.205	5.087	611.198	No results	No results	Full match	Phenylpropanoids and polyketides	Flavonoids	Flavonoid glycosides	Flavonoid O-glycosides	0.424297	-1.23685	1.1558e-11	1	1.82811	down	4.12239e+07	4.21336e+07	4.24963e+07	3.85305e+07	4.06156e+07	4.34426e+07	9.01547e+07	1.00224e+08	9.92736e+07	9.47619e+07	1.00101e+08	1.01023e+08
Com_1684_neg	Helicid	C13 H16 O7	284.089	4.817	329.087	No results	No results	Full match					0.462789	-1.11157	1.87391e-11	1	1.47068	down	6.25166e+07	6.71349e+07	6.52294e+07	6.42867e+07	6.3277e+07	6.81144e+07	1.42167e+08	1.38065e+08	1.42523e+08	1.46539e+08	1.30406e+08	1.44224e+08
Com_2821_neg	LNAPE 16:0/N-2:0	C23 H46 N O8 P	495.295	10.183	494.288	No results	Full match	No results					0.130928	-2.93315	4.45036e-11	1	1.39279	down	1.2709e+07	1.08814e+07	1.07708e+07	1.20699e+07	1.03532e+07	1.04969e+07	8.06658e+07	8.38405e+07	8.42737e+07	9.08071e+07	8.94798e+07	8.48112e+07
Com_35_neg	LPG 16:0	C22 H45 O9 P	484.279	10.201	483.272	No results	Full match	No results	Lipids and lipid-like molecules	Glycerophospholipids	Glycerophosphoglycerols	Phosphatidylglycerols	2.0025	1.0018	1.21734e-10	1	1.16489	up	5.56529e+09	5.26672e+09	5.49624e+09	5.41084e+09	5.1381e+09	5.66333e+09	2.67276e+09	2.8016e+09	2.66558e+09	2.66303e+09	2.90054e+09	2.54648e+09
Com_4637_neg	Pyridoxal-5'-phosphate	C8 H10 N O6 P	247.024	2.413	246.017	No results	Full match	Full match	Organoheterocyclic compounds	Pyridines and derivatives	Pyridine carboxaldehydes	Pyridoxals and derivatives	1.97046	0.978533	1.3393e-10	1	1.26713	up	4.65862e+07	4.7774e+07	4.67332e+07	4.64284e+07	4.2377e+07	4.77588e+07	2.40318e+07	2.27667e+07	2.49101e+07	2.29404e+07	2.31571e+07	2.31038e+07
Com_169_neg	4-Oxoproline	C5 H7 N O3	129.041	1.719	128.034	Invalid mass	No results	No results	Organic acids and derivatives	Carboxylic acids and derivatives	Amino acids, peptides, and analogues	Proline and derivatives	0.252094	-1.98797	1.37568e-10	1	1.12132	down	3.76965e+08	4.26261e+08	3.74677e+08	4.32523e+08	3.66356e+08	3.76648e+08	1.48679e+09	1.4949e+09	1.62747e+09	1.53347e+09	1.54661e+09	1.64629e+09
Com_1324_neg	Phellodensin F	C26 H30 O10	502.183	5.739	501.176	No results	No results	Full match	Phenylpropanoids and polyketides	Flavonoids	Flavonoid glycosides	Flavonoid-7-O-glycosides	5.87158	2.55375	1.61689e-10	1	1.82528	up	1.77261e+08	1.82325e+08	1.81394e+08	1.6385e+08	1.67963e+08	1.80722e+08	3.28111e+07	2.63336e+07	2.96552e+07	2.77764e+07	3.07258e+07	3.21241e+07
Com_203_neg	Casticin	C19 H18 O8	374.099	5.602	373.092	No results	No results	Full match	Phenylpropanoids and polyketides	Flavonoids	O-methylated flavonoids	7-O-methylated flavonoids	1.95198	0.964939	1.95825e-10	1	1.76473	up	1.25927e+09	1.24046e+09	1.13652e+09	1.17701e+09	1.22259e+09	1.19771e+09	6.35572e+08	5.9456e+08	6.22522e+08	6.20165e+08	6.21629e+08	6.11312e+08
Com_3483_neg	Nicotianamine	C12 H21 N3 O6	303.143	4.757	284.125	No results	No results	Full match	Organic acids and derivatives	Carboxylic acids and derivatives	Amino acids, peptides, and analogues	L-alpha-amino acids	0.124208	-3.00917	2.08074e-10	1	1.468	down	8.10654e+06	8.65848e+06	9.41361e+06	7.74859e+06	7.62678e+06	7.092e+06	6.73449e+07	6.71268e+07	6.8751e+07	6.6073e+07	6.03967e+07	6.19563e+07
Com_3439_neg	Sucrose	C12 H22 O11	342.115	2.587	341.108	Full match	Full match	Full match	Organic oxygen compounds	Organooxygen compounds	Carbohydrates and carbohydrate conjugates	O-glycosyl compounds	0.397316	-1.33164	3.13667e-10	1	1.49781	down	2.55467e+07	2.26174e+07	2.2426e+07	2.26482e+07	2.39208e+07	2.28855e+07	6.19103e+07	5.66293e+07	5.87821e+07	6.41267e+07	5.32512e+07	5.77771e+07
Com_4628_neg	MGDG 2:0_18:3	C29 H48 O10	602.33	8.129	601.323	No results	Invalid mass	No results					0.493398	-1.01918	3.17272e-10	1	1.62854	down	2.6241e+07	2.39669e+07	2.39234e+07	2.48612e+07	2.26763e+07	2.51153e+07	4.89261e+07	4.76812e+07	4.78952e+07	4.95833e+07	5.26311e+07	5.07792e+07
Com_32_neg	lactucopicrin	C23 H22 O7	410.136	6.075	455.134	No results	No results	Full match	Benzenoids	Phenols	1-hydroxy-2-unsubstituted benzenoids	1-hydroxy-2-unsubstituted benzenoids	1.81996	0.863903	4.2714e-10	1	1.21549	up	6.27459e+09	6.08366e+09	6.19235e+09	6.24408e+09	5.78312e+09	6.35634e+09	3.50126e+09	3.30594e+09	3.51016e+09	3.25026e+09	3.19525e+09	3.53111e+09
Com_2965_neg	Gallocatechin gallate	C22 H18 O11	458.084	5.402	457.077	No results	No results	Full match	Phenylpropanoids and polyketides	Flavonoids	Flavans	Catechin gallates	3.2836	1.71528	5.19802e-10	1	1.80281	up	6.62942e+07	7.96236e+07	6.99301e+07	6.3907e+07	6.5529e+07	7.29495e+07	2.4095e+07	2.31487e+07	2.10308e+07	1.93904e+07	1.92799e+07	2.04254e+07
Com_12_neg	D-Raffinose	C18 H32 O16	504.168	1.384	503.161	Full match	Full match	Full match	Organic oxygen compounds	Organooxygen compounds	Carbohydrates and carbohydrate conjugates	Oligosaccharides	0.264812	-1.91696	6.11547e-10	1	1.01788	down	1.10653e+09	1.02563e+09	1.19363e+09	1.05782e+09	1.07667e+09	9.35599e+08	3.85036e+09	4.10099e+09	3.88507e+09	4.33e+09	4.0978e+09	3.88831e+09
Com_1845_neg	D-(+)-Maltose	C12 H22 O11	388.121	2.839	387.114	Invalid mass	No results	No results	Organic oxygen compounds	Organooxygen compounds	Carbohydrates and carbohydrate conjugates	O-glycosyl compounds	0.408878	-1.29026	8.87248e-10	1	1.62968	down	5.85395e+07	5.39577e+07	4.86276e+07	4.9905e+07	5.19203e+07	5.15654e+07	1.38421e+08	1.25379e+08	1.39773e+08	1.28281e+08	1.1607e+08	1.21294e+08
Com_10573_neg	2-Hydroxy-2-methylbutanoic acid	C5 H10 O3	118.062	3.708	281.124	No results	No results	Full match	Lipids and lipid-like molecules	Fatty Acyls	Fatty acids and conjugates	Hydroxy fatty acids	0.617573	-0.695319	1.46656e-09	1	1.79972	down	9.88876e+06	1.05823e+07	9.36862e+06	9.99786e+06	9.95164e+06	1.03215e+07	1.70708e+07	1.54415e+07	1.67562e+07	1.62487e+07	1.57356e+07	1.6081e+07
Com_1077_neg	Polyphyllin VI	C39 H62 O13	738.418	8.597	737.411	No results	No results	Full match	Lipids and lipid-like molecules	Steroids and steroid derivatives	Steroidal glycosides	Steroidal saponins	2.49211	1.31737	1.68812e-09	1	1.50678	up	1.916e+08	1.94098e+08	2.07545e+08	1.78711e+08	2.25606e+08	2.00331e+08	8.64319e+07	7.82069e+07	8.44124e+07	8.01002e+07	8.15574e+07	6.99638e+07
Com_454_neg	N6-Succinyl Adenosine	C14 H17 N5 O8	383.107	5.01	382.1	No results	No results	Full match	Nucleosides, nucleotides, and analogues	Purine nucleosides	Not available	Purine nucleosides	0.471707	-1.08404	2.28237e-09	1	1.63255	down	2.84851e+08	2.42166e+08	2.57994e+08	2.71459e+08	2.68081e+08	2.61083e+08	5.69597e+08	5.57239e+08	5.34458e+08	5.81664e+08	5.47621e+08	5.70901e+08
Com_2599_neg	Uridine monophosphate (UMP)	C9 H13 N2 O9 P	288.059	1.387	323.028	Invalid mass	Invalid mass	No match	Nucleosides, nucleotides, and analogues	Pyrimidine nucleotides	Pyrimidine ribonucleotides	Pyrimidine ribonucleoside monophosphates	2.05927	1.04213	2.48207e-09	1	1.52791	up	8.60272e+07	8.58264e+07	8.65611e+07	8.77952e+07	8.97593e+07	7.53145e+07	4.44291e+07	4.12511e+07	4.10405e+07	4.1776e+07	3.88099e+07	4.09777e+07
Com_5093_neg	C-pentosyl-apigenin O-p-coumaroylhexoside	C35 H34 O16	710.185	5.685	709.177	No results	No results	Full match					0.529566	-0.917117	4.66683e-09	1	1.37415	down	2.33903e+07	2.28487e+07	2.1796e+07	2.14864e+07	2.28279e+07	2.35992e+07	4.0629e+07	4.23037e+07	4.03451e+07	4.39605e+07	4.70645e+07	4.24138e+07
Com_898_neg	Xanthurenic acid O-hexoside	C16 H17 N O9	367.089	4.953	366.082	No results	No results	Full match					0.407726	-1.29433	4.7325e-09	1	1.60491	down	1.15747e+08	1.19734e+08	1.08226e+08	1.11897e+08	1.27252e+08	1.2446e+08	2.79484e+08	2.84529e+08	2.87586e+08	2.88154e+08	2.89178e+08	3.05852e+08
Com_2134_neg	LPE 18:4	C23 H40 N O7 P	473.254	7.968	472.246	No results	Full match	No results	Lipids and lipid-like molecules	Glycerophospholipids	Glycerophosphoethanolamines	1-acyl-sn-glycero-3-phosphoethanolamines	1.50434	0.589131	7.52241e-09	1	1.67323	up	1.04472e+08	1.01089e+08	1.00975e+08	1.03734e+08	1.11117e+08	9.9771e+07	6.96848e+07	6.56054e+07	6.86275e+07	6.66486e+07	7.38295e+07	6.8515e+07
Com_7416_neg	PA 2:0_18:2	C23 H41 O8 P	476.254	9.524	475.246	No results	Full match	No results					1.90964	0.933298	9.98906e-09	1	1.26137	up	2.42814e+07	2.19759e+07	2.2476e+07	2.04578e+07	2.10705e+07	2.07594e+07	1.15877e+07	1.06303e+07	1.11722e+07	1.28688e+07	1.08724e+07	1.14791e+07
Com_243_neg	2-Hydroxycaproic acid	C6 H12 O3	132.077	5.683	131.07	Invalid mass	Invalid mass	No results	Lipids and lipid-like molecules	Fatty Acyls	Fatty acids and conjugates	Medium-chain fatty acids	0.623963	-0.680469	1.0293e-08	1	1.80702	down	7.0614e+08	7.3025e+08	6.85678e+08	7.29327e+08	6.48231e+08	7.06648e+08	1.08299e+09	1.12629e+09	1.1433e+09	1.15936e+09	1.08818e+09	1.14112e+09
Com_9964_neg	1-O-(3,4,5-Trimethoxybenzoyl)-beta-L-galactopyranose	C16 H22 O10	420.126	4.697	419.119	Invalid mass	No results	No match					0.42881	-1.22159	1.25744e-08	1	1.6602	down	7.48054e+06	6.54596e+06	7.03463e+06	8.24073e+06	8.04401e+06	6.88513e+06	1.64246e+07	1.72961e+07	1.67151e+07	1.69943e+07	1.61136e+07	1.96046e+07
Com_6197_neg	Euphorbia factor L3	C31 H38 O7	522.259	6.764	521.252	No results	No results	Full match	Lipids and lipid-like molecules	Prenol lipids	Diterpenoids	Diterpenoids	2.7938	1.48223	1.30071e-08	1	1.47546	up	2.75486e+07	2.91034e+07	2.64948e+07	2.78145e+07	2.77975e+07	3.35406e+07	1.26985e+07	9.75522e+06	1.01106e+07	1.00607e+07	9.33814e+06	9.70899e+06
Com_7521_neg	LPE 15:0	C20 H42 N O7 P	439.269	8.834	438.262	No results	Full match	No results	Lipids and lipid-like molecules	Glycerophospholipids	Glycerophosphoethanolamines	1-acyl-sn-glycero-3-phosphoethanolamines	0.417759	-1.25926	1.41374e-08	1	1.12386	down	6.33525e+06	6.77691e+06	6.3882e+06	7.3719e+06	7.7e+06	6.01438e+06	1.65735e+07	1.71438e+07	1.45801e+07	1.54644e+07	1.79024e+07	1.54891e+07
Com_7759_neg	LNAPE 18:2/N-2:0	C25 H46 N O8 P	519.296	9.593	518.288	No results	Full match	No results					0.231276	-2.11231	1.5751e-08	1	1.71461	down	3.94816e+06	5.40438e+06	5.20066e+06	5.32907e+06	6.40292e+06	5.47494e+06	2.19968e+07	2.09863e+07	2.03079e+07	2.4013e+07	2.22741e+07	2.77476e+07
Com_19427_neg	LNAPE 18:1/N-2:0	C25 H48 N O8 P	521.311	10.691	520.304	No results	Full match	No results					0.0984203	-3.3449	2.19069e-08	1	1.71652	down	624385	558325	679848	551675	419223	476224	5.31213e+06	5.36802e+06	5.94693e+06	5.6087e+06	6.24704e+06	5.14518e+06
Com_238_neg	2,2-Bis(hydroxymethyl)propionic acid	C5 H10 O4	134.057	5.005	133.049	Invalid mass	No results	No results	Organic acids and derivatives	Hydroxy acids and derivatives	Beta hydroxy acids and derivatives	Beta hydroxy acids and derivatives	2.09548	1.06728	2.22373e-08	1	1.61671	up	1.06183e+09	1.06658e+09	1.05151e+09	1.02218e+09	1.07502e+09	8.63055e+08	5.17513e+08	4.83426e+08	4.89405e+08	5.00629e+08	4.3197e+08	5.07259e+08
Com_14374_neg	10-Nitrolinoleate	C18 H31 N O4	325.225	6.312	324.218	Full match	No results	No results	Lipids and lipid-like molecules	Fatty Acyls	Lineolic acids and derivatives	Lineolic acids and derivatives	2.67899	1.42169	2.54804e-08	1	1.43021	up	7.56169e+06	1.01271e+07	7.83542e+06	8.42928e+06	8.72855e+06	8.60274e+06	3.81009e+06	2.67809e+06	3.04338e+06	3.25968e+06	3.10792e+06	3.24418e+06
Com_9430_neg	Bruceine D	C20 H26 O9	410.157	5.864	455.155	No results	No results	Full match	Lipids and lipid-like molecules	Prenol lipids	Terpene lactones	Quassinoids	0.160674	-2.6378	2.5787e-08	1	1.57239	down	2.5277e+06	3.9136e+06	2.50756e+06	3.32156e+06	2.48679e+06	2.7072e+06	2.01231e+07	1.5825e+07	1.92511e+07	1.66284e+07	1.65347e+07	2.03327e+07
Com_2984_neg	Pectolinarin	C29 H34 O15	622.189	5.545	621.182	No results	No results	Full match	Phenylpropanoids and polyketides	Flavonoids	Flavonoid glycosides	Flavonoid-7-O-glycosides	0.632635	-0.660555	3.05726e-08	1	1.73725	down	5.02959e+07	4.89279e+07	4.7884e+07	4.95341e+07	5.42078e+07	4.61512e+07	7.70652e+07	7.91724e+07	8.33297e+07	8.03533e+07	7.20919e+07	7.74538e+07
Com_3474_neg	6-Sialyllactose	C23 H39 N O19	633.211	1.688	632.204	No results	No results	Full match	Organic oxygen compounds	Organooxygen compounds	Carbohydrates and carbohydrate conjugates	N-acylneuraminic acids	0.0532932	-4.2299	3.07922e-08	1	1.76385	down	3.81918e+06	2.85809e+06	2.85317e+06	1.95602e+06	2.31079e+06	2.1981e+06	6.78022e+07	5.04749e+07	5.79369e+07	5.23714e+07	2.55258e+07	4.60269e+07
Com_1721_neg	Fraxinellone	C14 H16 O3	232.109	5.637	231.102	No results	No results	Full match	Organoheterocyclic compounds	Isobenzofurans	Not available	Isobenzofurans	3.72357	1.89669	3.18647e-08	1	1.80304	up	1.30363e+08	9.90289e+07	1.39607e+08	1.28802e+08	1.22349e+08	1.32905e+08	3.9515e+07	3.85782e+07	2.89288e+07	3.72718e+07	2.87896e+07	2.91563e+07
Com_907_neg	MGDG O-15:1_2:0	C26 H48 O9	564.351	5.825	563.344	No results	Invalid mass	No results					0.609314	-0.714743	3.26864e-08	1	1.61573	down	1.68955e+08	1.79425e+08	1.71252e+08	1.50916e+08	1.70023e+08	1.71498e+08	2.86931e+08	2.55019e+08	2.8872e+08	2.67021e+08	2.69422e+08	2.93885e+08
Com_24575_neg	Jionoside A1	C36 H48 O20	800.271	4.951	799.263	No results	No results	Full match	Organic oxygen compounds	Organooxygen compounds	Carbohydrates and carbohydrate conjugates	Oligosaccharides	0.349487	-1.51669	3.8528e-08	1	1.79543	down	1.12828e+06	1.15263e+06	1.05426e+06	1.13582e+06	1.20309e+06	1.01105e+06	3.00987e+06	3.37804e+06	3.50694e+06	2.92155e+06	2.73147e+06	3.58053e+06
Com_923_neg	DL-Tryptophan	C11 H12 N2 O2	204.089	5.193	203.082	Full match	Full match	Full match	Organoheterocyclic compounds	Indoles and derivatives	Indolyl carboxylic acids and derivatives	Indolyl carboxylic acids and derivatives	0.283103	-1.8206	4.47657e-08	1	1.69689	down	7.75846e+07	7.49968e+07	7.50817e+07	9.15225e+07	8.43888e+07	7.14921e+07	2.64741e+08	2.80263e+08	2.84001e+08	2.7787e+08	2.80544e+08	2.9065e+08
Com_5720_neg	Mangiferin	C19 H18 O11	422.084	2.287	421.077	No results	No results	Full match	Organoheterocyclic compounds	Benzopyrans	1-benzopyrans	Xanthones	0.174189	-2.52127	4.60053e-08	1	1.13496	down	7.70511e+06	6.01368e+06	5.80399e+06	7.24417e+06	5.85931e+06	6.074e+06	3.89742e+07	3.69652e+07	3.85459e+07	3.62598e+07	3.54546e+07	3.59739e+07
Com_19416_neg	3,8,9-trihydroxy-10-propyl-3,4,5,8,9,10-hexahydro-2H-oxecin-2-one	C12 H20 O5	245.137	2.67	244.13	Invalid mass	No results	No results					0.236794	-2.0783	4.62464e-08	1	1.11125	down	1.21612e+06	1.33649e+06	1.19896e+06	1.04802e+06	1.10319e+06	1.27364e+06	6.0135e+06	4.63398e+06	5.33769e+06	5.28322e+06	3.82738e+06	5.21081e+06
Com_10503_neg	Yuheinoside	C16 H24 O9	360.142	5.11	359.134	No results	No results	Full match	Lipids and lipid-like molecules	Prenol lipids	Terpene glycosides	Iridoid O-glycosides	0.566263	-0.820455	5.64365e-08	1	1.72869	down	9.15777e+06	9.86165e+06	8.85733e+06	9.18054e+06	8.482e+06	1.03503e+07	1.55291e+07	1.68142e+07	1.54003e+07	1.67115e+07	1.611e+07	1.81339e+07
Com_128_neg	LPG 18:3	C24 H43 O9 P	506.264	8.833	505.257	No results	Full match	No results	Lipids and lipid-like molecules	Glycerophospholipids	Glycerophosphoglycerols	Phosphatidylglycerols	2.09357	1.06597	5.8333e-08	1	1.6192	up	1.70429e+09	1.95053e+09	1.83916e+09	1.79185e+09	1.61373e+09	1.71298e+09	9.54029e+08	7.64112e+08	9.04601e+08	8.76264e+08	7.69036e+08	8.01067e+08
Com_150_neg	7-Methylxanthine	C6 H6 N4 O2	120.041	1.297	165.039	Invalid mass	No results	No results	Organoheterocyclic compounds	Imidazopyrimidines	Purines and purine derivatives	Xanthines	0.503293	-0.99053	6.06921e-08	1	1.77191	down	9.27469e+08	8.48201e+08	9.07515e+08	9.84513e+08	8.97312e+08	7.9183e+08	1.78246e+09	1.66151e+09	1.78627e+09	1.72901e+09	1.79989e+09	1.88445e+09
Com_9667_neg	(+)-Isolariciresinol	C20 H24 O6	360.157	5.181	359.15	No results	No results	Full match	Lignans, neolignans and related compounds	Aryltetralin lignans	9,9p-dihydroxyaryltetralin lignans	9,9p-dihydroxyaryltetralin lignans	0.436364	-1.1964	6.60713e-08	1	1.81785	down	8.33709e+06	7.97102e+06	8.02516e+06	7.67625e+06	7.75237e+06	7.59552e+06	1.85586e+07	1.82035e+07	1.96345e+07	1.56744e+07	1.87874e+07	1.7669e+07
Com_10033_neg	gamma-Glutamate-Cysteine	C8 H14 N2 O5 S	250.062	5.056	249.054	No results	No results	Full match					0.136801	-2.86985	7.75452e-08	1	1.3289	down	1.92725e+06	2.14281e+06	2.33305e+06	2.45859e+06	1.78031e+06	2.99438e+06	1.5932e+07	1.89622e+07	1.64265e+07	1.50737e+07	1.60478e+07	1.72384e+07
Com_989_neg	LPC 18:4	C26 H46 N O7 P	561.306	7.996	560.299	No results	Invalid mass	No results	Lipids and lipid-like molecules	Glycerophospholipids	Glycerophosphocholines	Phosphocholines	1.96976	0.978023	8.45623e-08	1	1.66184	up	2.45392e+08	2.34953e+08	2.43189e+08	2.33768e+08	2.43917e+08	2.36807e+08	1.25356e+08	1.14209e+08	1.22704e+08	1.15611e+08	1.3332e+08	1.18849e+08
Com_1472_neg	α,α-Trehalose	C12 H22 O11	342.116	2.911	341.108	Full match	Full match	Full match	Organic oxygen compounds	Organooxygen compounds	Carbohydrates and carbohydrate conjugates	O-glycosyl compounds	0.393878	-1.34418	8.61915e-08	1	1.55351	down	7.6639e+07	5.67936e+07	6.07643e+07	5.79192e+07	5.96952e+07	6.60393e+07	1.74671e+08	1.51719e+08	1.74664e+08	1.60061e+08	1.27271e+08	1.70924e+08
Com_497_neg	Octanedioic acid	C8 H14 O4	174.089	5.683	173.081	No results	No results	Full match	Lipids and lipid-like molecules	Fatty Acyls	Fatty acids and conjugates	Medium-chain fatty acids	0.63501	-0.655148	9.32306e-08	1	1.80734	down	3.33238e+08	3.53591e+08	3.36147e+08	3.57457e+08	3.12941e+08	3.43654e+08	5.20818e+08	5.43711e+08	5.41471e+08	5.39594e+08	5.16705e+08	5.45566e+08
Com_487_neg	D-Glucono-1,5-lactone	C6 H10 O6	238.068	1.408	475.129	No results	Invalid mass	No results	Organic oxygen compounds	Organooxygen compounds	Carbohydrates and carbohydrate conjugates	Gluconolactones	0.626748	-0.674042	1.22038e-07	1	1.09685	down	3.60066e+08	3.40349e+08	3.12033e+08	3.16019e+08	3.25307e+08	3.01457e+08	5.41887e+08	4.80027e+08	4.89078e+08	5.45468e+08	5.24222e+08	5.38962e+08
Com_5826_neg	LPG 18:4	C24 H41 O9 P	504.249	8.028	503.241	No results	Full match	No results	Lipids and lipid-like molecules	Glycerophospholipids	Glycerophosphoglycerols	Phosphatidylglycerols	1.70634	0.770904	1.26843e-07	1	1.79023	up	3.3735e+07	3.52508e+07	3.56506e+07	3.52354e+07	3.20695e+07	3.4923e+07	2.02816e+07	1.85114e+07	2.09866e+07	1.91041e+07	2.23374e+07	2.00117e+07
Com_18021_neg	Pseudoprotodioscin	C51 H82 O21	1030.53	6.311	1029.52	No results	No results	Full match	Lipids and lipid-like molecules	Steroids and steroid derivatives	Steroidal glycosides	Steroidal saponins	4.06206	2.02221	1.28461e-07	1	1.46224	up	6.70377e+06	6.14682e+06	3.89149e+06	5.10499e+06	5.63274e+06	6.09266e+06	1.18522e+06	1.51545e+06	1.22569e+06	1.35625e+06	1.79703e+06	1.18525e+06
Com_28981_neg	tZROG	C21 H31 N5 O10	513.205	3.731	512.197	No results	No results	Full match					0.0870946	-3.52127	1.51501e-07	1	1.70093	down	138998	152745	142361	141929	251418	122207	2.15544e+06	1.57868e+06	1.86793e+06	1.86535e+06	1.68313e+06	1.75322e+06
Com_15116_neg	Protodioscin	C51 H84 O22	1048.55	6.305	1029.53	No results	No results	Full match	Lipids and lipid-like molecules	Steroids and steroid derivatives	Steroidal glycosides	Steroidal saponins	4.66277	2.22119	1.5576e-07	1	1.33124	up	6.70377e+06	6.14682e+06	8.97627e+06	4.64198e+06	5.63274e+06	6.09266e+06	1.11166e+06	1.51545e+06	1.22569e+06	1.35625e+06	1.79703e+06	1.18525e+06
Com_7823_neg	5-Methylcytidine	C10 H15 N3 O5	257.101	1.999	256.093	No results	No results	Full match	Nucleosides, nucleotides, and analogues	Pyrimidine nucleosides	Not available	Pyrimidine nucleosides	0.0834457	-3.58302	2.2249e-07	1	1.38001	down	1.94634e+06	2.45497e+06	1.94605e+06	2.69097e+06	1.64649e+06	1.90447e+06	2.52433e+07	2.46265e+07	2.64323e+07	2.44858e+07	2.43007e+07	2.57794e+07
Com_705_neg	Artesunate	C19 H28 O8	384.178	5.78	429.176	No results	No results	Full match					0.537457	-0.89578	2.24444e-07	1	1.32119	down	1.55145e+08	1.72189e+08	1.4954e+08	1.5611e+08	1.55385e+08	1.66105e+08	2.97342e+08	2.89719e+08	2.95809e+08	2.93436e+08	2.97628e+08	3.01974e+08
Com_5717_neg	LPC 15:0	C23 H48 N O7 P	527.322	8.899	526.315	No results	Invalid mass	No results	Lipids and lipid-like molecules	Glycerophospholipids	Glycerophosphocholines	Phosphocholines	0.603406	-0.7288	2.33809e-07	1	1.03685	down	1.3129e+07	1.30285e+07	1.50978e+07	1.39845e+07	1.51501e+07	1.45518e+07	2.49052e+07	2.39878e+07	2.25546e+07	2.35766e+07	2.2605e+07	2.31413e+07
Com_12016_neg	MGDG 2:0_16:0	C27 H50 O10	580.345	8.998	579.338	No results	Invalid mass	No results					0.247513	-2.01443	2.63578e-07	1	1.7616	down	2.58674e+06	1.6676e+06	2.62785e+06	2.80604e+06	2.79078e+06	2.5757e+06	9.03396e+06	1.06315e+07	9.05495e+06	8.92245e+06	1.45806e+07	8.60052e+06
Com_10997_neg	Ixoside	C16 H20 O11	388.1	2.38	387.093	No results	No results	Full match	Lipids and lipid-like molecules	Prenol lipids	Terpene glycosides	Iridoid O-glycosides	0.296748	-1.75269	2.66413e-07	1	1.39415	down	4.38327e+06	4.39938e+06	4.18407e+06	3.94037e+06	3.92488e+06	4.61666e+06	1.42196e+07	1.10678e+07	1.34934e+07	1.48528e+07	1.67303e+07	1.53945e+07
Com_8757_neg	Ginkgolide B	C20 H24 O10	424.136	5.763	423.129	No results	No results	Full match	Lipids and lipid-like molecules	Prenol lipids	Terpene lactones	Ginkgolides and bilobalides	0.249703	-2.00171	6.46784e-07	1	1.72047	down	3.67473e+06	4.89093e+06	4.13117e+06	3.85233e+06	4.37346e+06	4.30406e+06	1.43383e+07	1.58562e+07	2.26674e+07	1.37436e+07	1.49845e+07	1.94367e+07
Com_3286_neg	Arbutin	C12 H16 O7	272.089	2.585	271.082	Full match	Full match	Full match	Organic oxygen compounds	Organooxygen compounds	Carbohydrates and carbohydrate conjugates	Phenolic glycosides	0.16296	-2.61741	6.91031e-07	1	1.7185	down	8.62668e+06	7.94237e+06	1.26064e+07	6.98426e+06	6.68755e+06	8.22415e+06	7.29029e+07	3.32343e+07	3.89255e+07	4.74152e+07	5.80445e+07	6.28761e+07
Com_108_neg	Corchorifatty acid F	C18 H32 O5	328.225	6.135	327.217	Full match	No results	No results	Lipids and lipid-like molecules	Fatty Acyls	Lineolic acids and derivatives	Lineolic acids and derivatives	0.587579	-0.767146	7.10517e-07	1	1.01224	down	1.31028e+09	1.46331e+09	1.28754e+09	1.36257e+09	1.33061e+09	1.31188e+09	2.11017e+09	2.45658e+09	2.1363e+09	2.41625e+09	2.11707e+09	2.49146e+09
Com_2275_neg	Eugenyl acetate	C12 H14 O3	206.093	5.641	187.075	No results	No results	Full match	Benzenoids	Phenol esters	Not available	Phenol esters	3.86978	1.95225	7.30806e-07	1	1.82161	up	1.05088e+08	9.98923e+07	9.43446e+07	7.99141e+07	7.45327e+07	1.03792e+08	2.29493e+07	2.50634e+07	2.32468e+07	2.33028e+07	2.54428e+07	2.40761e+07
Com_14924_neg	LPI 15:0	C24 H47 O12 P	558.279	9.32	557.272	No results	Full match	No results	Lipids and lipid-like molecules	Glycerophospholipids	Glycerophosphoinositols	Phosphatidylinositols	0.601433	-0.733523	7.61399e-07	1	1.05323	down	6.22858e+06	5.50746e+06	5.53109e+06	5.25408e+06	4.85026e+06	5.82825e+06	9.84606e+06	9.45678e+06	9.57316e+06	8.90148e+06	8.23007e+06	9.19345e+06
Com_8027_neg	Biliverdin	C33 H34 N4 O6	582.248	5.964	627.246	No results	No results	Full match	Organoheterocyclic compounds	Tetrapyrroles and derivatives	Bilirubins	Bilirubins	0.212189	-2.23658	8.44376e-07	1	1.78578	down	4.26227e+06	4.40987e+06	6.99188e+06	5.31094e+06	4.35619e+06	3.96141e+06	2.26204e+07	2.58975e+07	2.06016e+07	2.07881e+07	2.44046e+07	2.37373e+07
Com_15035_neg	Glycyl-L-leucine	C8 H16 N2 O3	188.115	2.895	187.108	No results	No results	Full match	Organic acids and derivatives	Carboxylic acids and derivatives	Amino acids, peptides, and analogues	Peptides	0.449248	-1.15442	9.09782e-07	1	1.33043	down	3.87094e+06	4.77929e+06	3.56004e+06	4.33416e+06	4.53278e+06	3.66714e+06	9.45643e+06	8.70461e+06	9.84798e+06	8.41326e+06	8.98681e+06	9.6704e+06
Com_1105_neg	6,7-Dihydroxycoumarin	C9 H6 O4	178.026	5.13	177.018	No results	Full match	Full match	Phenylpropanoids and polyketides	Coumarins and derivatives	Hydroxycoumarins	6,7-dihydroxycoumarins	0.548386	-0.866735	1.19609e-06	1	1.57252	down	1.22444e+08	1.27996e+08	1.23123e+08	1.25319e+08	1.2096e+08	1.21889e+08	2.10722e+08	2.27534e+08	2.06122e+08	2.21779e+08	2.42638e+08	2.43774e+08
Com_16387_neg	Azelaic acid	C9 H16 O4	188.105	5.664	375.203	No results	No results	Full match	Lipids and lipid-like molecules	Fatty Acyls	Fatty acids and conjugates	Medium-chain fatty acids	0.407875	-1.2938	1.23868e-06	1	1.64587	down	2.71389e+06	3.2267e+06	2.39951e+06	3.12939e+06	2.8316e+06	3.05494e+06	6.71983e+06	5.58587e+06	7.42971e+06	6.40618e+06	7.62119e+06	8.78948e+06
Com_4390_neg	Androsin	C15 H20 O8	328.115	5.191	327.108	No results	No results	Full match	Lipids and lipid-like molecules	Steroids and steroid derivatives	Androstane steroids	Androgens and derivatives	1.56569	0.646801	1.38803e-06	1	1.70852	up	4.73492e+07	4.93673e+07	5.00354e+07	4.99275e+07	4.18572e+07	4.29591e+07	3.15185e+07	3.04186e+07	2.7274e+07	3.15453e+07	2.94126e+07	2.96208e+07
Com_6133_neg	Ganoderic acid C2	C30 H46 O7	518.326	5.714	517.319	No results	No results	Full match	Lipids and lipid-like molecules	Prenol lipids	Triterpenoids	Triterpenoids	2.32424	1.21676	1.62313e-06	1	1.35133	up	3.35901e+07	3.32547e+07	3.35824e+07	2.36299e+07	2.85667e+07	3.11779e+07	1.39939e+07	9.8373e+06	1.30293e+07	1.39165e+07	1.53806e+07	1.29228e+07
Com_9027_neg	Picropodophyllin	C22 H22 O8	414.13	5.09	413.121	No results	No results	Full match	Lignans, neolignans and related compounds	Lignan lactones	Podophyllotoxins	Podophyllotoxins	0.582483	-0.779713	1.74881e-06	1	1.75156	down	1.06236e+07	1.19442e+07	1.2826e+07	1.287e+07	1.26352e+07	1.05926e+07	2.1469e+07	1.97743e+07	2.12703e+07	1.89486e+07	2.00539e+07	2.12199e+07
Com_8067_neg	3-[3-(beta-D-Glucopyranosyloxy)-2-hydroxyphenyl]propanoic acid	C15 H20 O9	362.121	4.897	361.114	Invalid mass	No results	No match					0.52339	-0.934042	2.07885e-06	1	1.76507	down	1.01831e+07	1.3455e+07	1.23393e+07	1.26225e+07	1.13082e+07	1.3968e+07	2.14316e+07	2.57139e+07	2.38018e+07	2.18083e+07	2.40402e+07	2.43537e+07
Com_26062_neg	N alpha-Acetyl-L-Arginine	C8 H16 N4 O3	216.121	1.784	215.114	No results	No results	Full match					0.166745	-2.58429	2.22868e-06	1	1.6998	down	266041	376077	525183	460120	554935	476626	2.30082e+06	2.44632e+06	2.92639e+06	2.68915e+06	3.06966e+06	2.5141e+06
Com_5614_neg	Gibberellin A7	C19 H22 O5	330.146	5.129	329.139	Full match	No results	No match	Lipids and lipid-like molecules	Prenol lipids	Diterpenoids	C19-gibberellin 6-carboxylic acids	0.621554	-0.686048	2.4043e-06	1	1.31136	down	1.87461e+07	1.82577e+07	1.61479e+07	1.58814e+07	1.7836e+07	1.63229e+07	2.40448e+07	3.00024e+07	2.86711e+07	2.71546e+07	2.57691e+07	3.03806e+07
Com_17092_neg	Methyl linolenate	C19 H32 O2	292.24	8.516	291.233	No results	No results	Full match	Lipids and lipid-like molecules	Fatty Acyls	Lineolic acids and derivatives	Lineolic acids and derivatives	0.262177	-1.93139	2.5082e-06	1	1.48836	down	1.50139e+06	1.27622e+06	1.22522e+06	1.39744e+06	2.33294e+06	1.20473e+06	5.13481e+06	7.16609e+06	4.75626e+06	6.23087e+06	5.48866e+06	5.3146e+06
Com_7899_neg	19(R)-hydroxy Prostaglandin A2	C20 H30 O5	350.207	6.312	395.205	Invalid mass	No results	No results	Lipids and lipid-like molecules	Fatty Acyls	Eicosanoids	Prostaglandins and related compounds	0.394196	-1.34302	2.70112e-06	1	1.45799	down	6.98941e+06	8.23161e+06	6.58493e+06	4.98401e+06	6.09219e+06	5.4776e+06	1.77522e+07	1.52248e+07	1.30869e+07	1.62733e+07	1.74415e+07	1.75328e+07
Com_13085_neg	Monotropein	C16 H22 O11	390.115	2.587	389.108	No results	No results	Full match	Lipids and lipid-like molecules	Prenol lipids	Terpene glycosides	Iridoid O-glycosides	0.328211	-1.6073	2.75886e-06	1	1.35021	down	2.53713e+06	2.6333e+06	2.71159e+06	4.01442e+06	2.98997e+06	2.36405e+06	1.22585e+07	6.40768e+06	7.80268e+06	8.33038e+06	8.44765e+06	9.31208e+06
Com_33447_neg	(2E)-N-(4-acetamidobutyl)-3-(4-hydroxy-3-methoxyphenyl)prop-2-enamide	C16 H22 N2 O4	307.163	3.906	306.155	Invalid mass	No results	No results					0.396861	-1.3333	3.07617e-06	1	1.62791	down	405320	442925	389303	423633	316531	335058	1.24674e+06	866203	994717	1.11002e+06	820143	789842
Com_1604_neg	Kavain	C14 H14 O3	230.094	5.636	275.092	No results	No results	Full match	Phenylpropanoids and polyketides	Kavalactones	Not available	Kavalactones	5.56539	2.47648	3.08248e-06	1	1.76559	up	1.51038e+08	1.50382e+08	1.34477e+08	1.41819e+08	9.52737e+07	1.51995e+08	2.24902e+07	1.70599e+07	3.63659e+07	1.96285e+07	1.87395e+07	3.39509e+07
Com_21808_neg	Prostaglandin E3	C20 H30 O5	386.186	8.154	385.178	Invalid mass	No results	No results	Lipids and lipid-like molecules	Fatty Acyls	Eicosanoids	Prostaglandins and related compounds	2.1438	1.10017	3.72101e-06	1	1.64554	up	3.74895e+06	4.45849e+06	4.3075e+06	4.03804e+06	3.42321e+06	4.20385e+06	2.00366e+06	1.46116e+06	1.8899e+06	2.3196e+06	1.79056e+06	1.81417e+06
Com_11142_neg	1,5,8-Trihydroxy-9-oxo-9H-xanthen-3-yl beta-D-glucopyranoside	C19 H18 O11	422.083	1.189	421.076	Full match	No match	Not the top hit					0.465066	-1.10449	3.95087e-06	1	1.75173	down	6.2784e+06	8.88997e+06	6.46779e+06	6.23076e+06	6.14725e+06	6.37713e+06	1.53822e+07	1.35008e+07	1.6026e+07	1.46044e+07	1.32914e+07	1.40459e+07
Com_284_neg	3-Hydroxy-3-methylglutaric acid	C6 H10 O5	162.052	3.249	161.044	Invalid mass	Invalid mass	No results	Lipids and lipid-like molecules	Fatty Acyls	Fatty acids and conjugates	Hydroxy fatty acids	0.362068	-1.46567	4.11012e-06	1	1.31872	down	2.43658e+08	2.73165e+08	2.39123e+08	2.66549e+08	2.51424e+08	2.25466e+08	4.94211e+08	7.51442e+08	6.59267e+08	7.19721e+08	7.29238e+08	7.87283e+08
Com_319_neg	D-α-Hydroxyglutaric acid	C5 H8 O5	148.036	1.605	147.029	Invalid mass	Invalid mass	No results	Organic acids and derivatives	Hydroxy acids and derivatives	Short-chain hydroxy acids and derivatives	Short-chain hydroxy acids and derivatives	0.194178	-2.36455	4.11538e-06	1	1.44647	down	1.50493e+08	1.57179e+08	1.28569e+08	1.34353e+08	1.21957e+08	1.49247e+08	5.53426e+08	5.68428e+08	8.955e+08	8.74324e+08	9.01704e+08	5.41802e+08
Com_25113_neg	5-(3-Nitrophenyl)-N-phenyloxazol-2-amine	C15 H11 N3 O3	562.168	11.961	280.077	Invalid mass	No results	No results	Organoheterocyclic compounds	Azoles	Oxazoles	Phenyl-1,3-oxazoles	5.03375	2.33163	4.54818e-06	1	1.4638	up	2.63434e+06	3.06608e+06	2.98995e+06	2.6714e+06	3.07261e+06	2.69255e+06	761618	536817	531542	684464	504670	383310
Com_12517_neg	Boc-beta-cyano-L-alanine	C9 H14 N2 O4	214.094	4.876	213.087	No results	No results	Full match	Organic acids and derivatives	Carboxylic acids and derivatives	Amino acids, peptides, and analogues	Alpha amino acids and derivatives	0.472295	-1.08224	4.55359e-06	1	1.58987	down	5.16144e+06	5.3999e+06	5.77603e+06	5.68986e+06	4.95255e+06	5.34482e+06	1.31861e+07	9.81877e+06	1.23776e+07	1.23779e+07	9.68785e+06	1.09934e+07
Com_3491_neg	Sattabacin	C13 H18 O2	206.13	5.656	205.123	No results	No results	Full match	Benzenoids	Benzene and substituted derivatives	Not available	Benzene and substituted derivatives	0.637011	-0.650609	4.55429e-06	1	1.58534	down	4.19015e+07	3.62507e+07	3.82773e+07	3.92658e+07	3.32755e+07	3.74002e+07	6.76061e+07	6.50088e+07	5.45608e+07	5.48266e+07	5.72458e+07	5.61161e+07
Com_107_neg	Cistanoside F	C21 H28 O13	488.152	5.115	487.145	No results	No results	Full match	Lipids and lipid-like molecules	Fatty Acyls	Fatty acyl glycosides	Fatty acyl glycosides of mono- and disaccharides	0.648289	-0.62529	7.11653e-06	1	1.66684	down	1.49133e+09	1.52145e+09	1.52544e+09	1.54713e+09	1.44028e+09	1.4874e+09	2.01829e+09	2.28705e+09	2.43801e+09	2.31747e+09	2.37456e+09	2.4674e+09
Com_15987_neg	5-Phenyl-N-(4-(trifluoromethyl)phenyl)oxazol-2-amine	C16 H11 F3 N2 O	304.079	1.911	303.072	Invalid mass	No results	No results	Organoheterocyclic compounds	Azoles	Oxazoles	Phenyl-1,3-oxazoles	0.640971	-0.641669	8.31373e-06	1	1.61253	down	4.69338e+06	5.42186e+06	5.6528e+06	5.22553e+06	5.08334e+06	6.2783e+06	8.35531e+06	7.31126e+06	8.81666e+06	9.09936e+06	8.10196e+06	8.79388e+06
Com_11315_neg	LPC 20:4	C28 H50 N O7 P	589.338	8.715	588.331	No results	Invalid mass	No results	Lipids and lipid-like molecules	Glycerophospholipids	Glycerophosphocholines	Phosphocholines	13.8728	3.79418	8.47999e-06	1	1.70643	up	4.82293e+06	4.19882e+06	1.43691e+07	4.02731e+06	8.87745e+06	5.11807e+06	768525	425087	404201	437158	527495	422786
Com_16829_neg	LPG 17:0	C23 H47 O9 P	498.295	10.742	497.288	No results	Full match	No results	Lipids and lipid-like molecules	Glycerophospholipids	Glycerophosphoglycerols	Phosphatidylglycerols	0.574995	-0.798378	8.63274e-06	1	1.61646	down	3.95303e+06	3.59507e+06	4.17691e+06	4.29927e+06	3.60907e+06	3.96329e+06	6.56628e+06	7.3895e+06	6.63309e+06	6.2653e+06	8.24604e+06	5.93777e+06
Com_184_neg	LPC 18:2	C26 H50 N O7 P	565.337	8.995	564.33	No results	Invalid mass	No results	Lipids and lipid-like molecules	Glycerophospholipids	Glycerophosphocholines	Phosphocholines	1.58483	0.664326	9.12129e-06	1	1.21215	up	1.21502e+09	1.16011e+09	1.2057e+09	1.17343e+09	1.25443e+09	1.15381e+09	7.05608e+08	7.25356e+08	7.77232e+08	7.74429e+08	8.58353e+08	6.78441e+08
Com_4061_neg	2-Ethyl-3-hydroxy-4H-pyran-4-one	C7 H8 O3	140.047	5.1	325.092	No results	No results	Full match	Organoheterocyclic compounds	Pyrans	Pyranones and derivatives	Pyranones and derivatives	0.53575	-0.900368	1.05486e-05	1	1.74817	down	3.0527e+07	3.16931e+07	2.89204e+07	2.95399e+07	2.91035e+07	3.09131e+07	4.51478e+07	5.71993e+07	5.91206e+07	5.55584e+07	5.98661e+07	6.03865e+07
Com_82_neg	LPC 18:3	C26 H48 N O7 P	563.322	8.453	562.314	No results	Invalid mass	No results	Lipids and lipid-like molecules	Glycerophospholipids	Glycerophosphocholines	Phosphocholines	1.87937	0.910252	1.15847e-05	1	1.75554	up	2.65306e+09	2.62566e+09	2.62119e+09	2.60983e+09	2.60321e+09	2.6075e+09	1.473e+09	1.26953e+09	1.49722e+09	1.26559e+09	1.55005e+09	1.30934e+09
Com_15240_neg	Astragaloside IV	C41 H68 O14	784.461	9.476	783.454	No results	No results	Full match	Lipids and lipid-like molecules	Steroids and steroid derivatives	Steroidal glycosides	Cucurbitacin glycosides	1.86197	0.896828	1.25215e-05	1	1.56496	up	7.98294e+06	6.63381e+06	8.84663e+06	7.15937e+06	8.13048e+06	8.12069e+06	3.81675e+06	3.91355e+06	4.39032e+06	3.65829e+06	5.45148e+06	3.94401e+06
Com_1021_neg	Bilirubin	C33 H36 N4 O6	584.263	5.754	583.256	Full match	Invalid mass	No results	Organoheterocyclic compounds	Tetrapyrroles and derivatives	Bilirubins	Bilirubins	0.367024	-1.44605	1.25366e-05	1	1.28254	down	6.43947e+07	7.89947e+07	7.30847e+07	7.33854e+07	7.32415e+07	6.30459e+07	1.73994e+08	1.49474e+08	1.66593e+08	2.03457e+08	2.63304e+08	2.04263e+08
Com_1908_neg	Methylsuccinic acid	C5 H8 O4	132.041	4.488	131.034	Invalid mass	Invalid mass	No results	Lipids and lipid-like molecules	Fatty Acyls	Fatty acids and conjugates	Methyl-branched fatty acids	0.550077	-0.862296	1.29927e-05	1	1.23857	down	6.60549e+07	6.95759e+07	6.78592e+07	7.05729e+07	6.41125e+07	6.76235e+07	1.18304e+08	1.1158e+08	1.35924e+08	1.25362e+08	1.0672e+08	1.39823e+08
Com_4772_neg	Desthiobiotin	C10 H18 N2 O3	214.131	5.14	213.124	No results	No results	Full match	Organoheterocyclic compounds	Azoles	Imidazoles	Imidazolyl carboxylic acids and derivatives	0.459912	-1.12057	1.30641e-05	1	1.01434	down	2.24189e+07	2.07909e+07	1.65052e+07	1.77911e+07	2.43183e+07	1.53054e+07	4.18235e+07	4.31869e+07	3.75818e+07	4.35202e+07	3.68933e+07	5.16732e+07
Com_5925_neg	13,14-dihydro-15-keto-tetranor Prostaglandin E2	C16 H26 O5	298.178	6.063	297.17	Full match	No results	Full match					2.76452	1.46703	1.38768e-05	1	1.41415	up	3.31638e+07	2.8491e+07	2.84856e+07	2.06442e+07	2.64252e+07	3.5334e+07	1.14969e+07	1.0983e+07	1.02344e+07	1.10621e+07	6.31209e+06	1.23251e+07
Com_13462_neg	N-benzyl-N-methyl-N'-phenylurea	C15 H16 N2 O	240.126	6.456	285.124	Full match	No results	No results					0.158398	-2.65837	1.50057e-05	1	1.34149	down	868086	1.27709e+06	1.47185e+06	1.08753e+06	2.11636e+06	2.42341e+06	9.66821e+06	9.58094e+06	1.18991e+07	7.1131e+06	1.05236e+07	9.57643e+06
Com_32339_neg	beta-Nicotyrine	C10 H10 N2	158.084	2.578	157.076	No results	No results	Full match	Organoheterocyclic compounds	Pyridines and derivatives	Not available	Pyridines and derivatives	0.201472	-2.31135	1.89978e-05	1	1.71628	down	308049	203493	199628	193391	183076	191988	872224	649766	1.07058e+06	1.49938e+06	730882	1.52855e+06
Com_6708_neg	Timosaponin A3	C39 H64 O13	740.435	7.435	739.428	No results	No results	Full match	Lipids and lipid-like molecules	Steroids and steroid derivatives	Steroidal glycosides	Steroidal saponins	2.78063	1.47541	1.98833e-05	1	1.62183	up	2.46877e+07	2.60007e+07	2.98615e+07	2.91021e+07	2.7154e+07	2.48346e+07	1.0083e+07	7.64933e+06	1.07922e+07	8.86779e+06	7.59273e+06	1.31459e+07
Com_12742_neg	Coumestrol	C15 H8 O5	268.037	5.098	267.03	No results	No results	Full match	Phenylpropanoids and polyketides	Isoflavonoids	Coumestans	Coumestans	0.66658	-0.585149	2.35547e-05	1	1.10669	down	6.74949e+06	7.38221e+06	5.93629e+06	6.12466e+06	7.68627e+06	6.45142e+06	1.04454e+07	9.12283e+06	1.01312e+07	9.14351e+06	1.0512e+07	1.11485e+07
Com_4679_neg	Lapachol	C15 H14 O3	242.094	5.349	241.086	No results	No results	Full match	Lipids and lipid-like molecules	Prenol lipids	Quinone and hydroquinone lipids	Vitamin K compounds	1.71052	0.774433	2.38888e-05	1	1.39405	up	3.94651e+07	3.45001e+07	4.35854e+07	3.6804e+07	4.70055e+07	4.46077e+07	2.64503e+07	2.0321e+07	2.23242e+07	2.91142e+07	2.21888e+07	2.33987e+07
Com_4133_neg	Osthole	C15 H16 O3	244.109	5.221	243.102	No results	No results	Full match	Phenylpropanoids and polyketides	Coumarins and derivatives	Not available	Coumarins and derivatives	6.03099	2.59239	2.52186e-05	1	1.69375	up	2.43566e+07	5.50071e+07	4.15021e+07	5.09718e+07	4.2586e+07	4.59341e+07	1.26043e+07	1.07077e+07	4.21919e+06	4.31719e+06	5.73493e+06	5.58667e+06
Com_23040_neg	myricetin 3-O-beta-D-galactopyranoside	C21 H20 O13	480.098	3.778	479.091	Invalid mass	No results	No results					0.197063	-2.34327	2.58206e-05	1	1.76763	down	376511	848849	780146	852773	881075	714481	3.64918e+06	3.45075e+06	3.55567e+06	4.22654e+06	4.18287e+06	3.53609e+06
Com_17665_neg	N-(4-phenyl-1,3-thiazol-2-yl)-2-furamide	C14 H10 N2 O2 S	270.041	1.89	269.033	Invalid mass	No results	No results					2.44663	1.2908	2.67072e-05	1	1.36738	up	3.88901e+06	4.39257e+06	4.23814e+06	3.97479e+06	6.82332e+06	4.34517e+06	1.74759e+06	2.03854e+06	1.95707e+06	1.7755e+06	2.14274e+06	1.64513e+06
Com_5795_neg	Dodecanedioic acid	C12 H22 O4	230.151	6.365	229.144	Full match	Full match	Full match	Lipids and lipid-like molecules	Fatty Acyls	Fatty acids and conjugates	Medium-chain fatty acids	0.62571	-0.676433	2.72577e-05	1	1.09264	down	2.24899e+07	2.30917e+07	2.08372e+07	1.76708e+07	1.94896e+07	1.95268e+07	2.83978e+07	3.1977e+07	3.08701e+07	3.28622e+07	3.21251e+07	4.05138e+07
Com_12249_neg	LPC 20:3	C28 H52 N O7 P	591.352	9.34	590.345	No results	Invalid mass	No results	Lipids and lipid-like molecules	Glycerophospholipids	Glycerophosphocholines	Phosphocholines	3.1718	1.6653	3.00496e-05	1	1.59208	up	7.84179e+06	1.21579e+07	1.27452e+07	9.68715e+06	1.01391e+07	7.26678e+06	2.88861e+06	2.50069e+06	3.89527e+06	1.85447e+06	3.9418e+06	3.78478e+06
Com_4222_neg	Forskolin	C22 H34 O7	410.23	6.657	445.199	No results	No results	Full match	Lipids and lipid-like molecules	Prenol lipids	Triterpenoids	Triterpenoids	4.41248	2.14159	3.12669e-05	1	1.27203	up	2.48121e+07	2.54727e+07	2.62776e+07	4.10912e+07	5.24811e+07	2.62338e+07	8.25927e+06	7.45298e+06	7.60803e+06	7.91169e+06	7.33879e+06	5.93228e+06
Com_5851_neg	5-Hydroxytryptophan	C11 H12 N2 O3	220.084	3.716	219.077	Full match	No results	Full match	Organoheterocyclic compounds	Indoles and derivatives	Tryptamines and derivatives	Serotonins	0.586532	-0.769719	3.13503e-05	1	1.60572	down	2.211e+07	2.21396e+07	2.13818e+07	2.01509e+07	1.89638e+07	2.06166e+07	3.74168e+07	3.44113e+07	3.85811e+07	3.91901e+07	2.78444e+07	3.62917e+07
Com_18942_neg	LPC 20:2	C28 H54 N O7 P	593.369	9.903	592.362	No results	Invalid mass	No results	Lipids and lipid-like molecules	Glycerophospholipids	Glycerophosphocholines	Phosphocholines	2.90236	1.53723	3.20563e-05	1	1.58452	up	5.03359e+06	4.36182e+06	5.20268e+06	5.10415e+06	5.95465e+06	5.1239e+06	1.44428e+06	1.76423e+06	1.69141e+06	1.61274e+06	2.73244e+06	1.36032e+06
Com_2546_neg	Benzoic acid	C7 H6 O2	140.046	2.142	139.039	Invalid mass	Invalid mass	No results	Benzenoids	Benzene and substituted derivatives	Benzoic acids and derivatives	Benzoic acids	0.637281	-0.649999	3.21407e-05	1	1.00958	down	3.81854e+07	4.19806e+07	3.70751e+07	4.02461e+07	4.10558e+07	3.42648e+07	4.7906e+07	6.36338e+07	6.12996e+07	6.3836e+07	6.48043e+07	6.38347e+07
Com_11124_neg	Lithospermoside	C14 H19 N O8	329.111	5.138	310.093	No results	No results	Full match	Organic oxygen compounds	Organooxygen compounds	Carbohydrates and carbohydrate conjugates	O-glycosyl compounds	0.636288	-0.652249	3.27022e-05	1	1.48146	down	1.0346e+07	1.02651e+07	8.10302e+06	9.72924e+06	8.24596e+06	9.65352e+06	1.4341e+07	1.51206e+07	1.47657e+07	1.58833e+07	1.37796e+07	1.46593e+07
Com_18304_neg	Daphnoretin	C19 H12 O7	352.059	5.441	351.05	No results	No results	Full match	Phenylpropanoids and polyketides	Coumarins and derivatives	Hydroxycoumarins	7-hydroxycoumarins	0.59502	-0.74899	3.38056e-05	1	1.60788	down	3.85657e+06	3.92834e+06	3.82638e+06	3.90726e+06	3.47225e+06	3.7423e+06	6.34487e+06	5.12634e+06	6.57909e+06	6.14004e+06	6.88887e+06	7.12641e+06
Com_18258_neg	LPA 18:3	C21 H37 O7 P	396.25	8.479	395.243	No results	Invalid mass	No results	Lipids and lipid-like molecules	Glycerophospholipids	Glycerophosphates	1,2-diacylglycerol-3-phosphates	2.25284	1.17175	3.76113e-05	1	1.73473	up	5.54315e+06	5.92668e+06	6.35855e+06	6.42345e+06	5.85314e+06	6.13076e+06	3.00508e+06	2.54756e+06	2.89278e+06	1.91489e+06	3.1176e+06	2.60653e+06
Com_18894_neg	LPE 20:3	C25 H46 N O7 P	503.301	9.27	502.293	No results	Full match	No results	Lipids and lipid-like molecules	Glycerophospholipids	Glycerophosphoethanolamines	1-acyl-sn-glycero-3-phosphoethanolamines	2.32191	1.21531	3.85127e-05	1	1.64239	up	4.7783e+06	3.44857e+06	4.45961e+06	4.45285e+06	4.61114e+06	4.61759e+06	1.98393e+06	1.7081e+06	1.70159e+06	1.35121e+06	2.60987e+06	2.00148e+06
Com_22830_neg	Sesamoside	C17 H24 O12	420.126	4.912	419.119	No results	No results	Full match	Organic oxygen compounds	Organooxygen compounds	Carbohydrates and carbohydrate conjugates	O-glycosyl compounds	0.534303	-0.90427	3.90234e-05	1	1.26422	down	1.56487e+06	1.5119e+06	2.0543e+06	1.9696e+06	1.97747e+06	2.27369e+06	2.97688e+06	3.02236e+06	4.0306e+06	3.33073e+06	4.29992e+06	3.58554e+06
Com_35513_neg	Nitidine	C21 H18 N O4	348.125	3.738	347.117	No results	No results	Full match	Organoheterocyclic compounds	Quinolines and derivatives	Benzoquinolines	Phenanthridines and derivatives	4.90805	2.29515	4.07703e-05	1	1.52932	up	506622	871951	334628	341885	395763	316597	84841.2	79769.4	85807.7	133927	92662	86851.3
Com_1558_neg	5-Aminopentanoate	C5 H11 N O2	117.078	1.889	116.07	No results	Invalid mass	No results	Organic acids and derivatives	Carboxylic acids and derivatives	Amino acids, peptides, and analogues	Delta amino acids and derivatives	0.52283	-0.935587	4.21949e-05	1	1.66282	down	8.02906e+07	7.51428e+07	7.24155e+07	7.14221e+07	1.10177e+08	7.0982e+07	1.44252e+08	1.59185e+08	1.58231e+08	1.43002e+08	1.39047e+08	1.75187e+08
Com_7067_neg	3-Hydroxy-glabrol	C25 H28 O5	408.194	10.034	407.187	No results	No results	Full match	Phenylpropanoids and polyketides	Flavonoids	Flavans	8-prenylated flavanones	0.469212	-1.09169	4.69198e-05	1	1.10672	down	9.873e+06	6.77593e+06	7.79492e+06	9.18638e+06	6.62659e+06	1.1032e+07	1.58134e+07	1.79467e+07	2.00472e+07	1.73515e+07	1.61613e+07	2.19884e+07
Com_3433_neg	Ursolic acid	C30 H48 O3	456.36	9.64	455.353	Full match	No results	Full match	Lipids and lipid-like molecules	Prenol lipids	Triterpenoids	Triterpenoids	0.413496	-1.27405	4.95979e-05	1	1.38069	down	1.93765e+07	2.44058e+07	2.07505e+07	1.75728e+07	2.02811e+07	1.87884e+07	4.66967e+07	4.88681e+07	3.7046e+07	4.13124e+07	7.18339e+07	4.72929e+07
Com_4451_neg	Protobioside	C45 H74 O18	902.487	7.176	901.48	No results	No results	Full match	Mixed metal/non-metal compounds	Transition metal salts	Transition metal iodides	Transition metal iodides	2.40254	1.26456	5.54548e-05	1	1.45066	up	5.05386e+07	5.0716e+07	4.64387e+07	4.20501e+07	4.45426e+07	4.61355e+07	2.03621e+07	2.03851e+07	2.23121e+07	1.36146e+07	2.38375e+07	1.62075e+07
Com_16514_neg	Docosahexaenoic acid	C22 H32 O2	328.24	9.818	327.233	Full match	Full match	No results	Lipids and lipid-like molecules	Fatty Acyls	Fatty acids and conjugates	Very long-chain fatty acids	8.38493	3.0678	5.67486e-05	1	1.56081	up	2.07786e+06	1.59888e+06	5.44772e+06	2.51425e+06	2.40083e+06	2.28552e+06	328958	347838	328837	329553	301397	310372
Com_10601_neg	8-Chlro-1-tetrahydronorharmanone	C11 H9 Cl N2 O	220.041	1.314	219.033	No results	No results	Full match	Organoheterocyclic compounds	Indoles and derivatives	Pyridoindoles	Beta carbolines	0.555695	-0.847635	6.21391e-05	1	1.33336	down	7.77466e+06	8.14931e+06	8.1311e+06	8.28548e+06	9.4727e+06	5.9639e+06	1.45927e+07	1.17463e+07	1.1957e+07	1.72579e+07	1.62126e+07	1.42108e+07
Com_13027_neg	4,6-dimethyl-2-(methylamino)-5-nitronicotinonitrile	C9 H10 N4 O2	206.078	3.906	205.071	Invalid mass	No results	No results					0.593279	-0.753218	6.31212e-05	1	1.53994	down	5.39393e+06	5.97288e+06	4.92952e+06	6.40653e+06	5.407e+06	5.63858e+06	1.23522e+07	8.67142e+06	9.59432e+06	8.10668e+06	9.24417e+06	8.91583e+06
Com_22111_neg	Ginkgolide C	C20 H24 O11	440.133	4.946	421.116	No results	No results	Full match	Lipids and lipid-like molecules	Prenol lipids	Terpene lactones	Ginkgolides and bilobalides	0.56857	-0.81459	7.08593e-05	1	1.34785	down	1.70405e+06	2.2274e+06	2.38276e+06	2.05332e+06	1.97747e+06	2.39181e+06	3.25431e+06	3.08057e+06	4.03059e+06	3.33072e+06	4.65801e+06	4.04729e+06
Com_18259_neg	10-Gingerol	C21 H34 O4	350.245	8.467	395.243	No results	No results	Full match	Benzenoids	Phenols	Methoxyphenols	Gingerols	2.27835	1.18799	7.18979e-05	1	1.7322	up	5.82089e+06	5.92668e+06	6.35855e+06	6.42345e+06	5.85314e+06	6.13076e+06	3.00508e+06	2.54756e+06	2.89278e+06	1.85675e+06	3.1176e+06	2.60653e+06
Com_6469_neg	Arachidonic acid	C20 H32 O2	304.24	9.914	303.233	Full match	No results	Full match	Lipids and lipid-like molecules	Fatty Acyls	Fatty acids and conjugates	Long-chain fatty acids	2.93664	1.55417	7.55355e-05	1	1.43176	up	1.88899e+07	1.25774e+07	3.12594e+07	1.63507e+07	2.04992e+07	1.7855e+07	7.66697e+06	5.48054e+06	5.82438e+06	6.86154e+06	8.34756e+06	5.80747e+06
Com_5212_neg	N-(1,3-benzodioxol-5-yl)-7-chloroquinolin-4-amine	C16 H11 Cl N2 O2	149.024	5.694	297.04	Invalid mass	No results	No results					4.64153	2.2146	8.00627e-05	1	1.62158	up	3.25088e+07	3.98646e+07	2.83971e+07	3.4217e+07	3.6972e+07	3.26123e+07	8.31691e+06	1.00343e+07	5.04668e+06	3.72765e+06	7.70409e+06	9.24458e+06
Com_24136_neg	20-Hydroxyecdysone	C27 H44 O7	480.31	8.978	479.302	No results	No results	Full match	Lipids and lipid-like molecules	Steroids and steroid derivatives	Bile acids, alcohols and derivatives	Hydroxy bile acids, alcohols and derivatives	3.35648	1.74695	8.02532e-05	1	1.63582	up	2.06045e+06	1.85269e+06	1.34575e+06	3.4845e+06	2.05437e+06	2.67531e+06	560566	791516	729836	541794	728599	661731
Com_5360_neg	Linarin	C28 H32 O14	592.179	5.669	591.171	No results	No results	Full match	Phenylpropanoids and polyketides	Flavonoids	Flavonoid glycosides	Flavonoid-7-O-glycosides	0.531968	-0.910589	8.12301e-05	1	1.45791	down	1.59002e+07	2.27496e+07	1.72238e+07	1.94222e+07	1.54737e+07	1.53471e+07	3.43513e+07	3.45889e+07	3.34523e+07	3.1656e+07	3.4328e+07	3.11028e+07
Com_5972_neg	Isochlorogenic acid C	C25 H24 O12	516.126	5.16	515.119	No results	No results	Full match	Organic oxygen compounds	Organooxygen compounds	Alcohols and polyols	Quinic acids and derivatives	0.605263	-0.724366	8.46367e-05	1	1.14386	down	1.94788e+07	1.9152e+07	2.0932e+07	2.10183e+07	1.77208e+07	2.09114e+07	3.7095e+07	3.54698e+07	3.14119e+07	3.25489e+07	3.52112e+07	2.52242e+07
Com_21754_neg	Adenosine 3'5'-cyclic monophosphate	C10 H12 N5 O6 P	329.052	2.252	328.045	Full match	Full match	Full match	Nucleosides, nucleotides, and analogues	Purine nucleotides	Cyclic purine nucleotides	3',5'-cyclic purine nucleotides	0.370191	-1.43366	8.96194e-05	1	1.59902	down	2.09208e+06	1.74132e+06	1.23832e+06	1.21621e+06	1.9499e+06	1.0779e+06	3.69501e+06	4.6341e+06	4.48184e+06	4.74946e+06	3.54846e+06	4.0558e+06
Com_3993_neg	Glycitein	C16 H12 O5	284.068	6.686	283.061	Full match	Full match	Full match	Phenylpropanoids and polyketides	Isoflavonoids	Isoflav-2-enes	Isoflavones	1.73628	0.795999	9.39648e-05	1	1.23426	up	4.79755e+07	3.59961e+07	4.65242e+07	3.85668e+07	5.56167e+07	4.3026e+07	2.85229e+07	2.7539e+07	2.46484e+07	2.62909e+07	2.31514e+07	2.40307e+07
Com_22209_neg	Phytocassane E	C20 H28 O3	316.204	6.326	315.196	No results	No results	Full match	Lipids and lipid-like molecules	Prenol lipids	Diterpenoids	Isocopalane and spongiane diterpenoids	1.92649	0.945971	0.00010114	1	1.36912	up	2.92817e+06	2.96236e+06	3.60533e+06	3.02182e+06	4.16903e+06	2.52679e+06	1.43328e+06	1.79337e+06	1.45015e+06	1.36729e+06	1.66059e+06	2.26866e+06
Com_23997_neg	LPE 17:1	C22 H44 N O7 P	483.296	9.206	464.278	No results	Invalid mass	No results	Lipids and lipid-like molecules	Glycerophospholipids	Glycerophosphoethanolamines	1-acyl-sn-glycero-3-phosphoethanolamines	0.454851	-1.13653	0.000104483	1	1.36566	down	1.24408e+06	828786	1.20729e+06	1.00787e+06	1.53024e+06	1.00153e+06	2.3453e+06	2.32304e+06	2.07053e+06	2.25245e+06	3.82641e+06	2.17575e+06
Com_3008_neg	Riboflavin-5'-monophosphate	C17 H21 N4 O9 P	456.105	5.21	501.103	No results	No results	Full match	Nucleosides, nucleotides, and analogues	Flavin nucleotides	Not available	Flavin nucleotides	0.51411	-0.959852	0.000108922	1	1.46667	down	2.66002e+07	3.83341e+07	3.8797e+07	3.66885e+07	3.47209e+07	4.18804e+07	7.25888e+07	6.82119e+07	7.11149e+07	7.1901e+07	7.00014e+07	6.83117e+07
Com_22191_neg	LysoPC 19:0	C27 H56 N O7 P	537.379	10.485	536.372	No results	No results	Full match	Lipids and lipid-like molecules	Glycerophospholipids	Glycerophosphocholines	Phosphocholines	0.130493	-2.93796	0.000115949	1	1.4889	down	305990	274343	261921	286031	266398	275623	1.78134e+06	1.22081e+06	1.68201e+06	1.68302e+06	4.61312e+06	1.81967e+06
Com_2591_neg	5-Aminovaleric acid	C5 H11 N O2	117.078	1.457	116.07	Invalid mass	No results	No results	Organic acids and derivatives	Carboxylic acids and derivatives	Amino acids, peptides, and analogues	Delta amino acids and derivatives	0.635798	-0.653359	0.000116834	1	1.33141	down	5.25022e+07	5.93902e+07	5.54876e+07	6.19779e+07	6.45519e+07	4.38376e+07	8.20141e+07	8.26382e+07	9.69913e+07	8.72487e+07	8.35115e+07	9.88137e+07
Com_612_neg	LPG 18:2	C24 H45 O9 P	508.279	9.282	507.272	No results	Full match	No results	Lipids and lipid-like molecules	Glycerophospholipids	Glycerophosphoglycerols	Phosphatidylglycerols	1.69515	0.761416	0.000127244	1	1.42745	up	3.97669e+08	3.89316e+08	3.95499e+08	3.8351e+08	3.89419e+08	3.83907e+08	2.64596e+08	2.23366e+08	2.52669e+08	1.83695e+08	2.28119e+08	2.2756e+08
Com_24081_neg	Rehmannioside A	C21 H32 O15	524.173	1.881	523.166	No results	No results	Full match	Lipids and lipid-like molecules	Prenol lipids	Terpene glycosides	Iridoid O-glycosides	0.104536	-3.25792	0.000146121	1	1.75335	down	289884	308079	279108	257137	252601	262136	3.64684e+06	1.45215e+06	1.06363e+06	2.45499e+06	3.40909e+06	3.7472e+06
Com_4899_neg	L-Hydroxyproline	C5 H9 N O3	131.058	1.31	307.114	No results	No results	Full match	Organic acids and derivatives	Carboxylic acids and derivatives	Amino acids, peptides, and analogues	Proline and derivatives	0.317568	-1.65486	0.000165949	1	1.55909	down	1.44589e+07	9.90854e+06	1.09781e+07	1.26908e+07	2.08391e+07	7.10831e+06	3.25127e+07	3.3154e+07	4.24178e+07	3.89451e+07	4.21199e+07	5.01181e+07
Com_501_neg	LPA 18:4	C21 H35 O7 P	430.211	8.334	429.204	No results	Full match	No results	Lipids and lipid-like molecules	Glycerophospholipids	Glycerophosphates	1,2-diacylglycerol-3-phosphates	2.24312	1.16551	0.000193981	1	1.42914	up	4.78177e+08	5.08707e+08	4.72545e+08	5.00812e+08	4.81155e+08	4.68384e+08	2.50896e+08	1.98444e+08	2.15079e+08	2.67383e+08	2.20562e+08	1.44835e+08
Com_28918_neg	N1-methyl-2-{2-[(2-phenoxyethyl)thio]acetyl}hydrazine-1-carbothioamide	C12 H17 N3 O2 S2	299.076	3.601	298.069	Full match	No results	No results					1.65608	0.727772	0.000213479	1	1.41372	up	1.62971e+06	1.87859e+06	1.7473e+06	2.00695e+06	2.04199e+06	1.35006e+06	1.1387e+06	1.01537e+06	1.11564e+06	1.12737e+06	1.06546e+06	971086
Com_10479_neg	19(R)-Hydroxy prostaglandin F2α	C20 H34 O6	406.211	8.465	405.204	Invalid mass	No match	No results	Lipids and lipid-like molecules	Fatty Acyls	Eicosanoids	Prostaglandins and related compounds	3.13293	1.64751	0.00025731	1	1.1707	up	1.4164e+07	1.661e+07	1.43144e+07	1.38733e+07	1.58273e+07	1.45145e+07	5.32478e+06	4.45686e+06	5.06984e+06	6.45697e+06	4.79208e+06	2.40432e+06
Com_10945_neg	11-Dehydro thromboxane B2	C20 H32 O6	404.196	7.895	403.189	Invalid mass	No match	No results	Lipids and lipid-like molecules	Fatty Acyls	Eicosanoids	Thromboxanes	3.07748	1.62175	0.000313929	1	1.21242	up	1.40608e+07	1.51905e+07	1.51643e+07	1.44623e+07	1.50396e+07	1.46919e+07	5.5681e+06	5.66533e+06	4.61631e+06	6.18707e+06	4.24152e+06	2.51453e+06
Com_21459_neg	Chinese bittersweet alkaloid II	C18 H30 N2 O3	322.227	8.938	321.22	No results	No results	Full match	Organic acids and derivatives	Carboxylic acids and derivatives	Amino acids, peptides, and analogues	Alpha amino acid esters	1.86501	0.899186	0.000402262	1	1.00382	up	2.73628e+06	2.56344e+06	4.40617e+06	2.86394e+06	3.06268e+06	2.52006e+06	1.51795e+06	1.36664e+06	1.20054e+06	1.97944e+06	1.62172e+06	2.04692e+06
Com_12752_neg	Lappaconitine	C32 H44 N2 O8	584.311	8.995	583.304	No results	No results	Full match	Lipids and lipid-like molecules	Prenol lipids	Diterpenoids	Lappaconitine-type diterpenoid alkaloids	2.77055	1.47017	0.000433905	1	1.52376	up	1.21162e+07	1.15583e+07	1.19659e+07	1.10453e+07	1.07565e+07	1.10113e+07	5.12556e+06	3.40597e+06	3.89932e+06	5.68395e+06	4.31092e+06	2.28185e+06
Com_7394_neg	Methyl syringate	C10 H12 O5	212.068	4.244	211.06	No results	No results	Full match	Benzenoids	Benzene and substituted derivatives	Benzoic acids and derivatives	Gallic acid and derivatives	0.392593	-1.34889	0.000443152	1	1.38431	down	7.1109e+06	5.4737e+06	9.26882e+06	1.13417e+07	1.10277e+07	1.1293e+07	2.81307e+07	2.86861e+07	2.19895e+07	1.20096e+07	2.61627e+07	2.44294e+07
Com_3236_neg	Acetylharpagide	C17 H26 O11	406.147	4.768	405.14	No results	No results	Full match	Lipids and lipid-like molecules	Prenol lipids	Terpene glycosides	Iridoid O-glycosides	0.650388	-0.620627	0.000451265	1	1.47078	down	3.36924e+07	4.64178e+07	4.9594e+07	5.11024e+07	4.57856e+07	5.23784e+07	6.95613e+07	7.42465e+07	6.04007e+07	7.7342e+07	7.4715e+07	7.26637e+07
Com_20784_neg	LPA 20:2	C23 H43 O7 P	462.274	11.108	461.267	No results	Full match	No results	Lipids and lipid-like molecules	Glycerophospholipids	Glycerophosphates	1,2-diacylglycerol-3-phosphates	2.52013	1.3335	0.000471368	1	1.14188	up	4.8315e+06	3.83605e+06	4.83983e+06	4.44041e+06	4.65902e+06	4.82647e+06	1.93819e+06	1.68211e+06	1.54081e+06	1.9038e+06	2.77803e+06	1.04273e+06
Com_4678_neg	Linderane	C15 H16 O4	260.104	5.35	241.086	No results	No results	Full match	Organoheterocyclic compounds	Dioxanes	1,4-dioxanes	1,4-dioxanes	1.74288	0.801469	0.000482152	0.972222	1.3053	up	3.16762e+07	3.45001e+07	4.35854e+07	2.88678e+07	4.70055e+07	4.46077e+07	2.22085e+07	2.0321e+07	2.23242e+07	2.91142e+07	1.98377e+07	1.82994e+07
Com_8549_neg	Taxifolin	C15 H12 O7	304.058	5.423	607.109	No results	No results	Full match	Phenylpropanoids and polyketides	Flavonoids	Flavans	Flavanonols	0.448247	-1.15763	0.000492201	1	1.08949	down	5.54328e+06	3.13851e+06	7.42802e+06	5.75047e+06	6.07751e+06	5.80996e+06	1.07032e+07	1.40784e+07	1.26337e+07	1.23078e+07	1.3822e+07	1.17432e+07
Com_7729_neg	LysoPC 15:1	C23 H46 N O7 P	479.301	8.665	478.294	No results	No results	Full match	Lipids and lipid-like molecules	Glycerophospholipids	Glycerophosphocholines	Phosphocholines	1.66407	0.734716	0.000540221	1	1.68427	up	2.49306e+07	2.36253e+07	2.47028e+07	2.41324e+07	2.35944e+07	2.40672e+07	1.29696e+07	1.30791e+07	1.56261e+07	1.39661e+07	1.92827e+07	1.22437e+07
Com_27008_neg	15-Deoxy-Δ12,14-prostaglandin D2	C20 H30 O4	316.203	7.872	315.196	Invalid mass	No results	No match	Lipids and lipid-like molecules	Fatty Acyls	Eicosanoids	Prostaglandins and related compounds	0.563981	-0.826282	0.000631371	1	1.32598	down	1.32484e+06	1.13305e+06	1.30128e+06	1.38273e+06	1.26441e+06	1.11421e+06	2.33421e+06	2.24681e+06	2.26815e+06	2.78873e+06	1.47638e+06	2.22044e+06
Com_16151_neg	LPS 18:1	C24 H46 N O9 P	523.291	9.469	522.283	No results	Full match	No results	Lipids and lipid-like molecules	Glycerophospholipids	Glycerophosphoserines	Phosphatidylserines	0.338777	-1.56159	0.000733059	1	1.67873	down	3.11717e+06	1.18116e+06	3.18132e+06	2.67192e+06	2.99987e+06	3.17325e+06	7.5543e+06	7.90776e+06	7.9425e+06	8.24069e+06	8.90877e+06	7.63313e+06
Com_27541_neg	Oleanolic acid	C30 H48 O3	456.36	9.408	455.353	Full match	No results	Full match	Lipids and lipid-like molecules	Prenol lipids	Triterpenoids	Triterpenoids	0.613884	-0.703962	0.00073503	1	1.49302	down	1.22635e+06	1.02971e+06	1.64686e+06	1.5291e+06	1.65453e+06	1.17507e+06	2.01849e+06	2.60456e+06	2.35444e+06	1.80418e+06	2.46804e+06	2.20823e+06
Com_6029_neg	Vincosamide	C26 H30 N2 O8	498.199	8.335	497.192	No results	No results	Full match	Organoheterocyclic compounds	Indoles and derivatives	Pyridoindoles	Beta carbolines	1.97338	0.98067	0.000829878	1	1.36402	up	3.04677e+07	3.43294e+07	2.98014e+07	3.12611e+07	3.44271e+07	3.11755e+07	1.99941e+07	1.40386e+07	1.56894e+07	2.01639e+07	1.6986e+07	1.01502e+07
Com_725_neg	4-[2-(2-oxo-1-imidazolidinyl)ethyl]-1lambda~6~,4-thiazinane-1,1-dione	C9 H17 N3 O3 S	248.104	6.352	247.097	Invalid mass	No results	No results					3.48785	1.80234	0.000917862	1	1.01076	up	2.47077e+08	1.19071e+08	1.91442e+08	1.07753e+08	3.41181e+08	1.69755e+08	6.29888e+07	6.35622e+07	5.48558e+07	5.43534e+07	4.95235e+07	5.19671e+07
Com_84_neg	LPA 18:2	C21 H39 O7 P	396.287	9.607	433.236	No results	Invalid mass	No results	Lipids and lipid-like molecules	Glycerophospholipids	Glycerophosphates	1,2-diacylglycerol-3-phosphates	2.01208	1.00869	0.000921158	1	1.3739	up	2.26768e+09	2.31413e+09	2.30109e+09	2.2247e+09	2.62108e+09	2.45155e+09	1.16945e+09	1.30543e+09	1.04738e+09	1.50267e+09	1.32185e+09	7.0077e+08
Com_1549_neg	Pheophorbide A	C35 H36 N4 O5	592.268	10.584	591.261	No results	No results	Full match	Organoheterocyclic compounds	Tetrapyrroles and derivatives	Not available	Tetrapyrroles and derivatives	0.483259	-1.04913	0.00103599	1	1.27919	down	6.25458e+07	4.57512e+07	5.19918e+07	4.51578e+07	4.63818e+07	5.13105e+07	8.14753e+07	9.58452e+07	9.67732e+07	7.81615e+07	1.73606e+08	1.0142e+08
Com_20619_neg	Bis(2-methyl-3-furyl)disulphide	C10 H10 O2 S2	226.013	1.499	225.007	No results	No results	Full match					0.350939	-1.51071	0.00132674	1	1.55192	down	1.07063e+06	1.47875e+06	1.59239e+06	1.31421e+06	1.21563e+06	1.28025e+06	5.2715e+06	2.22452e+06	2.51977e+06	4.84654e+06	2.5565e+06	5.24e+06
Com_11980_neg	LPG 16:2	C22 H41 O9 P	480.248	8.55	479.241	No results	Full match	No results	Lipids and lipid-like molecules	Glycerophospholipids	Glycerophosphoglycerols	Phosphatidylglycerols	4.01647	2.00593	0.00135059	1	1.4715	up	1.25028e+07	1.32116e+07	1.22775e+07	1.2987e+07	1.05528e+07	1.33178e+07	3.65826e+06	884291	3.01834e+06	2.91136e+06	4.42738e+06	3.73599e+06
Com_1695_neg	Isopimpinellin	C13 H10 O5	246.053	5.124	537.103	No results	No results	Full match	Phenylpropanoids and polyketides	Coumarins and derivatives	Furanocoumarins	8-methoxypsoralens	0.502485	-0.992848	0.00160102	1	1.14789	down	6.84099e+07	5.50034e+07	5.92234e+07	5.68472e+07	2.95152e+07	5.82451e+07	1.02393e+08	1.02389e+08	1.15572e+08	1.0738e+08	1.06436e+08	1.17083e+08
Com_10332_neg	Tenuifoliside B	C30 H36 O17	668.193	5.195	667.186	No results	No results	Full match	Phenylpropanoids and polyketides	Cinnamic acids and derivatives	Hydroxycinnamic acids and derivatives	Coumaric acids and derivatives	0.565866	-0.821469	0.00165591	1	1.27573	down	9.47579e+06	8.21568e+06	6.07441e+06	5.34424e+06	6.9023e+06	9.64689e+06	1.76638e+07	1.52827e+07	1.4901e+07	1.03772e+07	1.03002e+07	1.21643e+07
Com_21845_neg	Vinblastine	C46 H58 N4 O9	810.423	9.248	809.416	No results	No results	Full match	Alkaloids and derivatives	Vinca alkaloids	Not available	Vinca alkaloids	2.82562	1.49857	0.00174859	1	1.08445	up	3.19713e+06	4.22916e+06	4.02764e+06	4.4318e+06	3.30022e+06	3.81141e+06	1.28924e+06	946310	1.46458e+06	789183	2.85903e+06	790510
Com_11250_neg	LPC 20:1	C28 H56 N O7 P	595.385	10.524	594.378	No results	Invalid mass	No results	Lipids and lipid-like molecules	Glycerophospholipids	Glycerophosphocholines	Phosphocholines	2.32091	1.21469	0.00175657	0.972222	1.01546	up	1.2602e+07	8.58061e+06	1.40105e+07	1.48937e+07	1.42246e+07	1.41275e+07	4.60542e+06	5.6774e+06	4.55909e+06	3.62433e+06	1.14115e+07	3.9188e+06
Com_7565_neg	Gingerglycolipid B	C33 H58 O14	678.382	8.481	723.381	No results	No results	Full match	Lipids and lipid-like molecules	Glycerolipids	Glycosylglycerols	1-acyl-3-O-beta-D-digalactosyl-sn-glycerols	0.326396	-1.61531	0.00183698	1	1.45249	down	8.99475e+06	2.29206e+06	7.18408e+06	8.81448e+06	1.02891e+07	6.38e+06	1.13441e+07	2.51968e+07	2.38402e+07	2.29343e+07	2.84028e+07	2.29481e+07
Com_8053_neg	Tectoridin	C22 H22 O11	462.116	5.171	461.109	No results	No results	Full match	Phenylpropanoids and polyketides	Isoflavonoids	Isoflavonoid O-glycosides	Isoflavonoid O-glycosides	0.290456	-1.78361	0.00217545	1	1.44191	down	9.16692e+06	6.07958e+06	3.00108e+06	8.40822e+06	2.05523e+06	6.82702e+06	1.9057e+07	2.11623e+07	1.91742e+07	2.60869e+07	1.71944e+07	1.96777e+07
Com_3156_neg	Thromoboxane B1	C20 H36 O6	408.227	9.16	407.22	Invalid mass	No match	No results	Lipids and lipid-like molecules	Fatty Acyls	Eicosanoids	Thromboxanes	1.97266	0.980141	0.00221607	1	1.19113	up	6.87596e+07	7.14757e+07	6.8559e+07	6.74931e+07	7.19538e+07	6.7534e+07	4.17461e+07	3.13195e+07	3.41041e+07	4.5991e+07	3.82178e+07	1.93905e+07
Com_761_neg	N-[3-(aminosulfonyl)phenyl]-2,3-dihydro-1,4-benzodioxine-2-carboxamide	C15 H14 N2 O5 S	334.066	1.448	333.059	Invalid mass	No results	No results					4.43888	2.15019	0.00230935	1	1.54501	up	7.47809e+07	7.66143e+07	7.0849e+07	7.0666e+07	3.24039e+08	7.41998e+07	2.69472e+07	2.3092e+07	3.55444e+07	2.474e+07	2.65794e+07	1.88006e+07
Com_19898_neg	14-Methylhexadecanoic Acid	C17 H34 O2	270.256	9.41	269.248	No results	No results	Full match	Lipids and lipid-like molecules	Fatty Acyls	Fatty acids and conjugates	Long-chain fatty acids	0.489964	-1.02925	0.00233095	1	1.11311	down	1.83407e+06	1.86901e+06	1.74608e+06	1.70886e+06	1.78943e+06	1.65985e+06	2.9109e+06	4.21173e+06	2.42507e+06	3.20834e+06	5.62692e+06	3.2662e+06
Com_3986_neg	Sweroside	C16 H22 O9	358.126	5.052	403.124	No results	No results	Full match	Organic oxygen compounds	Organooxygen compounds	Carbohydrates and carbohydrate conjugates	O-glycosyl compounds	0.272751	-1.87434	0.00246651	1	1.49881	down	1.75358e+07	1.53002e+07	2.00161e+07	3.83777e+06	1.64069e+07	1.74826e+07	5.21734e+07	6.09552e+07	5.29127e+07	5.55069e+07	5.41415e+07	5.64062e+07
Com_1303_neg	5-Aminolevulinic acid	C5 H9 N O3	131.057	2.444	130.05	No results	Invalid mass	No results	Organic acids and derivatives	Keto acids and derivatives	Gamma-keto acids and derivatives	Gamma-keto acids and derivatives	2.00016	1.00012	0.00248031	0.972222	1.20907	up	1.23474e+08	1.4522e+08	1.37234e+08	1.34375e+08	1.251e+08	1.33056e+08	5.58578e+07	5.0677e+07	5.62351e+07	5.81522e+07	5.43296e+07	1.23945e+08
Com_855_neg	Aurantio-obtusin	C17 H14 O7	330.073	5.195	375.072	No results	No results	Full match	Benzenoids	Anthracenes	Anthraquinones	Hydroxyanthraquinones	1.79577	0.844604	0.00248257	1	1.4364	up	2.77639e+08	2.78899e+08	2.58256e+08	2.65242e+08	2.89558e+08	2.60032e+08	2.03631e+08	1.20006e+08	1.18873e+08	2.11782e+08	1.35125e+08	1.18063e+08
Com_14227_neg	Jionoside B1	C37 H50 O20	814.294	8.887	813.286	No results	No results	Full match	Organic oxygen compounds	Organooxygen compounds	Carbohydrates and carbohydrate conjugates	Oligosaccharides	1.82738	0.869775	0.00262632	1	1.36509	up	8.41258e+06	1.0301e+07	9.35641e+06	9.58368e+06	9.46843e+06	8.78819e+06	5.83804e+06	4.78421e+06	4.45326e+06	7.21956e+06	5.28309e+06	3.01774e+06
Com_310_neg	LPE 18:3	C23 H42 N O7 P	475.269	8.41	474.262	No results	Full match	No results	Lipids and lipid-like molecules	Glycerophospholipids	Glycerophosphoethanolamines	1-acyl-sn-glycero-3-phosphoethanolamines	1.55584	0.637689	0.00268103	1	1.12605	up	8.16713e+08	6.51389e+08	8.15092e+08	8.05635e+08	7.97671e+08	7.88382e+08	5.72894e+08	5.24236e+08	5.74919e+08	5.23205e+08	4.91665e+08	3.17822e+08
Com_10697_neg	Asp-glu	C9 H14 N2 O7	262.08	1.82	261.072	No results	No results	Full match	Organic acids and derivatives	Carboxylic acids and derivatives	Amino acids, peptides, and analogues	Dipeptides	0.262416	-1.93007	0.00279612	1	1.32591	down	1.00172e+06	5.15788e+06	4.94825e+06	5.05984e+06	5.1835e+06	4.72834e+06	1.62828e+07	1.68096e+07	1.67673e+07	1.62735e+07	1.56016e+07	1.76475e+07
Com_22879_neg	Methyl myristate	C15 H30 O2	242.224	10.041	241.217	No results	No results	Full match	Lipids and lipid-like molecules	Fatty Acyls	Fatty acid esters	Fatty acid methyl esters	0.62688	-0.673738	0.00284445	1	1.30558	down	1.35039e+06	1.86598e+06	2.39019e+06	2.1458e+06	2.32518e+06	2.64103e+06	3.46745e+06	2.82687e+06	3.22084e+06	2.94206e+06	3.62199e+06	4.20945e+06
Com_3299_neg	Xanthosine	C10 H12 N4 O6	284.075	4.583	283.068	Full match	Full match	Full match	Nucleosides, nucleotides, and analogues	Purine nucleosides	Not available	Purine nucleosides	0.235247	-2.08775	0.00301519	1	1.51379	down	7.78894e+06	8.49026e+06	8.41526e+06	1.01267e+07	9.99321e+06	1.1285e+07	1.90173e+07	2.02339e+07	7.3758e+07	7.16491e+07	2.56009e+07	2.8211e+07
Com_12535_neg	Artemether	C16 H26 O5	298.178	6.217	297.17	No results	No results	Full match	Lipids and lipid-like molecules	Prenol lipids	Sesquiterpenoids	Artemisinins	2.63257	1.39647	0.00308839	1	1.12325	up	6.10848e+06	7.32698e+06	6.35679e+06	7.44739e+06	7.563e+06	7.06373e+06	1.22948e+06	2.82985e+06	3.47832e+06	3.43732e+06	1.34761e+06	3.58061e+06
Com_8230_neg	Wogonoside	C22 H20 O11	460.1	5.407	459.093	No results	No results	Full match	Phenylpropanoids and polyketides	Flavonoids	Flavonoid glycosides	Flavonoid-7-O-glucuronides	0.495795	-1.01218	0.00361401	0.944444	1.05182	down	5.34257e+06	8.28309e+06	1.00523e+07	9.72467e+06	6.99966e+06	8.26233e+06	1.33582e+07	2.50221e+07	1.358e+07	2.13217e+07	9.56867e+06	1.53039e+07
Com_4085_neg	UDP-N-acetylglucosamine	C17 H27 N3 O17 P2	607.08	1.314	606.073	Full match	Full match	Full match	Nucleosides, nucleotides, and analogues	Pyrimidine nucleotides	Pyrimidine nucleotide sugars	Pyrimidine nucleotide sugars	1.58324	0.662877	0.00394345	0.944444	1.33356	up	4.61118e+07	4.22335e+07	5.08742e+07	5.55791e+07	4.17577e+07	2.94452e+07	2.18961e+07	2.52552e+07	2.46785e+07	2.63835e+07	3.93417e+07	3.0456e+07
Com_18151_neg	Prostaglandin A2	C20 H30 O4	316.201	6.664	315.194	Invalid mass	No results	No results	Lipids and lipid-like molecules	Fatty Acyls	Eicosanoids	Prostaglandins and related compounds	0.388374	-1.36448	0.00504031	1	1.26378	down	2.6972e+06	2.42721e+06	641488	2.08715e+06	2.63639e+06	2.3036e+06	4.76495e+06	5.31165e+06	5.21314e+06	5.37161e+06	7.05741e+06	5.22118e+06
Com_5165_neg	Isovitexin	C21 H20 O10	432.105	5.337	431.098	No results	No results	Full match	Phenylpropanoids and polyketides	Flavonoids	Flavonoid glycosides	Flavonoid C-glycosides	4.58973	2.19841	0.00527318	1	1.11625	up	4.27897e+07	3.85782e+07	3.76211e+07	4.21261e+07	3.32392e+07	3.95932e+07	1.13916e+07	1.11659e+06	1.46048e+07	7.10934e+06	7.50201e+06	9.24748e+06
Com_18527_neg	GMP	C10 H14 N5 O8 P	363.057	1.397	362.05	No results	No results	Full match	Nucleosides, nucleotides, and analogues	Purine nucleotides	Purine ribonucleotides	Purine ribonucleoside monophosphates	1.88069	0.911266	0.00681213	1	1.29843	up	4.94395e+06	3.33142e+06	2.69081e+06	5.74484e+06	6.22142e+06	5.42363e+06	2.58805e+06	2.66573e+06	2.62865e+06	2.25841e+06	2.64727e+06	2.28933e+06
Com_6591_neg	7-hydroxy-3-phenyl-4H-chromen-4-one	C15 H10 O3	238.063	6.445	283.061	Full match	No results	Full match					2.05108	1.03639	0.0124867	1	1.2967	up	1.32116e+07	3.139e+07	1.20671e+07	1.23032e+07	9.30338e+06	1.13213e+07	5.35629e+06	7.95171e+06	7.29729e+06	8.27935e+06	7.52496e+06	7.27294e+06
Com_31878_neg	Ginsenoside F1	C36 H62 O9	638.44	10.58	637.432	No results	No results	Full match	Lipids and lipid-like molecules	Prenol lipids	Terpene glycosides	Triterpene saponins	2.90305	1.53757	0.0171388	0.916667	1.01422	up	1.15751e+06	1.04738e+06	760678	1.47685e+06	204179	521430	181149	182600	173101	175979	888545	178827
Com_14808_neg	7-O-Ethylmorroniside	C19 H30 O11	434.18	6.02	433.172	No results	No results	Full match	Organic oxygen compounds	Organooxygen compounds	Carbohydrates and carbohydrate conjugates	O-glycosyl compounds	3.38241	1.75805	0.0185808	1	1.23732	up	2.24047e+06	9.62488e+06	1.25927e+06	2.63967e+06	2.05452e+06	1.9561e+06	973499	992372	950207	985741	952666	991905
Com_5102_neg	Skimmin	C15 H16 O8	324.084	5.349	323.077	No results	No results	Full match	Phenylpropanoids and polyketides	Coumarins and derivatives	Coumarin glycosides	Coumarin glycosides	0.508947	-0.974412	0.018706	0.888889	1.15353	down	1.06896e+07	1.20327e+07	2.72033e+07	1.01702e+07	1.09032e+07	1.20598e+07	4.52046e+07	4.1047e+07	1.62527e+07	2.22729e+07	2.11356e+07	1.72845e+07
Com_4976_neg	Geniposidic acid	C16 H22 O10	374.121	5.004	373.114	No results	No results	Full match	Lipids and lipid-like molecules	Prenol lipids	Terpene glycosides	Iridoid O-glycosides	0.477258	-1.06716	0.0187433	1	1.19877	down	2.18093e+07	5.01094e+06	1.84209e+07	2.23543e+07	2.71836e+07	2.03387e+07	3.85808e+07	3.65807e+07	4.73637e+07	4.48901e+07	3.4732e+07	3.90592e+07
Com_5023_neg	Chrysophanic Acid	C15 H10 O4	254.057	5.258	253.05	No results	No results	Full match	Benzenoids	Anthracenes	Anthraquinones	Anthraquinones	0.647791	-0.6264	0.0202295	1	1.15703	down	1.69895e+07	1.86677e+07	1.65713e+07	1.80275e+07	1.94381e+07	1.82739e+07	2.56365e+07	2.21757e+07	2.31084e+07	2.45911e+07	4.79221e+07	2.32372e+07
Com_325_neg	2-Hydroxy-2-methyl-3-buten-1-yl beta-D-glucopyranoside	C11 H20 O7	310.126	4.759	309.119	Invalid mass	No results	No results					2.5455	1.34795	0.0203239	1	1.27292	up	7.0496e+08	7.46594e+08	7.3012e+08	8.37209e+08	6.95825e+08	7.42081e+08	9.22113e+07	6.85385e+08	1.00373e+08	6.87111e+08	9.18653e+07	9.39072e+07
Com_23818_neg	Dihydrocapsaicin	C18 H29 N O3	307.214	7.488	306.207	No results	No results	Full match	Benzenoids	Phenols	Methoxyphenols	Methoxyphenols	2.173	1.11969	0.0218302	1	1.0854	up	952665	3.60361e+06	1.07845e+06	1.0293e+06	1.30437e+06	1.36823e+06	766203	693431	699907	671507	794013	671594
Com_10852_neg	Cholic acid	C24 H40 O5	408.287	6.571	407.28	Full match	No results	No results	Lipids and lipid-like molecules	Steroids and steroid derivatives	Bile acids, alcohols and derivatives	Trihydroxy bile acids, alcohols and derivatives	4.90833	2.29523	0.0265328	1	1.19941	up	1.45064e+06	2.51645e+06	1.53512e+07	2.35867e+06	1.18707e+07	3.50422e+06	1.30794e+06	1.31038e+06	1.27348e+06	1.25122e+06	1.17027e+06	1.23549e+06
Com_3853_neg	Hydroxycitric acid	C6 H8 O8	208.021	1.356	207.014	No results	No results	Full match	Organic acids and derivatives	Carboxylic acids and derivatives	Tricarboxylic acids and derivatives	Tricarboxylic acids and derivatives	2.6983	1.43205	0.0321763	1	1.17809	up	5.1527e+07	3.10829e+07	5.24961e+07	5.86977e+07	4.9385e+07	4.39322e+07	2.82462e+07	2.33652e+07	2.46479e+06	3.19821e+06	2.64732e+07	2.26606e+07
Com_17138_neg	Theaflavin	C29 H24 O12	564.126	5.284	563.119	No results	No results	Full match	Phenylpropanoids and polyketides	Flavonoids	Flavans	Catechins	0.517365	-0.950746	0.0363474	1	1.2259	down	2.27927e+06	2.30544e+06	2.2553e+06	2.18093e+06	1.97725e+06	2.04393e+06	2.31451e+06	3.37804e+06	5.35829e+06	2.38466e+06	3.68041e+06	8.09286e+06
Com_8237_neg	Astragaloside I	C45 H72 O16	868.479	8.181	867.472	No results	No results	Full match	Phenylpropanoids and polyketides	Flavonoids	Flavonoid glycosides	Flavonoid-3-O-glycosides	2.70312	1.43462	0.0382747	0.888889	1.06719	up	1.38258e+07	2.33787e+07	1.6091e+07	2.99163e+06	1.19902e+07	1.66969e+07	7.48353e+06	2.49824e+06	1.08367e+06	4.21857e+06	6.42117e+06	9.7305e+06
Com_7644_neg	(+/-)9,10-dihydroxy-12Z-octadecenoic acid	C18 H34 O4	296.235	7.497	295.228	Invalid mass	No results	No match	Lipids and lipid-like molecules	Fatty Acyls	Fatty acids and conjugates	Long-chain fatty acids	1.68564	0.753293	0.0438136	1	1.13254	up	8.88259e+06	2.59369e+07	9.73472e+06	9.70109e+06	9.76645e+06	1.0118e+07	6.38934e+06	7.47166e+06	6.46379e+06	7.28478e+06	8.12103e+06	8.25266e+06
Com_10133_neg	Adenosine diphosphate ribose	C15 H23 N5 O14 P2	559.07	1.376	558.063	Full match	No results	Full match	Nucleosides, nucleotides, and analogues	Purine nucleotides	Purine nucleotide sugars	Purine nucleotide sugars	3.61855	1.85541	0.0440102	0.666667	1.10145	up	1.10412e+07	1.74874e+07	1.3609e+07	1.70152e+07	2.34434e+06	2.68458e+06	2.95326e+06	3.04191e+06	3.18835e+06	2.76038e+06	3.02085e+06	2.77212e+06
Com_3880_neg	Kaji-ichigoside F1	C36 H58 O10	650.404	6.887	649.396	No results	No results	Full match	Lipids and lipid-like molecules	Prenol lipids	Terpene glycosides	Triterpene saponins	5.43682	2.44276	0.0441821	0.888889	1.08741	up	5.38802e+07	5.67204e+07	3.3229e+06	3.77537e+06	5.19176e+07	5.74721e+07	3.15597e+06	2.43486e+06	2.79274e+06	2.62722e+07	3.88408e+06	3.22879e+06
Com_2062_neg	Jasmonic acid	C12 H18 O3	210.125	6.065	209.118	Full match	No results	Full match	Lipids and lipid-like molecules	Fatty Acyls	Lineolic acids and derivatives	Jasmonic acids	1.7919	0.841489	0.0449725	0.75	1.03881	up	4.9351e+07	1.03774e+08	5.22236e+07	1.07215e+08	1.15043e+08	4.90937e+07	2.57794e+07	5.50619e+07	6.41987e+07	5.61853e+07	4.44732e+07	2.03321e+07
V, vegetative period; B, blooming period; M, maturity period.

## Sheet: V vs. B positive
Supplementary table1: Differential metabolites screening at different periods.
ID	Name	Formula	Molecular Weight	RT [min]	m/z	mzCloud_Results	mzVault_Results	MassList_Results	Class_I	Class_II	Class_III	Class_IV	FC	log2FC	Pvalue	ROC	VIP	Up.Down	pos_V1	pos_V2	pos_V3	pos_V4	pos_V5	pos_V6	pos_B1	pos_B2	pos_B3	pos_B4	pos_B5	pos_B6
Com_1166_pos	α-Estradiol	C18 H24 O2	272.174	5.087	273.181	Invalid mass	No results	No results	Lipids and lipid-like molecules	Steroids and steroid derivatives	Estrane steroids	Estrogens and derivatives	21.7258	4.44134	4.58699e-17	1	1.12684	up	1.28833e+08	1.40869e+08	1.42864e+08	1.36448e+08	1.2939e+08	1.31598e+08	6.40974e+06	5.86575e+06	5.91662e+06	6.60342e+06	6.24281e+06	6.24461e+06
Com_19429_pos	3-(2-Naphthyl)-D-Alanine	C13 H13 N O2	215.095	5.41	216.102	No results	No results	Full match					0.176736	-2.50033	4.48046e-15	1	1.82494	down	579701	612936	613530	582649	644051	586599	3.57069e+06	3.29346e+06	3.55873e+06	3.35053e+06	3.26761e+06	3.43845e+06
Com_5494_pos	N-p-Coumaroylspermidine	C16 H25 N3 O2	291.195	5.305	292.203	No results	No results	Full match	Phenylpropanoids and polyketides	Cinnamic acids and derivatives	Hydroxycinnamic acids and derivatives	Coumaric acids and derivatives	0.11392	-3.13391	6.1168e-13	1	1.929	down	2.95832e+06	2.74875e+06	2.58179e+06	2.79099e+06	2.73654e+06	2.32291e+06	2.49075e+07	2.53623e+07	2.19423e+07	2.27831e+07	2.18402e+07	2.4837e+07
Com_613_pos	N-Feruloyl putrescine	C14 H20 N2 O3	264.148	5.354	265.155	No results	No results	Full match	Phenylpropanoids and polyketides	Cinnamic acids and derivatives	Hydroxycinnamic acids and derivatives	Hydroxycinnamic acids and derivatives	17.1125	4.09698	1.35265e-12	1	1.56134	up	2.42175e+08	2.75571e+08	2.76715e+08	2.35712e+08	2.2833e+08	2.53507e+08	1.58317e+07	1.43228e+07	1.45825e+07	1.52694e+07	1.40274e+07	1.43234e+07
Com_715_pos	3-[(4-chlorobenzyl)thio]imidazo[1,5-a]pyridine	C14 H11 Cl N2 S	274.031	4.789	275.038	Invalid mass	No results	No results					12.5048	3.64441	1.36331e-12	1	1.91996	up	2.26431e+08	2.38642e+08	2.27482e+08	2.19015e+08	2.05736e+08	2.25316e+08	1.97097e+07	1.83385e+07	1.84421e+07	1.84996e+07	1.60962e+07	1.62826e+07
Com_2249_pos	Docosatrienoic acid	C22 H38 O2	334.285	8.788	335.292	Invalid mass	No results	No results	Lipids and lipid-like molecules	Fatty Acyls	Fatty acids and conjugates	Very long-chain fatty acids	0.183517	-2.44601	2.96923e-12	1	1.25837	down	1.25055e+07	1.0549e+07	1.22535e+07	1.2248e+07	1.06211e+07	1.19001e+07	6.93464e+07	6.28311e+07	6.75581e+07	6.52168e+07	6.00748e+07	5.68292e+07
Com_81_pos	D-(-)-Glutamine	C5 H10 N2 O3	146.069	1.261	147.077	Full match	Full match	Full match	Organic acids and derivatives	Carboxylic acids and derivatives	Amino acids, peptides, and analogues	D-alpha-amino acids	0.241143	-2.05204	3.74661e-12	1	1.21868	down	4.70381e+08	5.38608e+08	4.82111e+08	5.4206e+08	4.72541e+08	4.77804e+08	2.11692e+09	1.87529e+09	2.08247e+09	2.17838e+09	1.97081e+09	2.14847e+09
Com_19124_pos	2-(2-thienyl)-4H-chromen-4-one	C13 H8 O2 S	228.025	4.843	229.032	Full match	No results	No results					3.99489	1.99816	1.3016e-11	1	1.90061	up	3.3023e+06	3.87604e+06	3.29309e+06	3.37648e+06	3.20506e+06	3.26425e+06	906260	843777	737811	867206	841670	889075
Com_18088_pos	3-(dimethylamino)-1-(5-methyl-3-phenyl-4-isoxazolyl)-2-propen-1-one	C15 H16 N2 O2	294.074	2.251	295.082	Invalid mass	No results	No results					0.228187	-2.13171	1.77987e-11	1	1.81002	down	835953	885911	981499	897001	834982	900288	3.99931e+06	3.91718e+06	4.09422e+06	3.82432e+06	3.71914e+06	3.82852e+06
Com_812_pos	2-[(2-chlorobenzyl)sulfanyl]-4,6-dimethylnicotinonitrile	C15 H13 Cl N2 S	288.046	4.816	289.053	Invalid mass	No results	No results					13.8086	3.78749	2.03861e-11	1	1.92307	up	1.9429e+08	2.05352e+08	1.9803e+08	1.87218e+08	1.74873e+08	1.93147e+08	1.55799e+07	1.40429e+07	1.49249e+07	1.43787e+07	1.23976e+07	1.21683e+07
Com_8912_pos	QNK	C15 H28 N6 O6	370.197	7.046	371.205	Invalid mass	No results	No results					58.5501	5.8716	2.4289e-11	1	1.63612	up	9.48025e+06	1.00652e+07	1.08108e+07	9.1626e+06	9.56252e+06	9.37033e+06	160228	147280	181054	202829	162636	144292
Com_5684_pos	L-Cysteine-glutathione gisulfide	C13 H22 N4 O8 S2	426.088	1.37	427.095	No results	No results	Full match					4.60026	2.20171	2.66154e-11	1	1.52792	up	1.99461e+07	2.14619e+07	2.49172e+07	2.08055e+07	1.95212e+07	2.08915e+07	5.27002e+06	4.6322e+06	4.5095e+06	4.39554e+06	4.29182e+06	4.62621e+06
Com_831_pos	Tricin 4'-O-(beta-guaiacylglyceryl) ether 5-O-hexoside	C33 H36 O16	688.2	5.535	689.207	No results	No results	Full match					2.05815	1.04135	2.75726e-11	1	1.45024	up	1.82835e+08	1.96072e+08	1.93937e+08	1.76847e+08	1.92402e+08	1.82594e+08	8.85068e+07	9.28523e+07	9.08328e+07	9.51978e+07	9.28644e+07	8.62005e+07
Com_5401_pos	Nicotinamide N-oxide	C6 H6 N2 O2	138.043	1.233	156.077	No results	No results	Full match					0.12208	-3.0341	4.42051e-11	1	1.83139	down	2.72233e+06	2.93363e+06	2.55626e+06	2.71847e+06	2.59892e+06	3.12753e+06	2.54634e+07	2.41426e+07	2.03775e+07	2.54633e+07	2.06945e+07	2.03029e+07
Com_6849_pos	N-(1-adamantyl)-N'-(2-chlorobenzyl)thiourea	C18 H23 Cl N2 S	334.124	4.79	335.132	Invalid mass	No results	No results					0.381185	-1.39144	4.80214e-11	1	1.379	down	6.56174e+06	7.03316e+06	6.54395e+06	6.36511e+06	6.42585e+06	6.3734e+06	1.70426e+07	1.63284e+07	1.68607e+07	1.72966e+07	1.65989e+07	1.89809e+07
Com_2761_pos	4-decyl-3-hydroxy-5-oxooxolane-2,3-dicarboxylic acid	C16 H26 O7	157.098	6.139	353.16	Invalid mass	No results	No results					2.24987	1.16984	6.79449e-11	1	1.38676	up	5.3382e+07	5.67648e+07	5.85462e+07	5.46391e+07	5.27884e+07	5.27665e+07	2.55562e+07	2.27773e+07	2.51052e+07	2.44482e+07	2.29431e+07	2.53502e+07
Com_2628_pos	5-Hydroxyindole-3-acetic acid	C10 H9 N O3	191.059	5.395	174.055	No results	No results	Full match	Organoheterocyclic compounds	Indoles and derivatives	Indolyl carboxylic acids and derivatives	Indole-3-acetic acid derivatives	0.507478	-0.978583	7.55834e-11	1	1.66618	down	2.92558e+07	2.81863e+07	2.88186e+07	2.8602e+07	2.65797e+07	2.98972e+07	5.88973e+07	5.60193e+07	5.60303e+07	5.85216e+07	5.22662e+07	5.5895e+07
Com_944_pos	Isorhapontigenin	C15 H14 O4	258.09	5.627	259.097	Full match	No results	Full match	Phenylpropanoids and polyketides	Stilbenes	Not available	Stilbenes	3.87114	1.95276	8.0583e-11	1	1.91767	up	1.69025e+08	1.71498e+08	1.77125e+08	1.50747e+08	1.55415e+08	1.67739e+08	4.6099e+07	4.24027e+07	4.48216e+07	4.5703e+07	3.79962e+07	3.91163e+07
Com_9286_pos	7-Methylguanosine	C11 H15 N5 O5	297.108	4.781	298.115	Full match	Full match	Full match	Nucleosides, nucleotides, and analogues	Purine nucleosides	Not available	Purine nucleosides	1.98982	0.992641	1.08105e-10	1	1.64376	up	1.2755e+07	1.23012e+07	1.26617e+07	1.23408e+07	1.18729e+07	1.19872e+07	6.63505e+06	6.28704e+06	6.18065e+06	6.152e+06	5.89334e+06	6.0003e+06
Com_12591_pos	Docetaxel	C43 H53 N O14	807.349	5.729	808.356	No results	No results	Full match	Lipids and lipid-like molecules	Prenol lipids	Diterpenoids	Taxanes and derivatives	0.0897974	-3.47718	1.83325e-10	1	1.61368	down	610266	652464	662690	669000	617735	643835	7.31899e+06	6.0729e+06	6.99136e+06	7.4448e+06	7.91888e+06	7.19406e+06
Com_16790_pos	LPC 16:3-SN1	C24 H44 N O7 P	489.286	7.666	490.293	No results	Full match	No results					3.25814	1.70405	2.04839e-10	1	1.87703	up	4.59043e+06	4.63062e+06	5.03476e+06	4.02716e+06	4.74283e+06	4.32562e+06	1.58476e+06	1.22517e+06	1.41996e+06	1.41435e+06	1.36665e+06	1.38392e+06
Com_40_pos	Proline	C5 H9 N O2	115.064	1.38	116.071	Full match	Full match	Full match	Organic acids and derivatives	Carboxylic acids and derivatives	Amino acids, peptides, and analogues	Proline and derivatives	0.425874	-1.2315	2.1266e-10	1	1.33302	down	1.59608e+09	1.64696e+09	1.64743e+09	1.64517e+09	1.46794e+09	1.51649e+09	4.10497e+09	3.64806e+09	3.81226e+09	3.63692e+09	3.42587e+09	3.72616e+09
Com_14180_pos	5-hydroxy-6,7-dimethoxy-2-phenyl-4H-chromen-4-one	C17 H14 O5	280.074	6.537	303.063	Invalid mass	No results	No match					3.84582	1.94329	2.62402e-10	1	1.82595	up	5.701e+06	5.80918e+06	6.81027e+06	5.13698e+06	5.33109e+06	5.71501e+06	1.45977e+06	1.57084e+06	1.68581e+06	1.43946e+06	1.32059e+06	1.49524e+06
Com_15589_pos	Osalmide	C13 H11 N O3	229.074	5.333	247.108	No results	No results	Full match	Organic acids and derivatives	Carboxylic acids and derivatives	Amino acids, peptides, and analogues	Alpha amino acids and derivatives	0.227947	-2.13323	2.95813e-10	1	1.88732	down	1.20451e+06	996518	979846	1.20747e+06	1.24737e+06	1.16924e+06	4.62572e+06	4.80653e+06	5.46483e+06	5.29326e+06	5.20001e+06	4.46286e+06
Com_833_pos	LPC 18:4-SN1	C26 H46 N O7 P	515.302	8.024	516.309	No results	Full match	No results					2.55689	1.35439	3.20683e-10	1	1.92911	up	1.86384e+08	2.00861e+08	1.98327e+08	1.76237e+08	1.91486e+08	1.90973e+08	8.14059e+07	6.8883e+07	7.96377e+07	7.38327e+07	7.24909e+07	7.12725e+07
Com_370_pos	Olivetol	C11 H16 O2	180.115	6.072	181.123	No results	No results	Full match	Benzenoids	Phenols	Benzenediols	Resorcinols	2.10118	1.0712	3.62436e-10	1	1.43377	up	2.85807e+08	3.13901e+08	3.25329e+08	3.01358e+08	2.86901e+08	3.13085e+08	1.42147e+08	1.35061e+08	1.5729e+08	1.50212e+08	1.39276e+08	1.45231e+08
Com_4471_pos	2'-O-Methyladenosine	C11 H15 N5 O4	281.113	4.807	282.12	Full match	Full match	Full match	Nucleosides, nucleotides, and analogues	Purine nucleosides	Not available	Purine nucleosides	4.95561	2.30906	4.79598e-10	1	1.86541	up	3.03524e+07	3.34197e+07	2.50925e+07	3.0865e+07	2.65772e+07	2.58539e+07	6.21608e+06	6.12505e+06	5.43554e+06	5.94219e+06	5.0339e+06	5.98779e+06
Com_2754_pos	4-chloro-N-(2-morpholinophenyl)benzamide	C17 H17 Cl N2 O2	316.093	5.496	317.1	Invalid mass	No results	No results					4.6901	2.22962	4.84442e-10	1	1.15333	up	4.66678e+07	4.00319e+07	4.63145e+07	4.26317e+07	5.57586e+07	4.54184e+07	1.02372e+07	8.80802e+06	1.12065e+07	8.38917e+06	1.0937e+07	9.44484e+06
Com_2026_pos	D-glutamine	C5 H10 N2 O3	146.069	1.466	147.077	No results	No results	Full match	Organic acids and derivatives	Carboxylic acids and derivatives	Amino acids, peptides, and analogues	D-alpha-amino acids	0.303958	-1.71806	5.60857e-10	1	1.12098	down	2.14426e+07	2.23689e+07	2.22267e+07	2.10362e+07	2.06223e+07	2.2145e+07	7.78181e+07	6.49109e+07	7.19583e+07	7.38958e+07	6.73249e+07	7.12615e+07
Com_22950_pos	(4-benzoylpiperidino)[4-(tert-butyl)phenyl]methanone	C23 H27 N O2	349.198	4.527	350.205	Invalid mass	No results	No results					30.1436	4.91378	5.86291e-10	1	1.71095	up	1.91209e+06	2.54125e+06	2.38473e+06	2.32621e+06	2.40296e+06	2.49658e+06	76075.5	78202.6	76038.2	81163.5	75589.1	79491.8
Com_10009_pos	N-Feruloylspermidine	C17 H27 N3 O3	321.206	4.885	322.213	No results	No results	Full match	Benzenoids	Phenols	Methoxyphenols	Methoxyphenols	0.17818	-2.48859	6.50629e-10	1	1.85315	down	2.01044e+06	1.93875e+06	1.66139e+06	1.62233e+06	1.81688e+06	1.40302e+06	1.1331e+07	1.01122e+07	1.01736e+07	9.3194e+06	9.20094e+06	8.527e+06
Com_954_pos	FRH	C21 H30 N8 O4	480.226	8.469	481.233	Invalid mass	No results	No results					2.35052	1.23298	6.60201e-10	1	1.92275	up	1.63271e+08	1.51536e+08	1.66654e+08	1.46061e+08	1.49954e+08	1.72226e+08	7.00495e+07	6.63435e+07	6.73944e+07	6.6379e+07	7.18793e+07	6.19934e+07
Com_4125_pos	N-(4-chlorophenyl)-N'-(2-phenoxyphenyl)urea	C19 H15 Cl N2 O2	360.067	2.289	361.074	Invalid mass	No results	No results					4.45766	2.15629	6.70824e-10	1	1.77738	up	2.83783e+07	3.31722e+07	2.7044e+07	2.81279e+07	3.47267e+07	2.89604e+07	7.10032e+06	6.97244e+06	7.10213e+06	6.72011e+06	6.04134e+06	6.53546e+06
Com_16675_pos	5-chloro-N-(4-morpholinophenyl)-1H-indole-2-carboxamide	C19 H18 Cl N3 O2	355.112	2.263	356.119	Invalid mass	No results	No results					5.37858	2.42722	6.95855e-10	1	1.73467	up	4.96099e+06	4.56614e+06	3.79442e+06	3.87504e+06	3.95242e+06	3.97659e+06	850230	745968	821790	784663	725703	743064
Com_6703_pos	Fragransin A2	C20 H24 O5	344.163	5.894	345.169	No results	No results	Full match	Lignans, neolignans and related compounds	Furanoid lignans	Tetrahydrofuran lignans	7,7'-epoxylignans	1.93001	0.948607	7.9704e-10	1	1.79806	up	1.77988e+07	1.8887e+07	1.90203e+07	1.8558e+07	1.77206e+07	1.98204e+07	1.02e+07	9.25369e+06	1.04303e+07	9.29886e+06	9.33529e+06	9.41167e+06
Com_25551_pos	3-{[(4-fluorophenyl)sulfonyl]amino}-5-phenylthiophene-2-carboxamide	C17 H13 F N2 O3 S2	376.041	3.686	377.048	Invalid mass	No results	No results					3.98681	1.99523	8.44367e-10	1	1.91609	up	1.70768e+06	1.75378e+06	1.77106e+06	1.8034e+06	1.54048e+06	1.68713e+06	406822	446372	477098	448724	430277	365077
Com_1183_pos	N1-phenethylbenzene-1-carbothioamide	C15 H15 N S	241.093	5.035	242.1	Full match	No results	No results					1.77501	0.827823	1.07153e-09	1	1.17052	up	1.27923e+08	1.34182e+08	1.40149e+08	1.34562e+08	1.3352e+08	1.29e+08	7.40922e+07	7.46043e+07	7.2158e+07	8.20321e+07	7.31775e+07	7.42642e+07
Com_135_pos	Indole	C8 H7 N	117.058	5.19	118.066	Full match	No results	Full match	Organoheterocyclic compounds	Indoles and derivatives	Indoles	Indoles	0.436375	-1.19636	1.21325e-09	1	1.4969	down	4.95468e+08	5.42444e+08	5.30297e+08	5.08038e+08	4.72852e+08	4.86912e+08	1.17429e+09	1.14909e+09	1.20768e+09	1.17096e+09	1.14098e+09	1.11436e+09
Com_940_pos	Maltopentaose	C30 H52 O26	850.258	1.995	851.265	Invalid mass	No results	No results	Organic oxygen compounds	Organooxygen compounds	Carbohydrates and carbohydrate conjugates	Oligosaccharides	0.203731	-2.29526	1.27458e-09	1	1.03282	down	6.92993e+06	7.682e+06	6.93286e+06	7.30241e+06	9.11113e+06	6.6516e+06	4.47225e+07	3.93937e+07	3.20374e+07	3.71141e+07	3.44193e+07	3.12778e+07
Com_13_pos	L-Tryptophan	C11 H12 N2 O2	204.09	5.19	188.071	Full match	Full match	Full match	Organoheterocyclic compounds	Indoles and derivatives	Indolyl carboxylic acids and derivatives	Indolyl carboxylic acids and derivatives	0.406949	-1.29708	1.36961e-09	1	1.2707	down	3.07196e+09	3.42655e+09	3.49988e+09	3.21666e+09	3.06978e+09	3.11429e+09	8.04379e+09	7.86459e+09	8.22255e+09	8.16025e+09	7.59376e+09	7.78479e+09
Com_2681_pos	11-Deoxy prostaglandin F1α	C20 H36 O4	362.244	6.176	363.251	Invalid mass	No results	No results	Lipids and lipid-like molecules	Fatty Acyls	Eicosanoids	Prostaglandins and related compounds	0.333138	-1.58581	1.82719e-09	1	1.60256	down	1.44974e+07	1.65048e+07	1.62698e+07	1.57611e+07	1.35368e+07	1.64337e+07	4.80002e+07	4.44917e+07	4.39148e+07	4.62964e+07	4.64444e+07	5.00265e+07
Com_240_pos	PC O-18:3	C26 H48 N O7 P	517.317	8.262	518.325	No results	Full match	Full match					2.30369	1.20395	2.0025e-09	1	1.42629	up	4.47556e+08	4.74575e+08	5.32145e+08	4.33015e+08	4.64466e+08	4.42819e+08	2.17229e+08	1.98091e+08	1.97107e+08	1.98694e+08	2.16615e+08	1.8535e+08
Com_464_pos	Skatole	C9 H9 N	114.047	5.19	132.081	Invalid mass	No results	No results	Organoheterocyclic compounds	Indoles and derivatives	Indoles	3-methylindoles	0.403953	-1.30774	2.26137e-09	1	1.24623	down	1.22924e+08	1.40517e+08	1.41483e+08	1.28472e+08	1.24411e+08	1.2573e+08	3.23803e+08	3.22533e+08	3.38905e+08	3.31252e+08	3.13524e+08	3.09657e+08
Com_69_pos	LPC 18:3-SN1	C26 H48 N O7 P	517.317	8.469	518.324	No results	Full match	Full match					2.51253	1.32914	2.2906e-09	1	1.91505	up	2.46259e+09	2.14816e+09	2.47688e+09	2.11715e+09	2.23531e+09	2.51527e+09	9.57207e+08	9.01189e+08	9.405e+08	9.05312e+08	9.95445e+08	8.54655e+08
Com_4753_pos	Pyridoxal 5'-phosphate	C8 H10 N O6 P	247.025	2.441	248.032	Full match	Full match	Full match	Organoheterocyclic compounds	Pyridines and derivatives	Pyridine carboxaldehydes	Pyridoxals and derivatives	2.14097	1.09826	2.59828e-09	1	1.33573	up	2.72651e+07	3.09418e+07	3.04029e+07	2.88894e+07	2.62179e+07	2.86097e+07	1.40975e+07	1.27092e+07	1.34796e+07	1.35101e+07	1.38644e+07	1.28294e+07
Com_11084_pos	Thioctic acid	C8 H14 O2 S2	206.043	2.189	229.032	No results	No results	Full match	Organic acids and derivatives	Carbothioic S-acids	Not available	Carbothioic S-acids	22.0546	4.46301	2.79289e-09	1	1.92692	up	7.86765e+06	9.32807e+06	1.01468e+07	9.10222e+06	7.59735e+06	9.66528e+06	505406	437089	364768	417475	269938	440521
Com_6259_pos	L-Histidine	C6 H9 N3 O2	155.07	1.155	156.077	Full match	Full match	Full match	Organic acids and derivatives	Carboxylic acids and derivatives	Amino acids, peptides, and analogues	Histidine and derivatives	0.165712	-2.59325	3.28383e-09	1	1.67148	down	3.14369e+06	3.10879e+06	2.87816e+06	2.804e+06	2.68137e+06	2.59141e+06	1.5938e+07	1.67662e+07	1.57437e+07	2.22979e+07	1.54886e+07	1.76048e+07
Com_20721_pos	4,5-diphenyl-1,3-oxazole-2-thiol	C15 H11 N O S	253.057	2.384	254.064	Full match	No results	No results					0.239211	-2.06364	3.46316e-09	1	1.41538	down	673053	781707	676373	595226	750292	546991	2.63665e+06	3.03796e+06	3.0806e+06	3.00768e+06	2.26955e+06	2.78801e+06
Com_26708_pos	2,2-dimethyl-6,7-di[(4-nitrobenzyl)oxy]chroman-4-one	C25 H22 N2 O8	500.114	4.137	501.121	Invalid mass	No results	No results					0.252457	-1.98589	3.85973e-09	1	1.88503	down	344051	378493	422297	399620	440507	356967	1.58467e+06	1.51479e+06	1.43945e+06	1.66566e+06	1.53749e+06	1.5345e+06
Com_7867_pos	LPC 15:1-SN1	C23 H46 N O7 P	479.301	8.332	480.309	No results	Full match	Full match					1.72721	0.788446	4.61155e-09	1	1.67737	up	1.37414e+07	1.47931e+07	1.53804e+07	1.35468e+07	1.4333e+07	1.34794e+07	8.42256e+06	8.21357e+06	8.07248e+06	7.86888e+06	8.88413e+06	7.90933e+06
Com_1091_pos	gamma-caprolactone	C6 H10 O2	114.069	1.365	132.102	No results	No results	Full match	Organoheterocyclic compounds	Lactones	Gamma butyrolactones	Gamma butyrolactones	2.70126	1.43363	5.57755e-09	1	1.88068	up	1.41158e+08	1.36254e+08	1.51641e+08	1.29402e+08	1.2321e+08	1.20575e+08	4.90042e+07	5.25781e+07	5.10007e+07	4.72134e+07	4.57595e+07	5.14312e+07
Com_6982_pos	RMH	C17 H30 N8 O4 S	431.228	6.648	885.444	Invalid mass	No results	No results					2.9015	1.5368	5.69955e-09	1	1.56505	up	1.47835e+07	1.47245e+07	1.92119e+07	1.51152e+07	1.49964e+07	1.6693e+07	5.78769e+06	5.49466e+06	6.41336e+06	4.96931e+06	5.19604e+06	5.06144e+06
Com_2555_pos	Pipecolic acid	C6 H11 N O2	129.079	1.132	130.087	Full match	Full match	Full match	Organic acids and derivatives	Carboxylic acids and derivatives	Amino acids, peptides, and analogues	Alpha amino acids	2.10888	1.07648	6.30154e-09	1	1.74773	up	5.81297e+07	6.31896e+07	5.40025e+07	5.23779e+07	5.31911e+07	5.31167e+07	2.65088e+07	2.75498e+07	2.62103e+07	2.9297e+07	2.45588e+07	2.42569e+07
Com_2239_pos	3,14-dihydro-15-keto-tetranor Prostaglandin E2	C16 H26 O5	320.161	6.164	321.168	Invalid mass	No results	No results	Organic oxygen compounds	Organooxygen compounds	Alcohols and polyols	Cyclopentanols	2.22279	1.15237	6.41509e-09	1	1.83097	up	6.60553e+07	7.2637e+07	6.55297e+07	5.83225e+07	6.15247e+07	6.40815e+07	2.82853e+07	2.76926e+07	2.91004e+07	3.05563e+07	2.78712e+07	3.11171e+07
Com_14644_pos	Gallic acid	C7 H6 O5	170.022	1.428	171.029	No results	No results	Full match	Benzenoids	Benzene and substituted derivatives	Benzoic acids and derivatives	Gallic acids	2.19265	1.13267	7.18563e-09	1	1.75364	up	4.63142e+06	4.98165e+06	5.61673e+06	5.62148e+06	5.27102e+06	5.44239e+06	2.1563e+06	2.48917e+06	2.48755e+06	2.28775e+06	2.67734e+06	2.29759e+06
Com_1414_pos	4-(2,3-dihydro-1,4-benzodioxin-6-yl)butanoic acid	C12 H14 O4	204.079	6.078	205.086	Invalid mass	No results	No results					2.27933	1.18861	7.28244e-09	1	1.17763	up	9.55633e+07	1.09749e+08	1.18086e+08	1.04112e+08	9.87264e+07	1.07162e+08	5.04015e+07	4.42305e+07	4.76407e+07	4.53032e+07	4.48408e+07	4.54712e+07
Com_381_pos	Salvianolic acid F	C17 H14 O6	314.08	5.874	315.087	No results	No results	Full match	Phenylpropanoids and polyketides	Stilbenes	Not available	Stilbenes	0.379272	-1.39869	8.3384e-09	1	1.24298	down	7.65563e+07	8.01054e+07	7.71393e+07	6.26389e+07	8.11967e+07	7.45221e+07	1.99578e+08	1.98929e+08	2.01495e+08	2.15758e+08	1.76992e+08	1.99423e+08
Com_13961_pos	GNK	C12 H23 N5 O5	317.172	4.625	318.179	Invalid mass	No results	No results					8.51205	3.08951	8.51984e-09	1	1.67786	up	5.29692e+06	5.78211e+06	6.83513e+06	5.88484e+06	5.74107e+06	6.87545e+06	742604	693345	704455	735948	709580	692185
Com_12721_pos	Cortisol	C21 H30 O5	724.419	7.757	725.426	Invalid mass	No results	No results	Lipids and lipid-like molecules	Steroids and steroid derivatives	Hydroxysteroids	21-hydroxysteroids	6.3907	2.67597	8.61651e-09	1	1.62523	up	4.1777e+06	4.12495e+06	4.60245e+06	3.53495e+06	3.74614e+06	4.52471e+06	623530	532207	811663	608996	746342	543959
Com_18621_pos	Theobromine-d6	C7 H2 D6 N4 O2	186.103	6.513	187.11	No results	No results	Full match	Organoheterocyclic compounds	Imidazopyrimidines	Purines and purine derivatives	Xanthines	7.96549	2.99376	8.78392e-09	1	1.38551	up	1.37584e+06	2.04488e+06	1.6747e+06	1.72811e+06	1.50492e+06	1.62343e+06	203902	217704	219428	188416	209683	210241
Com_5330_pos	ethyl 2-cyano-3-[(2-oxoazepan-3-yl)amino]acrylate	C12 H17 N3 O3	289.079	3.462	290.086	Invalid mass	No results	No results					0.15734	-2.66804	9.10109e-09	1	1.87438	down	2.76848e+06	3.96217e+06	3.62089e+06	4.19922e+06	4.20473e+06	3.14816e+06	2.00156e+07	2.05891e+07	2.5554e+07	2.37483e+07	2.43489e+07	2.4956e+07
Com_3768_pos	H-Gly-Pro-OH	C7 H12 N2 O3	172.084	5.093	383.132	No results	No results	Full match	Organic acids and derivatives	Carboxylic acids and derivatives	Amino acids, peptides, and analogues	Dipeptides	0.442776	-1.17535	9.56213e-09	1	1.81335	down	1.3886e+07	1.69112e+07	1.68166e+07	1.55924e+07	1.55024e+07	1.48532e+07	3.17255e+07	3.70262e+07	3.23626e+07	3.74394e+07	3.90059e+07	3.37477e+07
Com_6802_pos	1-Methylguanine	C6 H7 N5 O	165.066	4.782	166.073	Full match	No results	Full match	Organoheterocyclic compounds	Imidazopyrimidines	Purines and purine derivatives	6-oxopurines	1.59141	0.670307	1.03693e-08	1	1.51048	up	1.9187e+07	1.97836e+07	1.97757e+07	1.83479e+07	1.78206e+07	1.78574e+07	1.23466e+07	1.16344e+07	1.20568e+07	1.24021e+07	1.1124e+07	1.12991e+07
Com_479_pos	DL-Carnitine	C7 H15 N O3	161.105	1.301	162.113	Full match	Full match	No results	Organic nitrogen compounds	Organonitrogen compounds	Quaternary ammonium salts	Carnitines	1.92247	0.942958	1.07579e-08	1	1.63423	up	2.7858e+08	3.11847e+08	3.21278e+08	2.83203e+08	2.76911e+08	2.89697e+08	1.47613e+08	1.54951e+08	1.65284e+08	1.64594e+08	1.41391e+08	1.42447e+08
Com_1229_pos	Aflatoxin B1	C17 H12 O6	334.052	5.932	335.059	Invalid mass	No results	No results	Phenylpropanoids and polyketides	Coumarins and derivatives	Furanocoumarins	Difurocoumarocyclopentenones	0.280433	-1.83427	1.35547e-08	1	1.18139	down	1.04197e+07	1.3356e+07	1.3275e+07	1.24612e+07	1.35814e+07	1.33657e+07	4.75469e+07	4.41036e+07	4.31181e+07	4.53713e+07	4.8706e+07	4.38007e+07
Com_226_pos	N', N''-p-Coumaroyl, Feruloylspermidine	C26 H33 N3 O5	467.243	5.309	468.25	No results	No results	Full match					0.128238	-2.9631	1.38042e-08	1	1.13042	down	9.03104e+07	1.02555e+08	9.30732e+07	7.0245e+07	8.83986e+07	7.90703e+07	7.1706e+08	6.90001e+08	6.8989e+08	7.05183e+08	6.28299e+08	6.53001e+08
Com_1180_pos	Methyl 4-hydroxy-3-methoxycinnamate	C11 H12 O4	208.074	5.576	209.081	No results	Full match	Full match	Phenylpropanoids and polyketides	Cinnamic acids and derivatives	Hydroxycinnamic acids and derivatives	Hydroxycinnamic acids	1.76901	0.822942	1.40393e-08	1	1.83793	up	1.37844e+08	1.241e+08	1.25623e+08	1.16403e+08	1.20374e+08	1.1861e+08	6.74306e+07	7.4986e+07	7.54455e+07	6.94638e+07	6.58429e+07	6.6814e+07
Com_8312_pos	Dehydropachymic Acid	C33 H50 O5	526.366	8.231	527.373	No results	No results	Full match	Lipids and lipid-like molecules	Prenol lipids	Triterpenoids	Triterpenoids	1.8997	0.925775	1.40445e-08	1	1.12945	up	1.28378e+07	1.32402e+07	1.52471e+07	1.27322e+07	1.3746e+07	1.29034e+07	7.76283e+06	6.98274e+06	7.22343e+06	6.47047e+06	7.36078e+06	6.68353e+06
Com_1813_pos	DL-Lysine	C6 H14 N2 O2	146.106	1.134	147.113	Full match	Full match	Full match	Organic acids and derivatives	Carboxylic acids and derivatives	Amino acids, peptides, and analogues	Alpha amino acids	2.45489	1.29566	1.49073e-08	1	1.85419	up	8.3187e+07	9.09237e+07	7.58392e+07	7.39163e+07	7.4556e+07	7.52657e+07	3.48426e+07	3.20716e+07	3.11885e+07	3.68575e+07	2.81677e+07	2.98289e+07
Com_733_pos	Neosaxitoxin	C10 H17 N7 O5	315.13	4.685	316.137	Full match	No results	No results	Phenylpropanoids and polyketides	Saxitoxins, gonyautoxins, and derivatives	Not available	Saxitoxins, gonyautoxins, and derivatives	1.67596	0.744986	1.65692e-08	1	1.31357	up	2.26132e+08	2.32239e+08	2.33441e+08	2.07883e+08	2.11411e+08	2.29378e+08	1.38356e+08	1.27927e+08	1.35671e+08	1.33323e+08	1.29409e+08	1.35146e+08
Com_986_pos	(+/-)11(12)-EET	C20 H32 O3	140.121	6.079	303.232	Invalid mass	Invalid mass	No results	Lipids and lipid-like molecules	Fatty Acyls	Eicosanoids	Hepoxilins	0.506327	-0.98186	1.66765e-08	1	1.80874	down	6.9649e+07	7.58169e+07	8.37655e+07	7.39648e+07	6.76215e+07	7.60954e+07	1.53535e+08	1.36627e+08	1.59693e+08	1.47617e+08	1.38912e+08	1.46274e+08
Com_11483_pos	trans-Zeatin-riboside	C15 H21 N5 O5	351.153	1.919	352.16	No results	No results	Full match	Nucleosides, nucleotides, and analogues	Purine nucleosides	Not available	Purine nucleosides	0.341394	-1.55049	1.74568e-08	1	1.12455	down	2.79605e+06	2.90274e+06	3.08694e+06	3.51811e+06	2.64717e+06	2.96831e+06	8.87883e+06	8.02711e+06	9.11572e+06	8.85354e+06	8.3941e+06	9.21941e+06
Com_1904_pos	PC O-18:4	C26 H46 N O7 P	515.302	7.839	516.309	No results	Full match	No results					2.64121	1.4012	1.79629e-08	1	1.52356	up	6.08029e+07	6.46879e+07	6.96072e+07	6.14802e+07	6.32366e+07	5.80236e+07	2.41488e+07	2.40569e+07	2.43822e+07	2.37596e+07	2.3814e+07	2.28939e+07
Com_22583_pos	S-Lactoyglutathione	C13 H21 N3 O8 S	379.105	3.595	380.112	No results	No results	Full match	Organic acids and derivatives	Carboxylic acids and derivatives	Amino acids, peptides, and analogues	Oligopeptides	0.620058	-0.689525	1.8103e-08	1	1.40509	down	1.48792e+06	1.52674e+06	1.45782e+06	1.66654e+06	1.56184e+06	1.46221e+06	2.51911e+06	2.36444e+06	2.50852e+06	2.56733e+06	2.4532e+06	2.36517e+06
Com_718_pos	Arecoline	C8 H13 N O2	155.095	1.655	156.102	Full match	No results	Full match	Alkaloids and derivatives	Not available	Not available	Alkaloids and derivatives	1.50243	0.587297	1.9397e-08	1	1.74707	up	2.06537e+08	2.29729e+08	2.32814e+08	2.27343e+08	2.17377e+08	2.27793e+08	1.43478e+08	1.57022e+08	1.46327e+08	1.55376e+08	1.40875e+08	1.49871e+08
Com_21885_pos	trans-zeatin 9-O-glucoside	C16 H23 N5 O6	381.164	1.961	382.171	No results	No results	Full match					0.31184	-1.68112	2.13675e-08	1	1.72961	down	642472	792111	754200	825407	709792	689971	2.7397e+06	2.32722e+06	2.66467e+06	2.12179e+06	1.95798e+06	2.34319e+06
Com_26_pos	N1,N10-Dicoumaroyl spermidine	C25 H31 N3 O4	437.232	5.305	438.239	No results	No results	Full match	Phenylpropanoids and polyketides	Cinnamic acids and derivatives	Hydroxycinnamic acids and derivatives	Coumaric acids and derivatives	0.130838	-2.93414	2.16636e-08	1	1.57942	down	7.13663e+08	8.09523e+08	6.61801e+08	5.49222e+08	7.1858e+08	6.07262e+08	5.47976e+09	5.4547e+09	5.17871e+09	5.07634e+09	4.82165e+09	5.01994e+09
Com_5150_pos	Riboflavin	C17 H20 N4 O6	177.079	5.309	377.146	Invalid mass	Invalid mass	No results	Organoheterocyclic compounds	Pteridines and derivatives	Alloxazines and isoalloxazines	Flavins	0.452866	-1.14285	2.78405e-08	1	1.81275	down	1.09888e+07	1.21895e+07	1.08685e+07	9.92169e+06	9.62658e+06	1.17216e+07	2.36613e+07	2.45542e+07	2.35282e+07	2.42483e+07	2.09057e+07	2.73317e+07
Com_31899_pos	D-Gluconic acid	C6 H12 O7	196.059	2.52	197.066	No results	No results	Full match	Organic oxygen compounds	Organooxygen compounds	Carbohydrates and carbohydrate conjugates	Gluconolactones	4.99347	2.32004	2.84771e-08	1	1.48964	up	416397	356449	380475	425291	337912	422581	69718.2	73198.1	103560	83618	65190.6	73147.3
Com_19326_pos	Talatisamine	C24 H39 N O5	421.282	6.149	422.289	No results	No results	Full match	Lipids and lipid-like molecules	Prenol lipids	Diterpenoids	Aconitane-type diterpenoid alkaloids	0.272652	-1.87487	3.22953e-08	1	1.43462	down	890232	856646	972519	829678	786951	836365	3.45583e+06	2.6825e+06	3.17912e+06	3.27694e+06	2.69539e+06	3.6809e+06
Com_6153_pos	β-Nicotinamide mononucleotide	C11 H15 N2 O8 P	334.056	1.396	335.064	Full match	Full match	Full match	Nucleosides, nucleotides, and analogues	Pyridine nucleotides	Nicotinamide nucleotides	Nicotinamide nucleotides	4.85878	2.28059	3.44185e-08	1	1.49453	up	1.99846e+07	1.50431e+07	1.74534e+07	1.69614e+07	1.60264e+07	2.21138e+07	3.57668e+06	4.02299e+06	3.64036e+06	3.61459e+06	3.33316e+06	3.95415e+06
Com_137_pos	LPC 18:2-SN1	C26 H50 N O7 P	519.333	8.996	520.34	No results	Full match	Full match					2.24935	1.16951	3.4773e-08	1	1.86588	up	1.06396e+09	9.49696e+08	1.11859e+09	1.0039e+09	1.18213e+09	1.03113e+09	4.89385e+08	4.79854e+08	4.54204e+08	4.2424e+08	5.49271e+08	4.25823e+08
Com_27321_pos	PC 40:8	C48 H80 N O8 P	829.546	8.993	830.553	No results	Invalid mass	No results	Lipids and lipid-like molecules	Glycerophospholipids	Glycerophosphocholines	Phosphocholines	3.78756	1.92127	3.7546e-08	1	1.70418	up	1.3021e+06	1.04821e+06	1.15493e+06	1.14032e+06	1.46728e+06	1.00907e+06	280199	295225	395143	271218	273714	364845
Com_10925_pos	isoleucine	C6 H13 N O2	131.095	4.866	132.102	No results	No results	Full match	Organic acids and derivatives	Carboxylic acids and derivatives	Amino acids, peptides, and analogues	Isoleucine and derivatives	0.608769	-0.716033	3.89644e-08	1	1.33076	down	6.07864e+06	5.71574e+06	5.78622e+06	5.25229e+06	5.51131e+06	5.72285e+06	9.41878e+06	8.4746e+06	9.82146e+06	9.60551e+06	8.83314e+06	9.80704e+06
Com_1018_pos	9,17-Octadecadiene-12,14-diyne-1,11,16-triol	C18 H26 O3	290.189	6.207	291.196	No results	No results	Full match					1.74857	0.806177	5.10307e-08	1	1.2109	up	1.42547e+08	1.45576e+08	1.607e+08	1.50633e+08	1.40822e+08	1.44927e+08	8.82589e+07	7.61792e+07	9.04316e+07	8.1763e+07	8.05991e+07	8.90129e+07
Com_4024_pos	Quinic acid O-di-glucuronic acid	C19 H28 O18	544.126	1.478	545.133	No results	No results	Full match					0.261842	-1.93323	5.15033e-08	1	1.24273	down	3.07058e+06	3.20524e+06	3.12562e+06	2.41702e+06	3.26572e+06	2.35967e+06	1.15934e+07	1.16329e+07	1.36332e+07	1.15724e+07	8.41163e+06	9.77618e+06
Com_768_pos	gamma-Glutamylleucine	C11 H20 N2 O5	260.138	5.334	261.145	No results	Full match	Full match	Organic acids and derivatives	Carboxylic acids and derivatives	Amino acids, peptides, and analogues	Dipeptides	0.391102	-1.35438	5.65222e-08	1	1.26534	down	7.60064e+07	8.49492e+07	7.48591e+07	6.39734e+07	7.71769e+07	6.29287e+07	1.85654e+08	1.81533e+08	1.84322e+08	1.95456e+08	1.65278e+08	2.12512e+08
Com_847_pos	Genipin	C11 H14 O5	226.083	5.776	453.174	No results	No results	Full match	Lipids and lipid-like molecules	Prenol lipids	Monoterpenoids	Iridoids and derivatives	0.595275	-0.748372	5.67813e-08	1	1.43654	down	8.36106e+07	8.71876e+07	9.44699e+07	8.41444e+07	7.999e+07	7.86116e+07	1.46765e+08	1.3621e+08	1.55858e+08	1.41692e+08	1.38885e+08	1.34001e+08
Com_4486_pos	L-5-Hydroxytryptophan	C11 H12 N2 O3	220.085	2.759	221.093	Full match	No results	Full match	Organoheterocyclic compounds	Indoles and derivatives	Tryptamines and derivatives	Serotonins	0.208616	-2.26108	5.79308e-08	1	1.89196	down	7.09708e+06	6.11593e+06	5.82304e+06	4.72194e+06	4.45278e+06	5.08454e+06	2.92554e+07	2.66732e+07	3.14543e+07	2.74678e+07	1.78331e+07	2.69172e+07
Com_7456_pos	Tenuifolin	C36 H56 O12	680.375	8.579	681.383	No results	No results	Full match	Lipids and lipid-like molecules	Prenol lipids	Terpene glycosides	Triterpene saponins	2.58021	1.36749	5.98593e-08	1	1.88985	up	1.6038e+07	1.47491e+07	1.76805e+07	1.36838e+07	1.44093e+07	1.40645e+07	6.6773e+06	6.15286e+06	5.90002e+06	5.39136e+06	6.24129e+06	4.76036e+06
Com_13451_pos	(±)8-HEPE	C20 H30 O3	300.207	8.629	301.214	Invalid mass	No results	No results					2.26029	1.17651	6.23885e-08	1	1.51073	up	5.53271e+06	4.31151e+06	5.7064e+06	5.12179e+06	5.35127e+06	5.26003e+06	2.42832e+06	1.92298e+06	2.58603e+06	2.36163e+06	2.33172e+06	2.20986e+06
Com_1586_pos	Prolylleucine	C11 H20 N2 O3	228.148	2.041	229.155	Full match	No results	Full match	Organic acids and derivatives	Carboxylic acids and derivatives	Amino acids, peptides, and analogues	Dipeptides	0.403579	-1.30908	6.62348e-08	1	1.69717	down	3.22522e+07	3.69553e+07	3.42038e+07	3.39327e+07	4.28972e+07	3.26023e+07	9.91029e+07	7.89853e+07	9.30252e+07	9.71172e+07	8.43555e+07	7.48032e+07
Com_131_pos	Milbemycin A3 oxime	C31 H43 N O7	541.314	8.99	542.321	Invalid mass	Invalid mass	No results	Phenylpropanoids and polyketides	Macrolides and analogues	Milbemycins	Milbemycins	2.15141	1.10529	6.75316e-08	1	1.84528	up	1.10289e+09	1.0008e+09	1.14853e+09	1.0373e+09	1.22876e+09	1.07425e+09	5.44741e+08	5.2736e+08	4.96874e+08	4.64518e+08	5.81586e+08	4.49199e+08
Com_1557_pos	1,6-dihydroxy-3-methoxy-8-methyl-9H-xanthen-9-one	C15 H12 O5	272.069	5.528	273.076	Full match	Full match	Full match					1.76016	0.815708	6.91037e-08	1	1.30815	up	9.38613e+07	9.8295e+07	1.05215e+08	9.03814e+07	9.19169e+07	9.39858e+07	5.42222e+07	5.25583e+07	5.51782e+07	5.65574e+07	5.32443e+07	5.41505e+07
Com_399_pos	3-(2-thienylmethylidene)chroman-4-one	C14 H10 O2 S	121.02	5.029	243.048	Invalid mass	No results	No match					3.43649	1.78094	7.50856e-08	1	1.64002	up	3.5691e+08	4.1824e+08	4.04917e+08	3.56704e+08	3.75223e+08	3.3345e+08	1.08709e+08	1.08977e+08	1.06993e+08	1.13904e+08	1.07301e+08	1.07529e+08
Com_9477_pos	O-Phosphorylethanolamine	C2 H8 N O4 P	141.02	1.261	125	No results	No results	Full match	Organic acids and derivatives	Organic phosphoric acids and derivatives	Phosphate esters	Phosphoethanolamines	2.05014	1.03572	8.06424e-08	1	1.89768	up	1.09098e+07	1.17056e+07	1.17566e+07	1.21772e+07	1.05802e+07	1.10373e+07	5.46326e+06	5.21432e+06	5.60382e+06	6.26582e+06	4.8798e+06	5.82282e+06
Com_2437_pos	Xanthine	C5 H4 N4 O2	135.007	4.733	153.041	Invalid mass	Invalid mass	No results	Organoheterocyclic compounds	Imidazopyrimidines	Purines and purine derivatives	Xanthines	0.637703	-0.649043	8.07596e-08	1	1.63002	down	3.73715e+07	3.72721e+07	3.53732e+07	3.49609e+07	3.42304e+07	3.42852e+07	6.095e+07	5.30795e+07	5.51015e+07	5.74443e+07	5.19971e+07	5.62123e+07
Com_2145_pos	JWH 412 N-(5-hydroxypentyl) metabolite	C24 H22 F N O2	375.167	5.716	376.174	Invalid mass	No results	No results	Organoheterocyclic compounds	Indoles and derivatives	Naphthoylindoles	Naphthoylindoles	0.530032	-0.91585	8.1687e-08	1	1.32532	down	3.27812e+07	3.81359e+07	3.8398e+07	3.6187e+07	3.11953e+07	3.52375e+07	7.30724e+07	6.33817e+07	6.58444e+07	6.36884e+07	6.33282e+07	7.05379e+07
Com_851_pos	Tricin 4'-O-(syringyl alcohol) ether	C26 H24 O10	496.136	5.753	479.132	No results	No results	Full match					2.9725	1.57168	8.50229e-08	1	1.51259	up	1.90263e+08	1.33175e+08	1.53404e+08	1.71286e+08	1.41723e+08	1.64816e+08	5.32011e+07	5.21557e+07	4.91181e+07	6.20645e+07	5.26965e+07	5.19309e+07
Com_23986_pos	Enilconazole	C14 H14 Cl2 N2 O	296.051	2.544	297.059	Invalid mass	No results	No results	Benzenoids	Benzene and substituted derivatives	Benzylethers	Benzylethers	0.486939	-1.03819	9.08848e-08	1	1.80731	down	885839	962002	1.05246e+06	975670	837022	1.07326e+06	2.14589e+06	1.96728e+06	1.7449e+06	1.98965e+06	2.15778e+06	1.87739e+06
Com_3592_pos	LPC 16:1-SN1	C24 H48 N O7 P	493.317	8.674	494.325	No results	Full match	Full match					2.06291	1.04468	9.4124e-08	1	1.66668	up	3.59151e+07	3.55633e+07	4.3144e+07	3.44167e+07	3.74297e+07	3.55915e+07	1.83001e+07	1.7395e+07	1.85105e+07	1.73997e+07	2.06759e+07	1.5363e+07
Com_7919_pos	5,7-dihydroxy-2-phenyl-4H-chromen-4-one	C15 H10 O4	254.058	6.21	255.066	Full match	Full match	Full match					6.50461	2.70146	9.41329e-08	1	1.89358	up	1.3158e+07	1.47845e+07	1.38113e+07	1.3848e+07	1.54681e+07	1.33827e+07	2.45083e+06	1.92895e+06	1.66454e+06	2.6013e+06	2.07456e+06	2.26333e+06
Com_5307_pos	QPH	C16 H24 N6 O5	380.182	6.081	381.189	Full match	No results	No results					1.92277	0.943187	9.44078e-08	1	1.29446	up	2.47239e+07	2.28574e+07	2.6488e+07	2.38929e+07	2.53836e+07	2.66405e+07	1.28475e+07	1.2534e+07	1.31165e+07	1.34829e+07	1.30062e+07	1.30181e+07
Com_198_pos	Adenosine	C10 H13 N5 O4	267.097	3.395	268.104	Full match	Full match	Full match	Nucleosides, nucleotides, and analogues	Purine nucleosides	Not available	Purine nucleosides	0.263325	-1.92509	1.14292e-07	1	1.69962	down	1.81812e+08	2.13883e+08	2.40736e+08	2.07753e+08	2.16444e+08	1.64316e+08	8.0252e+08	8.19689e+08	7.79378e+08	8.02439e+08	6.92773e+08	7.55038e+08
Com_15264_pos	Uridine 5'-Diphospho-N-Acetylgalactosamine	C17 H27 N3 O17 P2	607.081	1.323	608.089	No results	No results	Full match	Nucleosides, nucleotides, and analogues	Pyrimidine nucleotides	Pyrimidine nucleotide sugars	Pyrimidine nucleotide sugars	2.71165	1.43917	1.27595e-07	1	1.66452	up	5.32805e+06	4.30518e+06	5.97746e+06	4.22764e+06	5.03683e+06	4.43972e+06	2.07686e+06	1.68255e+06	1.91392e+06	1.92539e+06	1.59325e+06	1.61874e+06
Com_1965_pos	Levistilide A	C24 H28 O4	380.201	7.291	761.409	No results	No results	Full match	Organoheterocyclic compounds	Dihydrofurans	Furanones	Butenolides	2.46387	1.30093	1.33571e-07	1	1.40148	up	7.92916e+07	7.58691e+07	8.37306e+07	6.93487e+07	7.36312e+07	5.99497e+07	2.89744e+07	3.36962e+07	3.1711e+07	2.86705e+07	2.80826e+07	2.81852e+07
Com_6093_pos	N'2-(2-furylcarbonyl)-3-chloro-4-methylthiophene-2-carbohydrazide	C11 H9 Cl N2 O3 S	321.962	1.25	322.97	Invalid mass	No results	No results					4.91835	2.29817	1.63832e-07	1	1.84967	up	2.0958e+07	2.21773e+07	2.02908e+07	2.17843e+07	2.04459e+07	1.96363e+07	5.1478e+06	3.91682e+06	4.58819e+06	4.07626e+06	3.42242e+06	4.32304e+06
Com_610_pos	N-[(Tert-butoxy)carbonyl]-L-tryptophan	C16 H20 N2 O4	304.143	5.528	305.15	No results	No results	Full match					1.50357	0.588396	1.70799e-07	1	1.11035	up	2.42857e+08	2.72891e+08	2.7853e+08	2.54294e+08	2.42844e+08	2.54438e+08	1.76331e+08	1.62158e+08	1.83168e+08	1.76282e+08	1.69636e+08	1.60544e+08
Com_4877_pos	9-Hydroxy-(10E,12Z,15Z)-Octadecatrienoic Acid	C18 H30 O3	294.22	6.508	277.217	No results	No results	Full match					1.96222	0.972486	1.8965e-07	1	1.19636	up	2.45368e+07	2.99279e+07	2.99906e+07	2.79975e+07	2.63736e+07	2.68497e+07	1.41094e+07	1.40689e+07	1.47649e+07	1.45403e+07	1.34208e+07	1.35287e+07
Com_6419_pos	IBA	C12 H13 N O2	203.095	5.302	204.102	No results	No results	Full match	Organoheterocyclic compounds	Indoles and derivatives	Indoles	3-alkylindoles	0.178876	-2.48297	1.90688e-07	1	1.91272	down	3.52863e+06	4.51375e+06	3.53527e+06	2.97067e+06	2.7282e+06	3.12376e+06	2.04492e+07	2.04811e+07	1.69246e+07	1.86984e+07	1.85148e+07	1.89792e+07
Com_11404_pos	Galanthamine	C17 H21 N O3	287.151	6.319	613.266	No results	No results	Full match	Alkaloids and derivatives	Amaryllidaceae alkaloids	Galanthamine-type amaryllidaceae alkaloids	Galanthamine-type amaryllidaceae alkaloids	0.0904194	-3.46722	2.26495e-07	1	1.74133	down	430460	476386	369075	995167	466921	407483	3.96976e+06	4.08296e+06	9.19509e+06	5.70245e+06	6.1879e+06	5.64966e+06
Com_2945_pos	4-(4-nitrophenylazo)aniline	C12 H10 N4 O2	242.077	4.977	243.084	Invalid mass	No results	No results					1.58195	0.6617	2.77432e-07	1	1.49471	up	4.88391e+07	5.12841e+07	5.44466e+07	4.79429e+07	4.99015e+07	5.0998e+07	3.22386e+07	3.12517e+07	3.4161e+07	3.3895e+07	3.18347e+07	2.84159e+07
Com_8472_pos	1,N6-Etheno-2-Deoxy-Adenosine	C12 H13 N5 O3	275.101	1.988	276.108	No results	No results	Full match	Organoheterocyclic compounds	Imidazopyrimidines	Purines and purine derivatives	Purines and purine derivatives	0.572	-0.805912	2.77697e-07	1	1.24991	down	5.37253e+06	6.26115e+06	4.84511e+06	5.59389e+06	5.68376e+06	5.33936e+06	1.00852e+07	9.41657e+06	1.04394e+07	9.96021e+06	8.68825e+06	9.27008e+06
Com_18214_pos	Spermidine	C7 H19 N3	145.158	1.024	146.165	No results	No results	Full match	Organic nitrogen compounds	Organonitrogen compounds	Amines	Dialkylamines	1.67135	0.741013	2.96627e-07	1	1.52716	up	2.83063e+06	2.82606e+06	2.56292e+06	2.68647e+06	2.45415e+06	3.03587e+06	1.68464e+06	1.72408e+06	1.72409e+06	1.5913e+06	1.50848e+06	1.57751e+06
Com_13312_pos	EMH	C16 H25 N5 O6 S	415.148	4.773	416.155	Invalid mass	No results	No results					0.41365	-1.27352	2.97944e-07	1	1.40216	down	1.89308e+06	1.56151e+06	1.73309e+06	1.56854e+06	2.23039e+06	1.69694e+06	4.93095e+06	4.86087e+06	3.99335e+06	4.05607e+06	3.90928e+06	4.07696e+06
Com_5898_pos	Demethylnobiletin	C20 H20 O8	388.117	5.775	406.15	No results	No results	Full match	Phenylpropanoids and polyketides	Flavonoids	O-methylated flavonoids	8-O-methylated flavonoids	1.58577	0.665188	3.37746e-07	1	1.78908	up	1.97812e+07	2.24119e+07	2.3815e+07	2.05386e+07	2.01991e+07	2.07551e+07	1.32082e+07	1.3046e+07	1.31934e+07	1.49091e+07	1.26308e+07	1.34154e+07
Com_4008_pos	L-Methionine Methyl Ester	C6 H13 N O2 S	163.067	1.165	164.074	No results	No results	Full match					2.37645	1.24881	3.51364e-07	1	1.48132	up	3.57636e+07	3.77539e+07	3.3209e+07	3.09662e+07	3.39418e+07	3.48363e+07	1.35465e+07	1.49053e+07	1.45166e+07	1.74646e+07	1.21227e+07	1.43263e+07
Com_5211_pos	4-(2-chloro-6-fluorobenzyl)-3,5-dimethyl-4-prop-2-ynyl-4H-pyrazole	C15 H14 Cl F N2	276.082	1.353	277.09	Full match	No results	No results					3.42301	1.77526	3.55298e-07	1	1.70619	up	2.48611e+07	2.07498e+07	2.41901e+07	1.64735e+07	1.65062e+07	1.72151e+07	4.96687e+06	6.95771e+06	6.39378e+06	6.52894e+06	5.17978e+06	5.02857e+06
Com_2622_pos	Benzamide	C7 H7 N O	121.053	5.772	243.114	No results	No results	Full match	Benzenoids	Benzene and substituted derivatives	Benzoic acids and derivatives	Benzamides	0.242684	-2.04285	4.0457e-07	1	1.86568	down	1.67691e+07	1.2384e+07	1.43659e+07	8.63033e+06	1.1713e+07	1.30299e+07	5.61196e+07	5.51004e+07	5.84243e+07	5.97977e+07	3.57786e+07	5.16208e+07
Com_6769_pos	S-(5-Adenosy)-L-Homocysteine	C14 H20 N6 O5 S	384.121	5.765	385.128	No results	No results	Full match	Nucleosides, nucleotides, and analogues	5'-deoxyribonucleosides	5'-deoxy-5'-thionucleosides	5'-deoxy-5'-thionucleosides	0.343517	-1.54155	4.15687e-07	1	1.39605	down	4.56e+06	5.70811e+06	4.56246e+06	3.97516e+06	5.01623e+06	4.75553e+06	1.25256e+07	1.33651e+07	1.33445e+07	1.20141e+07	1.90078e+07	1.29338e+07
Com_6201_pos	Heptamethoxyflavone	C22 H24 O9	432.142	5.23	433.15	No results	No results	Full match	Phenylpropanoids and polyketides	Flavonoids	O-methylated flavonoids	8-O-methylated flavonoids	0.255217	-1.9702	4.33863e-07	1	1.54423	down	4.65684e+06	5.34456e+06	5.61055e+06	3.63734e+06	4.14249e+06	3.44273e+06	1.76866e+07	1.73991e+07	1.70888e+07	1.60193e+07	1.53461e+07	2.16041e+07
Com_2076_pos	N-Acetyl-α-D-glucosamine	C8 H15 N O6	221.09	1.359	222.098	Full match	Full match	Full match	Organic oxygen compounds	Organooxygen compounds	Carbohydrates and carbohydrate conjugates	N-acyl-alpha-hexosamines	0.598207	-0.741283	4.55673e-07	1	1.23492	down	2.9053e+07	3.11757e+07	2.99593e+07	2.73423e+07	2.91699e+07	2.69771e+07	5.00392e+07	5.11264e+07	5.27577e+07	4.67051e+07	4.22303e+07	4.74711e+07
Com_14472_pos	LPC 16:2-SN1	C24 H46 N O7 P	491.301	8.136	492.309	No results	Full match	Full match					2.68035	1.42242	5.09917e-07	1	1.57144	up	5.93769e+06	4.67725e+06	6.57873e+06	5.39255e+06	6.00023e+06	5.36215e+06	2.51373e+06	1.72315e+06	2.52264e+06	2.07272e+06	2.00458e+06	1.82891e+06
Com_6485_pos	Linoleoyl ethanolamide	C20 H37 N O2	323.283	9.135	346.272	Full match	No results	No results	Organic nitrogen compounds	Organonitrogen compounds	Amines	N-acylethanolamines	0.544375	-0.877328	5.18531e-07	1	1.07719	down	9.03698e+06	8.74127e+06	9.35642e+06	9.93756e+06	1.10593e+07	9.59261e+06	1.88132e+07	1.82777e+07	1.5394e+07	1.71155e+07	2.01097e+07	1.63273e+07
Com_5879_pos	Apocynin	C9 H10 O3	166.063	4.765	167.071	Full match	Full match	Full match	Organic oxygen compounds	Organooxygen compounds	Carbonyl compounds	Alkyl-phenylketones	0.588871	-0.763977	5.23351e-07	1	1.91467	down	1.28206e+07	1.32008e+07	1.31346e+07	1.28516e+07	1.28835e+07	1.29963e+07	2.29089e+07	2.23496e+07	2.25779e+07	2.27126e+07	2.00818e+07	2.16347e+07
Com_2303_pos	Sulfisoxazole	C11 H13 N3 O3 S	267.066	5.289	268.074	Full match	No results	No results	Benzenoids	Benzene and substituted derivatives	Benzenesulfonamides	Aminobenzenesulfonamides	0.402907	-1.31148	5.41828e-07	1	1.18428	down	1.60624e+07	1.38123e+07	1.23807e+07	1.22747e+07	1.36186e+07	1.21487e+07	3.50257e+07	3.20529e+07	3.45117e+07	3.14147e+07	3.32411e+07	3.30489e+07
Com_39_pos	MAG (18:3)	C21 H36 O4	352.261	8.925	375.251	No results	No results	Full match	Lipids and lipid-like molecules	Glycerolipids	Monoradylglycerols	Monoacylglycerols	1.94327	0.958489	5.49541e-07	1	1.28457	up	3.98282e+09	3.8584e+09	4.5478e+09	4.09384e+09	4.19128e+09	4.23774e+09	2.02891e+09	2.16887e+09	2.09891e+09	1.82685e+09	2.44584e+09	2.25018e+09
Com_3477_pos	Prostaglandin J2	C20 H30 O4	156.115	6.501	335.22	Invalid mass	No results	No results	Lipids and lipid-like molecules	Fatty Acyls	Eicosanoids	Prostaglandins and related compounds	1.70982	0.773847	5.52935e-07	1	1.24328	up	3.95372e+07	4.51899e+07	4.413e+07	4.31153e+07	3.90513e+07	4.20179e+07	2.66492e+07	2.30923e+07	2.51958e+07	2.75958e+07	2.27109e+07	2.27488e+07
Com_3478_pos	Bicyclo prostaglandin E2	C20 H30 O4	312.231	6.501	335.22	Invalid mass	No results	No match	Lipids and lipid-like molecules	Fatty Acyls	Eicosanoids	Prostaglandins and related compounds	1.70982	0.773847	5.52935e-07	1	1.24328	up	3.95372e+07	4.51899e+07	4.413e+07	4.31153e+07	3.90513e+07	4.20179e+07	2.66492e+07	2.30923e+07	2.51958e+07	2.75958e+07	2.27109e+07	2.27488e+07
Com_25836_pos	Catharanthine hemitartrate	C25 H30 N2 O8	486.201	6.233	487.208	No results	No results	Full match	Alkaloids and derivatives	Ibogan-type alkaloids	Not available	Ibogan-type alkaloids	5.17845	2.37252	6.10684e-07	1	1.82215	up	1.78174e+06	1.34783e+06	1.25004e+06	1.341e+06	1.28003e+06	1.07747e+06	270381	243627	270793	248596	258276	268271
Com_5566_pos	Phosphocholine	C5 H14 N O4 P	183.066	8.774	184.074	No results	Full match	No results	Organic nitrogen compounds	Organonitrogen compounds	Quaternary ammonium salts	Phosphocholines	1.86198	0.896841	8.75731e-07	1	1.34496	up	1.80599e+07	1.54829e+07	1.84075e+07	1.72062e+07	1.78552e+07	1.81594e+07	1.01306e+07	9.8859e+06	9.90958e+06	8.46452e+06	1.00743e+07	8.01838e+06
Com_777_pos	N-Acetylputrescine	C6 H14 N2 O	113.084	1.423	131.118	Invalid mass	No results	No results	Organic acids and derivatives	Carboximidic acids and derivatives	Carboximidic acids	Carboximidic acids	3.05413	1.61076	1.0109e-06	1	1.81429	up	1.57944e+08	1.69447e+08	1.77583e+08	1.65879e+08	1.53959e+08	2.10053e+08	5.03366e+07	4.91365e+07	6.53933e+07	7.51085e+07	4.93908e+07	4.94754e+07
Com_15171_pos	Cucurbitacin I	C30 H42 O7	514.292	6.627	515.299	No results	No results	Full match	Lipids and lipid-like molecules	Steroids and steroid derivatives	Cucurbitacins	Cucurbitacins	2.21519	1.14743	1.08919e-06	1	1.27616	up	3.04451e+06	3.13234e+06	2.73741e+06	2.31563e+06	3.02314e+06	3.42275e+06	1.3847e+06	1.3441e+06	1.36789e+06	1.47945e+06	1.26057e+06	1.14264e+06
Com_603_pos	Chlorogenic acid	C16 H18 O9	354.095	5.013	355.103	Full match	Full match	Full match	Organic oxygen compounds	Organooxygen compounds	Alcohols and polyols	Quinic acids and derivatives	1.82878	0.870884	1.40301e-06	1	1.04216	up	2.72643e+08	2.40316e+08	2.63216e+08	2.47266e+08	2.25659e+08	2.55686e+08	1.47944e+08	1.34999e+08	1.43086e+08	1.4533e+08	1.40325e+08	1.1115e+08
Com_9521_pos	N-[4-(6-methyl-1,3-benzothiazol-2-yl)phenyl]benzamide	C21 H16 N2 O S	366.078	5.937	367.085	Invalid mass	No results	No results					7.5911	2.92431	1.47484e-06	1	1.3777	up	1.21747e+07	1.18036e+07	1.21572e+07	1.21025e+07	1.13464e+07	1.17809e+07	1.91958e+06	1.69512e+06	1.66069e+06	1.19813e+06	1.19479e+06	1.73286e+06
Com_8266_pos	Cinnamyl acetate	C11 H12 O2	176.083	5.501	375.155	No results	No results	Full match	Benzenoids	Benzene and substituted derivatives	Styrenes	Styrenes	0.170067	-2.55582	1.64168e-06	1	1.62824	down	2.05447e+06	2.03919e+06	2.13663e+06	2.00308e+06	1.94863e+06	1.9822e+06	1.30668e+07	1.06215e+07	1.45515e+07	1.07186e+07	8.95584e+06	1.36116e+07
Com_15122_pos	ethyl 1-(2-cyano-3-fluorophenyl)-5-methyl-1H-pyrazole-3-carboxylate	C14 H12 F N3 O2	295.074	2.965	296.082	Invalid mass	No results	No results					0.247771	-2.01292	1.65414e-06	1	1.83849	down	1.14817e+06	929856	1.10287e+06	975802	932034	901419	5.81706e+06	3.25229e+06	3.40661e+06	4.31873e+06	3.66061e+06	3.72083e+06
Com_4167_pos	2-(2-acetyl-3,5-dihydroxyphenyl)acetic acid	C10 H10 O5	192.043	1.407	193.05	Invalid mass	No results	No match					0.620917	-0.687528	1.67725e-06	1	1.1011	down	1.32695e+07	1.41927e+07	1.32338e+07	1.25168e+07	1.22444e+07	1.34003e+07	2.44382e+07	2.19857e+07	2.03862e+07	2.0016e+07	2.08638e+07	1.93117e+07
Com_16506_pos	Tanshinone I	C18 H12 O3	276.079	4.493	277.086	No results	No results	Full match	Lipids and lipid-like molecules	Prenol lipids	Diterpenoids	Tanshinones, isotanshinones, and derivatives	1.68042	0.74882	1.76735e-06	1	1.36869	up	3.4659e+06	4.21564e+06	3.99054e+06	3.31833e+06	3.81887e+06	3.74117e+06	2.39999e+06	2.22861e+06	2.40789e+06	2.29934e+06	2.21414e+06	1.86958e+06
Com_1752_pos	1,7,8-trihydroxy-3-methyl-1,2,3,4,7,12-hexahydrotetraphen-12-one	C19 H18 O4	310.121	5.461	311.128	Full match	No results	Full match					0.565016	-0.823637	1.77799e-06	1	1.7432	down	4.52266e+07	4.49245e+07	4.35069e+07	4.54602e+07	5.00136e+07	4.14132e+07	7.99324e+07	8.19299e+07	8.90587e+07	7.87753e+07	6.59767e+07	8.31543e+07
Com_9442_pos	Berbamine	C37 H40 N2 O6	608.291	8.258	609.298	No results	No results	Full match	Lignans, neolignans and related compounds	Not available	Not available	Lignans, neolignans and related compounds	1.89607	0.923009	1.83696e-06	1	1.08737	up	6.49784e+06	7.05324e+06	7.88127e+06	6.5437e+06	6.15145e+06	6.21212e+06	3.56361e+06	3.31593e+06	3.34932e+06	4.03803e+06	4.03266e+06	2.97588e+06
Com_247_pos	5'-S-Methyl-5'-thioadenosine	C11 H15 N5 O3 S	297.09	5.138	298.097	Full match	Full match	Full match	Nucleosides, nucleotides, and analogues	5'-deoxyribonucleosides	5'-deoxy-5'-thionucleosides	5'-deoxy-5'-thionucleosides	3.05237	1.60993	1.88493e-06	1	1.35915	up	3.77509e+08	4.19196e+08	4.15384e+08	3.59722e+08	3.47979e+08	3.87008e+08	1.34644e+08	1.37032e+08	8.89624e+07	1.419e+08	1.27262e+08	1.25942e+08
Com_6521_pos	5α-Dihydrotestosterone	C19 H30 O2	290.225	8.141	291.232	Full match	No results	No results	Lipids and lipid-like molecules	Steroids and steroid derivatives	Androstane steroids	Androgens and derivatives	2.179	1.12367	2.00059e-06	1	1.83616	up	1.43785e+07	1.65026e+07	2.09636e+07	1.64864e+07	1.38403e+07	1.64982e+07	7.24458e+06	8.5307e+06	7.93326e+06	7.46626e+06	7.92029e+06	6.18695e+06
Com_15857_pos	Cyanidin 3-rutinoside	C27 H31 O15	595.168	5.137	596.175	No results	No results	Full match	Phenylpropanoids and polyketides	Flavonoids	Flavonoid glycosides	Anthocyanidin-3-O-glycosides	0.460875	-1.11755	2.03282e-06	1	1.0125	down	1.24518e+06	948651	843790	912229	1.1078e+06	904504	2.01205e+06	2.13772e+06	2.29185e+06	2.48477e+06	1.7548e+06	2.2554e+06
Com_3873_pos	5-(tert-butyl)-2-methyl-N-(4-nitrophenyl)-3-furamide	C16 H18 N2 O4	302.127	6.174	303.135	Full match	No results	No results					0.047758	-4.38811	2.05248e-06	1	1.61959	down	998534	3.4769e+06	1.13067e+06	982854	990424	1.06009e+06	3.49157e+07	3.35203e+07	2.41968e+07	4.01697e+07	2.52646e+07	2.28337e+07
Com_1427_pos	N-Acetyl-L-leucine	C8 H15 N O3	173.106	1.297	174.113	Full match	No results	Full match	Organic acids and derivatives	Carboxylic acids and derivatives	Amino acids, peptides, and analogues	Leucine and derivatives	0.640023	-0.643805	2.0529e-06	1	1.19036	down	4.85071e+07	4.99191e+07	4.91432e+07	4.69672e+07	4.84622e+07	4.71787e+07	7.8604e+07	7.48217e+07	8.36015e+07	7.29612e+07	6.99843e+07	7.34135e+07
Com_11836_pos	N-Caffeoyl putrescine	C13 H18 N2 O3	250.132	5.227	251.139	No results	No results	Full match					10.4227	3.38165	2.11296e-06	1	1.90257	up	7.80728e+06	9.14751e+06	8.31783e+06	7.686e+06	7.0021e+06	8.1829e+06	606370	603681	817288	582010	1.29635e+06	713426
Com_2248_pos	Norfenfluramine	C10 H12 F3 N	203.092	5.747	204.1	Full match	No results	No results	Benzenoids	Benzene and substituted derivatives	Phenethylamines	Amphetamines and derivatives	4.64085	2.21439	2.17806e-06	1	1.71491	up	3.40532e+07	5.75591e+07	3.9529e+07	5.69106e+07	6.89154e+07	4.01982e+07	1.08189e+07	9.02538e+06	1.00547e+07	9.04652e+06	1.07604e+07	1.43267e+07
Com_207_pos	Betaine	C5 H11 N O2	117.079	1.302	118.087	Full match	Full match	Full match	Organic acids and derivatives	Carboxylic acids and derivatives	Amino acids, peptides, and analogues	Alpha amino acids	1.50505	0.589814	2.28792e-06	1	1.54053	up	7.10904e+08	8.24089e+08	8.32906e+08	7.63977e+08	7.02838e+08	7.91778e+08	4.89275e+08	5.45095e+08	5.47257e+08	5.45107e+08	4.61257e+08	4.85981e+08
Com_30950_pos	D-3-Phosphoglyceric acid	C3 H7 O7 P	185.994	2.013	187.001	No results	No results	Full match	Organic oxygen compounds	Organooxygen compounds	Carbohydrates and carbohydrate conjugates	Sugar acids and derivatives	0.240645	-2.05502	2.33405e-06	1	1.63024	down	171545	175432	162732	247554	240461	260911	874823	939362	892352	905063	737991	880668
Com_1722_pos	4,6,8-trihydroxy-7-methoxy-3-methyl-3,4-dihydro-1H-2-benzopyran-1-one	C11 H12 O6	240.064	1.408	241.071	Full match	No results	No results					0.545406	-0.874597	2.37766e-06	1	1.04293	down	2.48546e+07	2.50951e+07	2.49284e+07	2.504e+07	2.54353e+07	2.54696e+07	5.02192e+07	4.78084e+07	4.65379e+07	4.697e+07	4.22931e+07	4.27049e+07
Com_1547_pos	Momordin Ic	C41 H64 O13	764.432	8.535	765.44	No results	No results	Full match	Lipids and lipid-like molecules	Prenol lipids	Terpene glycosides	Triterpene saponins	1.613	0.68975	2.38392e-06	1	1.57146	up	9.47052e+07	9.10239e+07	1.05679e+08	9.11465e+07	9.4763e+07	9.52034e+07	6.80972e+07	6.09037e+07	5.73358e+07	5.30571e+07	6.04576e+07	5.50893e+07
Com_28516_pos	Oxysophocarpine	C15 H22 N2 O2	262.169	4.852	263.176	No results	No results	Full match	Alkaloids and derivatives	Lupin alkaloids	Matrine alkaloids	Matrine alkaloids	4.49642	2.16878	2.43064e-06	1	1.21928	up	1.17851e+06	1.32251e+06	1.12152e+06	1.04817e+06	1.09746e+06	1.25123e+06	186169	242179	362840	231362	290084	248474
Com_6785_pos	Dulcitol	C6 H14 O6	182.079	1.284	183.087	No results	No results	Full match	Organic oxygen compounds	Organooxygen compounds	Carbohydrates and carbohydrate conjugates	Sugar alcohols	0.497373	-1.0076	2.46694e-06	1	1.26342	down	6.26256e+06	7.07152e+06	5.11954e+06	5.35485e+06	6.57019e+06	5.56698e+06	1.17428e+07	1.49024e+07	1.12337e+07	1.27725e+07	1.03963e+07	1.12234e+07
Com_3128_pos	Esculetin	C9 H6 O4	196.038	4.961	219.027	Invalid mass	Invalid mass	No results	Phenylpropanoids and polyketides	Coumarins and derivatives	Hydroxycoumarins	6,7-dihydroxycoumarins	1.97585	0.982471	2.46938e-06	1	1.57145	up	3.88837e+07	4.15379e+07	3.34276e+07	4.05954e+07	4.62013e+07	3.39064e+07	1.97609e+07	2.05904e+07	1.87099e+07	2.17916e+07	1.75573e+07	2.02997e+07
Com_1405_pos	4-Guanidinobutyric acid	C5 H11 N3 O2	145.085	1.798	146.093	Full match	Full match	Full match	Organic acids and derivatives	Carboxylic acids and derivatives	Amino acids, peptides, and analogues	Gamma amino acids and derivatives	0.660607	-0.598137	2.56689e-06	1	1.11215	down	4.92523e+07	6.10974e+07	5.54643e+07	5.24449e+07	5.1858e+07	5.04064e+07	8.28673e+07	7.8133e+07	8.07049e+07	8.58301e+07	7.45703e+07	8.309e+07
Com_120_pos	U-44069	C21 H34 O4	372.228	8.532	373.235	Invalid mass	No results	No results	Lipids and lipid-like molecules	Fatty Acyls	Eicosanoids	Prostaglandins and related compounds	1.75835	0.814224	2.6144e-06	1	1.81957	up	1.3527e+09	1.18722e+09	1.30117e+09	1.11893e+09	1.16816e+09	1.39448e+09	6.94008e+08	7.36198e+08	7.27063e+08	6.83578e+08	7.47685e+08	6.8971e+08
Com_26873_pos	2-morpholinophenyl 3,5-dimethyl-4-isoxazolesulfonate	C15 H18 N2 O5 S	338.091	3.16	339.098	Invalid mass	No results	No results					0.277385	-1.85004	2.81648e-06	1	1.0668	down	328497	377819	491861	468810	285757	330004	1.556e+06	1.2421e+06	1.4701e+06	1.45183e+06	1.24995e+06	1.25955e+06
Com_14837_pos	LPC 40:9	C48 H80 N O7 P	835.533	9.646	836.54	No results	Invalid mass	No results					3.10583	1.63498	2.98321e-06	1	1.45985	up	5.64502e+06	4.27169e+06	6.29889e+06	5.31902e+06	5.75607e+06	4.45371e+06	2.00962e+06	1.75278e+06	1.64086e+06	1.14746e+06	2.14219e+06	1.52799e+06
Com_10262_pos	2-[5-(2-hydroxypropyl)oxolan-2-yl]propanoic acid	C10 H18 O4	240.075	1.918	258.109	Invalid mass	No results	No results					0.212968	-2.23129	3.27529e-06	1	1.38987	down	1.45694e+06	1.56323e+06	1.6346e+06	3.06407e+06	1.23919e+06	1.6324e+06	7.83383e+06	1.11231e+07	7.15717e+06	6.24331e+06	6.36783e+06	1.10027e+07
Com_19633_pos	N'',N'''-di[1-(4-nitrophenyl)ethylidene]carbonic dihydrazide	C17 H16 N6 O5	406.091	4.881	429.08	Invalid mass	No results	No match					5.89038	2.55836	3.32422e-06	1	1.07493	up	2.74799e+06	1.95677e+06	1.89595e+06	2.19406e+06	1.42278e+06	3.59609e+06	454463	261490	480173	362551	550113	236326
Com_384_pos	PC O-18:2	C26 H50 N O7 P	519.333	8.775	520.34	No results	Full match	Full match					1.81171	0.857351	3.49768e-06	1	1.29736	up	2.91602e+08	2.64681e+08	3.08503e+08	2.69862e+08	2.91776e+08	2.79585e+08	1.70216e+08	1.65708e+08	1.50171e+08	1.61981e+08	1.66045e+08	1.27537e+08
Com_11964_pos	PC O-40:11	C48 H76 N O7 P	809.521	9.07	810.528	No results	Invalid mass	No results					3.50668	1.8101	4.02049e-06	1	1.1284	up	8.30929e+06	7.16126e+06	7.80559e+06	7.80988e+06	8.57601e+06	7.91219e+06	2.55618e+06	2.50604e+06	2.21728e+06	1.57166e+06	2.58569e+06	2.1299e+06
Com_20684_pos	Dehydrocholic acid	C24 H34 O5	402.239	9.135	403.246	Full match	No results	No results	Lipids and lipid-like molecules	Steroids and steroid derivatives	Bile acids, alcohols and derivatives	Bile acids, alcohols and derivatives	3.62164	1.85664	4.18255e-06	1	1.58792	up	2.27418e+06	1.99525e+06	2.53588e+06	2.59962e+06	2.71349e+06	2.62286e+06	672291	725763	599338	489408	985143	598388
Com_5955_pos	N'-Formylkynurenine	C11 H12 N2 O4	236.08	4.825	237.087	No results	No results	Full match	Organic oxygen compounds	Organooxygen compounds	Carbonyl compounds	Alkyl-phenylketones	0.071035	-3.81533	4.2876e-06	1	1.8377	down	2.16208e+06	1.32431e+06	1.10723e+06	570108	582437	578754	1.21992e+07	1.14443e+07	1.93396e+07	2.38378e+07	7.05047e+06	1.51682e+07
Com_22656_pos	Choline bitartrate	C9 H19 N O7	253.117	1.909	254.124	No results	No results	Full match	Organic nitrogen compounds	Organonitrogen compounds	Quaternary ammonium salts	Cholines	0.457381	-1.12853	4.51674e-06	1	1.66785	down	1.15388e+06	1.12666e+06	783335	1.07447e+06	1.06984e+06	1.18989e+06	2.16127e+06	2.49017e+06	2.48672e+06	2.52291e+06	2.2703e+06	2.05715e+06
Com_20965_pos	Piperlongumine	C17 H19 N O5	317.125	5.673	335.16	No results	No results	Full match	Phenylpropanoids and polyketides	Cinnamic acids and derivatives	Not available	Cinnamic acids and derivatives	0.383447	-1.3829	4.55979e-06	1	1.5264	down	1.1983e+06	982138	1.21154e+06	1.0229e+06	773519	1.03308e+06	3.03992e+06	2.33724e+06	2.98913e+06	3.00452e+06	1.88537e+06	2.96893e+06
Com_32184_pos	3-hydroxy-4-methoxy-9H-xanthen-9-one	C14 H10 O4	264.038	3.24	265.045	Invalid mass	No results	No results					0.639987	-0.643886	4.65121e-06	1	1.09327	down	360780	416022	456481	413179	440382	388340	638578	589742	591277	696870	619108	731981
Com_11693_pos	Cyclic adenosine diphosphate-ribose	C15 H21 N5 O13 P2	541.061	1.421	542.068	No results	Full match	No results	Organic oxygen compounds	Organooxygen compounds	Carbohydrates and carbohydrate conjugates	Pentose phosphates	1.65931	0.730581	4.82058e-06	1	1.23611	up	7.63315e+06	7.41277e+06	9.34031e+06	7.05816e+06	8.18467e+06	7.59394e+06	4.73653e+06	4.83193e+06	5.12155e+06	4.35155e+06	4.56778e+06	4.85013e+06
Com_19017_pos	beta-Nicotinamide adenine dinucleotide phosphate	C21 H28 N7 O17 P3	743.076	1.421	744.083	No results	No results	Full match	Nucleosides, nucleotides, and analogues	(5'-&gt;5')-dinucleotides	Not available	(5'-&gt;5')-dinucleotides	1.88414	0.91391	4.99994e-06	1	1.25421	up	3.63387e+06	3.55068e+06	3.91518e+06	2.86959e+06	3.57403e+06	3.33128e+06	1.76348e+06	1.56552e+06	2.06799e+06	1.59647e+06	2.15238e+06	1.93325e+06
Com_21738_pos	11(12)-EET ethanolamide	C22 H37 N O3	363.277	8.607	386.267	Full match	No results	No results	Organic nitrogen compounds	Organonitrogen compounds	Amines	N-acylethanolamines	0.58676	-0.769158	5.36531e-06	1	1.05407	down	1.47477e+06	1.72497e+06	1.4775e+06	1.60942e+06	1.49601e+06	1.30919e+06	2.78578e+06	2.60602e+06	2.73607e+06	2.88318e+06	2.19102e+06	2.29295e+06
Com_7737_pos	3,4,5-trihydroxy-6-methyloxan-2-yl 2-(methylamino)benzoate	C14 H19 N O6	297.122	5.022	298.129	Full match	No results	No results					0.637696	-0.64906	5.47709e-06	1	1.62858	down	9.44051e+06	8.01476e+06	8.0971e+06	9.49815e+06	9.3284e+06	8.99863e+06	1.53882e+07	1.37546e+07	1.37886e+07	1.20732e+07	1.54944e+07	1.32049e+07
Com_1534_pos	Polyphyllin V	C39 H62 O12	722.422	9.026	723.429	No results	No results	Full match	Lipids and lipid-like molecules	Steroids and steroid derivatives	Steroidal glycosides	Steroidal saponins	2.13887	1.09685	5.86804e-06	1	1.84908	up	9.4462e+07	8.64248e+07	9.26029e+07	8.71095e+07	1.01846e+08	9.79803e+07	4.79943e+07	4.60857e+07	4.3854e+07	3.63549e+07	5.10102e+07	3.67202e+07
Com_1568_pos	Stiripentol	C14 H18 O3	216.115	5.547	217.123	Invalid mass	No results	No results					0.641501	-0.640476	6.52579e-06	1	1.88684	down	5.80843e+07	6.56046e+07	6.9607e+07	5.85526e+07	6.0856e+07	6.1532e+07	9.79265e+07	9.38214e+07	9.90643e+07	9.89823e+07	9.7668e+07	9.59138e+07
Com_11956_pos	Indole-3-acetamide	C10 H10 N2 O	174.08	4.273	175.087	No results	No results	Full match	Organoheterocyclic compounds	Indoles and derivatives	Indoles	3-alkylindoles	0.566785	-0.819126	6.96881e-06	1	1.75121	down	4.60724e+06	4.51362e+06	4.76847e+06	4.08012e+06	3.88497e+06	4.16366e+06	7.77367e+06	7.92677e+06	8.54032e+06	8.1312e+06	6.0437e+06	7.489e+06
Com_11972_pos	Glucosamine	C6 H13 N O5	179.08	1.262	180.087	No results	No results	Full match	Organic oxygen compounds	Organooxygen compounds	Carbohydrates and carbohydrate conjugates	Hexoses	0.471959	-1.08327	7.22731e-06	1	1.64729	down	3.16155e+06	4.45859e+06	3.2566e+06	3.28751e+06	4.05172e+06	2.98878e+06	7.53141e+06	6.63612e+06	7.00412e+06	8.30099e+06	7.16295e+06	8.29367e+06
Com_9167_pos	PC 40:10	C48 H76 N O8 P	847.502	8.498	848.51	No results	Invalid mass	No results	Lipids and lipid-like molecules	Glycerophospholipids	Glycerophosphocholines	Phosphocholines	3.67984	1.87964	7.29846e-06	1	1.38167	up	1.11368e+07	9.23091e+06	1.33227e+07	1.01205e+07	9.881e+06	1.15947e+07	2.75871e+06	2.87564e+06	2.13147e+06	2.31298e+06	3.20722e+06	4.4557e+06
Com_10908_pos	Tanespimycin	C31 H43 N3 O8	626.328	8.645	627.336	Invalid mass	No results	No results	Phenylpropanoids and polyketides	Macrolactams	Not available	Macrolactams	0.390746	-1.3557	8.04888e-06	1	1.76007	down	2.94424e+06	2.5541e+06	2.841e+06	2.44917e+06	4.08332e+06	3.69162e+06	8.07457e+06	9.33612e+06	7.19036e+06	6.79066e+06	9.9147e+06	6.20131e+06
Com_2863_pos	PNH	C15 H22 N6 O5	366.166	6.427	367.173	Full match	No results	No results					5.3086	2.40833	8.17779e-06	1	1.69376	up	2.73118e+07	5.61284e+07	2.88646e+07	2.99761e+07	2.64897e+07	3.06072e+07	6.58777e+06	6.45253e+06	6.28857e+06	5.46188e+06	5.6826e+06	7.08417e+06
Com_2955_pos	4-Phenylbutyric acid	C10 H12 O2	164.084	6.031	165.091	Full match	No results	Full match	Benzenoids	Benzene and substituted derivatives	Not available	Benzene and substituted derivatives	1.56158	0.643004	8.65881e-06	1	1.62509	up	4.28444e+07	4.23933e+07	5.27833e+07	4.62971e+07	4.72071e+07	5.33139e+07	3.0946e+07	3.07837e+07	3.19527e+07	3.2649e+07	2.59007e+07	3.01726e+07
Com_3262_pos	3-N-butyl-4,5-dihydrophthalide	C12 H16 O2	192.115	5.551	193.123	No results	No results	Full match					0.65101	-0.619248	8.97031e-06	1	1.09128	down	2.64367e+07	2.85467e+07	2.88998e+07	2.49313e+07	2.72717e+07	2.60116e+07	4.6597e+07	3.79307e+07	4.49889e+07	4.22974e+07	3.68952e+07	4.02851e+07
Com_24570_pos	Deoxycytidine	C9 H13 N3 O4	227.091	1.719	228.098	No results	No results	Full match	Nucleosides, nucleotides, and analogues	Pyrimidine nucleotides	Pyrimidine deoxyribonucleotides	Pyrimidine 2'-deoxyribonucleoside monophosphates	0.540143	-0.888586	9.53446e-06	1	1.81105	down	1.11919e+06	1.16637e+06	1.14811e+06	1.02679e+06	940761	935662	2.01217e+06	2.01225e+06	1.9382e+06	1.94552e+06	1.88321e+06	1.94049e+06
Com_28032_pos	4-(methylthio)-6-phenyl-2-(3-pyridyl)pyrimidine-5-carbonitrile	C17 H12 N4 S	304.08	3.494	305.087	Full match	No results	No results					0.544181	-0.87784	9.75297e-06	1	1.62806	down	720994	627953	673253	611315	527069	698021	1.15914e+06	1.09373e+06	1.23199e+06	1.22155e+06	1.17494e+06	1.2093e+06
Com_6558_pos	Engeletin	C21 H22 O10	434.12	5.582	435.128	No results	No results	Full match	Phenylpropanoids and polyketides	Flavonoids	Flavonoid glycosides	Flavonoid-3-O-glycosides	0.271127	-1.88296	9.77611e-06	1	1.8575	down	3.89026e+06	3.99184e+06	4.39281e+06	3.12851e+06	6.70338e+06	5.1649e+06	1.52246e+07	1.6223e+07	1.83777e+07	1.56294e+07	1.49602e+07	2.01714e+07
Com_8355_pos	Catechin	C15 H14 O6	312.064	4.693	313.071	Invalid mass	No results	No results	Phenylpropanoids and polyketides	Flavonoids	Flavans	Catechins	0.249036	-2.00557	1.01861e-05	1	1.15042	down	1.18109e+06	1.3045e+06	1.26309e+06	1.10209e+06	1.21958e+06	1.40291e+06	5.59533e+06	5.42635e+06	5.54103e+06	5.26901e+06	5.18826e+06	2.98875e+06
Com_13481_pos	D-Ribose	C5 H10 O5	150.053	1.755	151.06	No results	No results	Full match	Organic oxygen compounds	Organooxygen compounds	Carbohydrates and carbohydrate conjugates	Pentoses	6.59179	2.72067	1.044e-05	1	1.40801	up	7.05009e+06	4.00548e+06	3.7646e+06	3.27045e+06	3.64461e+06	7.29602e+06	902835	693558	819054	731858	612886	643958
Com_17895_pos	Danshenol C	C21 H20 O4	336.136	5.767	337.143	No results	No results	Full match	Lipids and lipid-like molecules	Prenol lipids	Diterpenoids	Tanshinones, isotanshinones, and derivatives	2.7555	1.46231	1.12588e-05	1	1.40369	up	3.85957e+06	2.82845e+06	3.42694e+06	3.09507e+06	4.22183e+06	2.93021e+06	1.2965e+06	1.16448e+06	1.24758e+06	1.22764e+06	1.21343e+06	1.23998e+06
Com_17235_pos	T-2 Toxin	C24 H34 O9	483.248	4.914	484.255	Invalid mass	No results	No results	Lipids and lipid-like molecules	Prenol lipids	Sesquiterpenoids	Trichothecenes	0.143803	-2.79783	1.14286e-05	1	1.41434	down	528856	567083	509412	616282	506728	568335	4.591e+06	3.98261e+06	1.97522e+06	4.22235e+06	4.18791e+06	3.96595e+06
Com_3343_pos	Indole-3-Carboxaldehyde	C9 H7 N O	145.053	5.647	146.06	No results	No results	Full match	Organoheterocyclic compounds	Indoles and derivatives	Indoles	Indoles	0.589874	-0.761522	1.15897e-05	1	1.45539	down	2.55919e+07	2.68359e+07	2.46304e+07	1.94651e+07	2.23201e+07	2.3839e+07	4.54694e+07	4.07238e+07	4.08e+07	3.28529e+07	3.84224e+07	4.36176e+07
Com_7306_pos	Anthraquinone-2-carboxylic Acid	C15 H8 O4	252.043	5.337	253.05	No results	No results	Full match	Benzenoids	Anthracenes	Anthracenecarboxylic acids and derivatives	Anthracenecarboxylic acids	1.66185	0.732793	1.22752e-05	1	1.29342	up	1.09458e+07	9.91525e+06	9.46845e+06	8.10346e+06	1.05145e+07	8.51899e+06	5.50214e+06	6.13646e+06	6.16299e+06	6.32571e+06	5.1708e+06	5.28158e+06
Com_4886_pos	8-Hydroxyquinoline	C9 H7 N O	145.053	4.824	146.061	Full match	Full match	Full match	Organoheterocyclic compounds	Quinolines and derivatives	8-hydroxyquinolines	8-hydroxyquinolines	0.25275	-1.98422	1.27862e-05	1	1.79511	down	8.04895e+06	3.84746e+06	3.76294e+06	6.66307e+06	6.07869e+06	6.83208e+06	2.12979e+07	2.28338e+07	2.63459e+07	3.02847e+07	1.72632e+07	2.13739e+07
Com_20175_pos	AVE6324	C31 H35 Cl N4 O7 S	642.199	1.518	643.206	Invalid mass	No results	No results					0.636899	-0.650864	1.29507e-05	1	1.44461	down	2.04624e+06	1.87174e+06	2.30296e+06	1.8104e+06	1.91796e+06	1.76366e+06	3.28263e+06	3.27983e+06	3.22846e+06	3.02335e+06	2.52319e+06	3.05318e+06
Com_26235_pos	Murrayone	C15 H14 O4	258.085	4.791	241.082	No results	Invalid mass	No match					0.48984	-1.02962	1.33896e-05	1	1.13414	down	698508	981734	736667	758614	692341	789838	1.62452e+06	1.51959e+06	1.65545e+06	1.58663e+06	1.50202e+06	1.62041e+06
Com_1380_pos	2-Arachidonoyl glycerol	C23 H38 O4	356.293	9.889	379.282	Invalid mass	No results	No match	Lipids and lipid-like molecules	Endocannabinoids	Not available	Endocannabinoids	0.338198	-1.56406	1.69599e-05	1	1.60434	down	2.51066e+07	2.49016e+07	3.43331e+07	2.89226e+07	2.81915e+07	2.93131e+07	7.57718e+07	9.71105e+07	7.67992e+07	5.79856e+07	1.16173e+08	8.1097e+07
Com_7772_pos	beta-Acetoxyisovalerylalkannin	C23 H26 O8	430.161	6.176	431.168	No results	No results	Full match					4.39896	2.13716	1.95512e-05	1	1.19784	up	1.38173e+07	1.1668e+07	1.66442e+07	6.90335e+06	1.11596e+07	1.14717e+07	2.73684e+06	3.14354e+06	2.553e+06	2.51795e+06	2.37031e+06	2.96954e+06
Com_11885_pos	4-(4-methoxyphenyl)-6-pyridin-4-yl-1,3,5-triazin-2(3H)-one	C15 H12 N4 O2	280.093	5.7	281.1	Invalid mass	No results	No match					3.55152	1.82844	2.031e-05	1	1.37668	up	8.85284e+06	6.42299e+06	4.04033e+06	4.43045e+06	7.60427e+06	5.16728e+06	2.56882e+06	1.626e+06	1.51806e+06	1.65629e+06	1.33448e+06	1.57876e+06
Com_8886_pos	methyl 1-isopropyl-1H-1,2,3-benzotriazole-5-carboxylate	C11 H13 N3 O2	257.052	1.422	532.136	Invalid mass	No results	No results					0.370019	-1.43433	2.22047e-05	1	1.09253	down	1.20586e+06	1.3077e+06	2.09681e+06	1.27347e+06	1.58648e+06	1.2875e+06	3.92702e+06	4.02911e+06	3.898e+06	4.48943e+06	3.58811e+06	3.73685e+06
Com_3547_pos	LPC 16:1	C24 H48 N O7 P	515.299	8.673	516.307	No results	Invalid mass	No results	Lipids and lipid-like molecules	Glycerophospholipids	Glycerophosphocholines	Phosphocholines	1.93333	0.951085	2.44157e-05	1	1.65953	up	3.69645e+07	3.76951e+07	4.38133e+07	3.52071e+07	3.7687e+07	3.53032e+07	1.90434e+07	1.94815e+07	1.91667e+07	1.77037e+07	2.57482e+07	1.61001e+07
Com_4944_pos	(±)11(12)-DiHET	C20 H34 O4	320.236	5.706	321.243	Invalid mass	No results	No match					0.523837	-0.932809	2.53024e-05	1	1.73544	down	1.11532e+07	1.24301e+07	1.26885e+07	1.38117e+07	1.14239e+07	1.36862e+07	2.38171e+07	1.80749e+07	2.37244e+07	2.28068e+07	2.65481e+07	2.85724e+07
Com_3616_pos	Lysope 14:0	C19 H40 N O7 P	425.253	5.238	426.26	No results	No results	Full match	Lipids and lipid-like molecules	Glycerophospholipids	Glycerophosphoethanolamines	1-acyl-sn-glycero-3-phosphoethanolamines	11.2506	3.49193	2.54118e-05	1	1.88079	up	3.20582e+07	3.86856e+07	4.29555e+07	3.58012e+07	3.23143e+07	3.90561e+07	1.25374e+06	3.20955e+06	3.63529e+06	5.08611e+06	2.92396e+06	3.52329e+06
Com_1600_pos	Daphnetin	C9 H6 O4	178.027	4.966	179.034	No results	No results	Full match	Phenylpropanoids and polyketides	Coumarins and derivatives	Hydroxycoumarins	7,8-dihydroxycoumarins	1.59428	0.672901	2.75587e-05	1	1.79209	up	7.97164e+07	9.10274e+07	7.45784e+07	8.36859e+07	9.7629e+07	7.45463e+07	5.20218e+07	5.15879e+07	5.20827e+07	5.77981e+07	4.93156e+07	5.15583e+07
Com_14846_pos	Ecdysterone	C27 H44 O7	480.306	8.835	481.313	Invalid mass	No results	No results	Lipids and lipid-like molecules	Steroids and steroid derivatives	Bile acids, alcohols and derivatives	Hydroxy bile acids, alcohols and derivatives	5.40644	2.43468	2.75592e-05	1	1.15732	up	3.9743e+06	2.24251e+06	3.97237e+06	2.07243e+06	5.99168e+06	3.17652e+06	825286	476663	507656	713232	1.08677e+06	354152
Com_4945_pos	Kirenol	C20 H34 O4	338.246	5.708	321.243	No results	No results	Full match	Lipids and lipid-like molecules	Prenol lipids	Diterpenoids	Diterpenoids	0.528366	-0.920389	2.9437e-05	1	1.73251	down	1.10997e+07	1.27123e+07	1.28479e+07	1.38117e+07	1.16859e+07	1.36862e+07	2.38171e+07	1.80749e+07	2.37244e+07	2.28068e+07	2.65481e+07	2.85724e+07
Com_8518_pos	Eriodictyol	C15 H12 O6	288.063	5.767	289.071	No results	No results	Full match	Phenylpropanoids and polyketides	Flavonoids	Flavans	Flavanones	3.48333	1.80047	3.05064e-05	1	1.56318	up	1.1523e+07	6.76295e+06	1.47958e+07	7.29749e+06	9.52914e+06	1.3332e+07	3.99759e+06	3.31903e+06	2.07488e+06	3.274e+06	2.6367e+06	2.85297e+06
Com_10647_pos	Pilocarpine	C11 H16 N2 O2	208.122	5.086	209.129	No results	No results	Full match	Alkaloids and derivatives	Not available	Not available	Alkaloids and derivatives	5.83154	2.54388	3.09993e-05	1	1.18982	up	3.70321e+06	3.80023e+06	3.76282e+06	3.72911e+06	3.54188e+06	1.05432e+07	631665	683003	816564	1.70322e+06	646919	505378
Com_24176_pos	N1-isopropyl-2-(1H-2-pyrrolylcarbonyl)-1-hydrazinecarboxamide	C9 H14 N4 O2	232.095	5.717	233.103	Invalid mass	No results	No results					0.507611	-0.978204	3.19552e-05	1	1.5708	down	1.02952e+06	785168	961013	1.0737e+06	688356	807553	1.91023e+06	2.18352e+06	1.53124e+06	1.82475e+06	1.6187e+06	1.46188e+06
Com_6195_pos	LysoPC 20:4	C28 H50 N O7 P	543.332	8.916	544.34	No results	No results	Full match	Lipids and lipid-like molecules	Glycerophospholipids	Glycerophosphocholines	Phosphocholines	13.8071	3.78734	3.21612e-05	1	1.7531	up	6.74917e+06	3.37572e+06	2.23221e+07	7.02642e+06	1.55383e+07	8.12471e+06	1.50757e+06	510806	586726	333335	939636	694666
Com_16976_pos	Cardamomin	C16 H14 O4	270.09	7.058	271.097	Full match	Full match	Full match	Phenylpropanoids and polyketides	Linear 1,3-diarylpropanoids	Chalcones and dihydrochalcones	2'-Hydroxychalcones	2.13438	1.09382	3.68882e-05	1	1.18549	up	4.55136e+06	3.07462e+06	4.2607e+06	3.09249e+06	4.6883e+06	3.35368e+06	2.43734e+06	1.53801e+06	1.90621e+06	1.59758e+06	1.59701e+06	1.70969e+06
Com_15822_pos	4-chloro-5-morpholino-2-quinoxalin-2-ylpyridazin-3(2H)-one	C16 H14 Cl N5 O2	343.084	2.445	344.091	Full match	No results	No results					0.665809	-0.586819	3.72002e-05	1	1.38595	down	3.16885e+06	3.77781e+06	3.91042e+06	3.08322e+06	3.09755e+06	3.4135e+06	5.16517e+06	4.79617e+06	5.32405e+06	5.52929e+06	4.85055e+06	5.0513e+06
Com_242_pos	Ecgonine methyl ester	C10 H17 N O3	199.121	2.59	200.129	Full match	Full match	No results	Alkaloids and derivatives	Tropane alkaloids	Not available	Tropane alkaloids	0.66464	-0.589355	3.75432e-05	1	1.19675	down	3.01816e+08	3.23456e+08	3.24901e+08	3.09594e+08	3.66367e+08	2.62021e+08	5.40688e+08	4.8128e+08	4.74768e+08	4.39823e+08	4.73138e+08	4.31171e+08
Com_32294_pos	Histidinol	C6 H11 N3 O	141.091	1.125	142.098	No results	No results	Full match	Organic nitrogen compounds	Organonitrogen compounds	Amines	Aralkylamines	0.197503	-2.34005	4.05703e-05	1	1.79703	down	92004.8	96498.5	97435.3	93828.2	89735.4	90240.9	375300	742321	577856	392162	353004	393455
Com_3671_pos	Creatine	C4 H9 N3 O2	131.07	1.374	132.077	No results	No results	Full match	Organic acids and derivatives	Carboxylic acids and derivatives	Amino acids, peptides, and analogues	Alpha amino acids and derivatives	2.89028	1.53121	4.29141e-05	1	1.17388	up	6.1895e+06	7.22101e+06	1.19629e+07	5.42832e+06	6.69728e+06	6.21343e+06	2.06381e+06	2.3355e+06	2.99935e+06	3.13068e+06	2.24566e+06	2.34897e+06
Com_1685_pos	Nicotinate ribonucleoside	C11 H13 N O6	255.075	1.421	256.082	No results	No results	Full match	Organic oxygen compounds	Organooxygen compounds	Carbohydrates and carbohydrate conjugates	Glycosylamines	0.640164	-0.643486	5.25312e-05	1	1.35051	down	5.38944e+07	5.59833e+07	5.64692e+07	4.92429e+07	5.10284e+07	5.12282e+07	7.09432e+07	9.75919e+07	8.47408e+07	7.86689e+07	7.59694e+07	8.85933e+07
Com_1579_pos	Gracillin	C45 H72 O17	884.475	8.704	885.483	No results	No results	Full match	Lipids and lipid-like molecules	Steroids and steroid derivatives	Steroidal glycosides	Steroidal saponins	1.73838	0.797741	5.49306e-05	1	1.32248	up	8.79824e+07	8.75174e+07	1.03779e+08	8.53508e+07	9.04551e+07	8.7066e+07	6.08441e+07	5.38978e+07	5.11577e+07	4.41253e+07	5.91175e+07	4.27298e+07
Com_8373_pos	3,5,7-trihydroxy-2-phenyl-4H-chromen-4-one	C15 H10 O5	270.053	6.016	271.061	Full match	No results	Full match					1.98428	0.988616	5.60453e-05	1	1.37019	up	1.35495e+07	1.10773e+07	1.51287e+07	1.25322e+07	1.27658e+07	1.42684e+07	7.04062e+06	6.74827e+06	5.1212e+06	7.97155e+06	7.80442e+06	5.2891e+06
Com_10308_pos	Ecgonine	C9 H15 N O3	185.106	1.962	186.113	Full match	No results	No results	Alkaloids and derivatives	Tropane alkaloids	Not available	Tropane alkaloids	0.552696	-0.855443	6.24827e-05	1	1.67407	down	4.64084e+06	5.49956e+06	4.71634e+06	5.01401e+06	4.97836e+06	4.50183e+06	9.71891e+06	7.65792e+06	8.32324e+06	1.14091e+07	7.81813e+06	8.17777e+06
Com_6049_pos	1-Methyladenosine	C11 H15 N5 O4	281.113	2.003	282.12	Full match	Full match	Full match	Nucleosides, nucleotides, and analogues	Purine nucleosides	Not available	Purine nucleosides	1.98303	0.987705	7.849e-05	1	1.4305	up	2.23859e+07	1.88963e+07	2.30781e+07	2.19965e+07	1.53281e+07	1.50789e+07	9.57654e+06	9.87219e+06	9.31565e+06	1.0191e+07	1.15566e+07	8.36954e+06
Com_34260_pos	Hyoscyamine	C17 H23 N O3	289.169	6.542	290.176	No results	No results	Full match	Alkaloids and derivatives	Tropane alkaloids	Not available	Tropane alkaloids	0.397409	-1.3313	8.77541e-05	1	1.39316	down	109588	206190	172976	109136	156385	116022	418870	365511	281604	390517	347716	385711
Com_34455_pos	1-[(3,5-dimethylisoxazol-4-yl)sulfonyl]piperidine	C10 H16 N2 O3 S	244.085	4.622	245.092	Invalid mass	No results	No results					3.05516	1.61125	9.38573e-05	1	1.12412	up	387297	338986	310092	364672	335820	266385	86886.1	134502	65328	151803	94642.5	122534
Com_6877_pos	α-Lactose	C12 H22 O11	342.116	1.374	343.124	Full match	Full match	Full match	Organic oxygen compounds	Organooxygen compounds	Carbohydrates and carbohydrate conjugates	O-glycosyl compounds	0.600249	-0.736367	9.6276e-05	1	1.28269	down	6.26723e+06	6.90504e+06	7.75832e+06	5.976e+06	6.46429e+06	6.67218e+06	1.3551e+07	1.17327e+07	9.60532e+06	1.2423e+07	9.53441e+06	9.86429e+06
Com_4009_pos	Cocamidopropyl betaine	C19 H38 N2 O3	342.289	7.278	365.278	No results	No results	Full match	Organic acids and derivatives	Carboxylic acids and derivatives	Amino acids, peptides, and analogues	Alpha amino acids	0.506099	-0.982508	9.99072e-05	1	1.66734	down	1.61168e+07	1.52652e+07	2.18335e+07	1.40428e+07	2.13349e+07	1.61529e+07	3.1331e+07	3.30779e+07	3.57768e+07	3.7764e+07	3.43528e+07	3.46651e+07
Com_18947_pos	Limonin	C26 H30 O8	470.195	5.741	471.203	No results	No results	Full match	Lipids and lipid-like molecules	Prenol lipids	Triterpenoids	Limonoids	2.69066	1.42796	0.000113627	1	1.38652	up	3.31548e+06	2.02119e+06	3.9433e+06	2.87166e+06	2.55589e+06	2.73568e+06	1.13742e+06	1.02159e+06	1.0945e+06	1.077e+06	1.06454e+06	1.08783e+06
Com_21273_pos	(+)-Catechin	C15 H14 O6	290.08	5.108	291.086	No results	No results	Full match	Phenylpropanoids and polyketides	Flavonoids	Flavans	Catechins	0.534883	-0.902705	0.000117445	1	1.20244	down	1.06651e+06	1.74031e+06	1.31786e+06	1.43281e+06	1.40095e+06	1.05899e+06	2.59176e+06	3.06607e+06	2.06617e+06	2.70661e+06	2.54826e+06	2.01029e+06
Com_33213_pos	Demethylzeylasteral	C29 H36 O6	480.252	6.409	481.259	No results	No results	Full match	Benzenoids	Phenanthrenes and derivatives	Not available	Phenanthrenes and derivatives	1.61018	0.687218	0.000122548	1	1.25225	up	439956	514780	605107	431184	482912	416008	277559	273994	305454	289061	381344	267390
Com_21441_pos	benzaldehyde 1-(2,4-dinitrophenyl)hydrazone	C13 H10 N4 O4	286.066	2.051	287.074	Invalid mass	No results	No results					1.9772	0.983456	0.000144789	1	1.38744	up	2.62712e+06	2.61599e+06	3.00497e+06	1.71385e+06	2.62712e+06	2.68826e+06	1.24487e+06	1.25986e+06	1.48946e+06	1.22824e+06	1.30408e+06	1.20024e+06
Com_22290_pos	2-(14,15-Epoxyeicosatrienoyl) glycerol	C23 H38 O5	416.255	9.254	417.262	Invalid mass	No results	No results	Lipids and lipid-like molecules	Glycerolipids	Monoradylglycerols	2-monoacylglycerols	3.63294	1.86114	0.000149612	1	1.63059	up	2.40058e+06	2.0973e+06	2.71621e+06	2.41037e+06	2.08823e+06	2.43589e+06	492829	390822	574185	564097	788091	1.0845e+06
Com_12741_pos	Alternariol	C14 H10 O5	258.053	2.482	259.06	Full match	No results	No results	Phenylpropanoids and polyketides	Coumarins and derivatives	Not available	Coumarins and derivatives	3.65549	1.87007	0.000153827	1	1.80776	up	7.78626e+06	8.12702e+06	6.72678e+06	6.11608e+06	6.15766e+06	6.39277e+06	2.22471e+06	1.37731e+06	2.2688e+06	2.96736e+06	1.21509e+06	1.24658e+06
Com_9443_pos	Flavokawain A	C18 H18 O5	314.115	6.065	646.263	No results	No results	Full match	Phenylpropanoids and polyketides	Linear 1,3-diarylpropanoids	Chalcones and dihydrochalcones	2'-Hydroxychalcones	0.633557	-0.658454	0.00015922	1	1.12341	down	5.91023e+06	7.45195e+06	8.67888e+06	7.53475e+06	6.30095e+06	6.18063e+06	1.051e+07	1.28286e+07	1.14086e+07	1.06974e+07	9.3293e+06	1.16091e+07
Com_22176_pos	Roburic acid	C30 H48 O2	440.366	10.249	441.373	No results	No results	Full match	Lipids and lipid-like molecules	Prenol lipids	Triterpenoids	Triterpenoids	2.94282	1.5572	0.000166117	1	1.28462	up	1.40784e+06	1.88612e+06	2.24743e+06	1.98285e+06	1.32023e+06	2.72298e+06	508046	668901	501014	692696	1.14231e+06	417768
Com_9358_pos	PC O-16:1	C24 H48 N O7 P	493.317	8.453	494.324	No results	Full match	Full match					1.9216	0.942311	0.000168503	1	1.53429	up	1.08221e+07	9.34718e+06	1.03026e+07	9.73564e+06	1.04368e+07	1.05777e+07	5.69374e+06	3.61737e+06	5.88419e+06	5.52255e+06	5.80688e+06	5.33518e+06
Com_6656_pos	2-(4-chlorophenyl)-3-phenylquinoxaline	C20 H13 Cl N2	316.077	2.136	317.085	Full match	No results	No results					0.584939	-0.773641	0.00017226	1	1.71379	down	8.7187e+06	9.38391e+06	1.28751e+07	1.20039e+07	9.11424e+06	1.20539e+07	1.89945e+07	1.83464e+07	1.93095e+07	1.90444e+07	1.85381e+07	1.54363e+07
Com_846_pos	8-Aminooctanoic acid	C8 H17 N O2	159.126	1.643	142.123	No results	No results	Full match	Organic acids and derivatives	Carboxylic acids and derivatives	Amino acids, peptides, and analogues	Alpha amino acids and derivatives	0.384639	-1.37842	0.000179208	1	1.77182	down	4.87163e+07	4.77942e+07	4.75062e+07	5.24404e+07	5.13409e+07	4.44249e+07	1.46722e+08	9.88374e+07	1.05087e+08	1.03335e+08	1.87892e+08	1.1786e+08
Com_11351_pos	Inosine	C10 H12 N4 O5	268.081	3.868	269.088	Full match	Full match	Full match	Nucleosides, nucleotides, and analogues	Purine nucleosides	Not available	Purine nucleosides	0.270756	-1.88493	0.000182192	1	1.76719	down	2.46078e+06	2.23023e+06	2.09345e+06	2.03315e+06	2.3899e+06	1.89879e+06	9.16797e+06	8.24637e+06	9.25706e+06	9.1753e+06	3.77424e+06	8.78529e+06
Com_25330_pos	Vitamin A	C20 H30 O	286.23	7.879	287.237	No results	No results	Full match	Lipids and lipid-like molecules	Prenol lipids	Retinoids	Retinoids	0.559954	-0.83662	0.000186382	1	1.64603	down	797000	931563	834176	793842	761547	790313	1.23302e+06	1.37445e+06	1.55238e+06	1.96353e+06	1.24707e+06	1.39534e+06
Com_18943_pos	Thymopentin	C30 H49 N9 O9	679.363	5.966	680.371	No results	No results	Full match	Organic acids and derivatives	Carboxylic acids and derivatives	Amino acids, peptides, and analogues	Oligopeptides	1.95949	0.970482	0.000211487	1	1.58772	up	3.63407e+06	3.79463e+06	3.21024e+06	3.765e+06	3.03608e+06	3.73853e+06	2.09509e+06	2.13239e+06	1.93262e+06	1.91295e+06	1.50359e+06	1.23152e+06
Com_23135_pos	PC O-40:9	C48 H80 N O7 P	813.552	9.631	814.559	No results	Invalid mass	No results					2.87075	1.52143	0.000220456	1	1.32468	up	1.08472e+06	1.6328e+06	2.11561e+06	1.98448e+06	2.3698e+06	1.69185e+06	925947	597129	598165	385469	867043	415943
Com_8184_pos	3,5-Dimethoxy-4-hydroxybenzaldehyde	C9 H10 O4	182.058	1.409	183.065	No results	Full match	Full match					0.541726	-0.884364	0.000222619	1	1.14104	down	5.60852e+06	6.73927e+06	6.37147e+06	4.42941e+06	3.95615e+06	5.68383e+06	8.88418e+06	9.53477e+06	9.03549e+06	1.20216e+07	1.08435e+07	1.02067e+07
Com_7417_pos	Icaritin	C21 H20 O6	368.126	5.245	369.133	Full match	No results	Full match	Phenylpropanoids and polyketides	Flavonoids	Flavones	8-prenylated flavones	0.554035	-0.851951	0.000231133	1	1.24847	down	9.81503e+06	9.20335e+06	7.54565e+06	5.70325e+06	8.94848e+06	8.83481e+06	1.12426e+07	1.49281e+07	1.62996e+07	1.79754e+07	1.58021e+07	1.40905e+07
Com_965_pos	Tropine	C8 H15 N O	141.116	1.451	142.123	Full match	No results	Full match	Alkaloids and derivatives	Tropane alkaloids	Not available	Tropane alkaloids	0.417188	-1.26123	0.000231313	1	1.62138	down	4.69129e+07	4.99448e+07	4.70098e+07	4.87979e+07	4.55817e+07	4.16988e+07	1.25544e+08	9.06309e+07	9.1628e+07	8.93625e+07	1.65583e+08	1.08282e+08
Com_11375_pos	Auraptene	C19 H22 O3	298.157	5.933	299.164	No results	No results	Full match	Lipids and lipid-like molecules	Prenol lipids	Terpene lactones	Terpene lactones	5.80008	2.53607	0.000232551	1	1.46478	up	7.64598e+06	9.73389e+06	2.84633e+06	8.60579e+06	7.39468e+06	8.27102e+06	1.35637e+06	1.26724e+06	1.23675e+06	1.31594e+06	1.24369e+06	1.25192e+06
Com_14565_pos	PC O-20:4	C28 H50 N O7 P	543.333	8.714	544.341	No results	Full match	Full match					20.1099	4.32984	0.000235547	1	1.73586	up	1.33405e+06	840149	6.5085e+06	1.10421e+06	3.18388e+06	1.3472e+06	161671	113947	117125	99524.5	113932	105786
Com_6781_pos	N', N''-Feruloyl, Caffeoylspermidine	C26 H33 N3 O6	483.237	5.148	484.244	No results	No results	Full match					0.544509	-0.876973	0.000253591	1	1.52724	down	1.09394e+07	8.97247e+06	9.15176e+06	8.17816e+06	5.77013e+06	7.96034e+06	1.44871e+07	1.39817e+07	1.35238e+07	1.49113e+07	1.89644e+07	1.77433e+07
Com_5540_pos	Fisetin	C15 H10 O6	286.046	5.465	287.053	Invalid mass	Invalid mass	No results	Phenylpropanoids and polyketides	Flavonoids	Flavones	Flavonols	0.527928	-0.921587	0.000271384	1	1.12249	down	6.08023e+06	4.21895e+06	5.24573e+06	4.04142e+06	6.99699e+06	6.2832e+06	1.33694e+07	8.72627e+06	1.14626e+07	9.47136e+06	1.04565e+07	8.76947e+06
Com_4688_pos	5-Hydroxy-1-tetralone	C10 H10 O2	162.068	5.701	163.076	No results	Full match	Full match					1.553	0.635055	0.000276237	1	1.65137	up	3.06638e+07	3.08401e+07	2.94717e+07	2.8126e+07	2.10777e+07	2.89306e+07	1.84335e+07	1.80849e+07	1.9087e+07	1.94879e+07	1.64767e+07	1.73226e+07
Com_16363_pos	Ruscogenin	C27 H42 O4	430.306	10.312	431.314	No results	No results	Full match	Lipids and lipid-like molecules	Prenol lipids	Triterpenoids	Triterpenoids	1.72249	0.784492	0.000293469	0.972222	1.28399	up	4.82654e+06	3.78147e+06	5.28406e+06	4.45484e+06	4.59263e+06	4.61604e+06	2.64354e+06	2.55341e+06	2.4118e+06	2.27674e+06	3.81862e+06	2.29345e+06
Com_9157_pos	ethyl 5-phenyl-1-(2,4,6-trichlorophenyl)-1H-pyrazole-4-carboxylate	C18 H13 Cl3 N2 O2	394.005	1.169	395.012	Full match	No results	No results					2.37689	1.24907	0.000327798	1	1.08733	up	5.49734e+06	5.14188e+06	5.60972e+06	3.91505e+06	6.19775e+06	4.60208e+06	1.76522e+06	3.26797e+06	2.47086e+06	2.40072e+06	1.35706e+06	1.76523e+06
Com_1678_pos	Methylenesuccinic acid	C5 H6 O4	130.027	2.013	131.034	No results	No results	Full match	Lipids and lipid-like molecules	Fatty Acyls	Fatty acids and conjugates	Branched fatty acids	0.377309	-1.40618	0.000341293	1	1.6153	down	2.44538e+07	3.3945e+07	4.44605e+07	1.99889e+07	3.80974e+07	3.69954e+07	9.36031e+07	8.7558e+07	8.08979e+07	9.25009e+07	8.22343e+07	8.7818e+07
Com_7783_pos	Notopterol	C21 H22 O5	354.148	5.755	355.155	No results	Full match	Full match	Lipids and lipid-like molecules	Prenol lipids	Terpene lactones	Terpene lactones	4.76334	2.25197	0.000345652	1	1.22712	up	1.34008e+07	1.50332e+07	1.66034e+07	1.28199e+07	1.50876e+07	1.50921e+07	3.78126e+06	3.82964e+06	3.37875e+06	3.86475e+06	2.5234e+06	1.1044e+06
Com_7732_pos	LPC 20:1-SN1	C28 H56 N O7 P	549.38	10.497	572.369	No results	Full match	No results					2.76272	1.46609	0.000381447	0.972222	1.0874	up	1.19428e+07	8.47195e+06	1.68131e+07	1.51255e+07	1.44493e+07	1.37441e+07	3.91284e+06	5.13601e+06	4.22916e+06	2.9767e+06	9.15858e+06	3.74155e+06
Com_16961_pos	Lysopg 18:1	C24 H47 O9 P	510.296	6.797	511.303	No results	No results	Full match	Lipids and lipid-like molecules	Glycerophospholipids	Glycerophosphocholines	1-acyl-sn-glycero-3-phosphocholines	4.88624	2.28872	0.000388831	1	1.20117	up	3.98943e+06	4.93391e+06	3.839e+06	3.46524e+06	2.43419e+06	4.39809e+06	723375	813968	976407	1.13231e+06	226790	846507
Com_21570_pos	Icariin	C33 H40 O15	676.239	5.909	677.247	No results	No results	Full match	Phenylpropanoids and polyketides	Flavonoids	Flavonoid glycosides	Flavonoid-7-O-glycosides	0.382378	-1.38693	0.000397887	0.972222	1.59133	down	1.2142e+06	718197	942204	630301	617440	750358	1.98874e+06	2.46958e+06	2.31665e+06	2.99527e+06	1.09859e+06	1.8743e+06
Com_13986_pos	Ginkgolic Acid (C13:0)	C20 H32 O3	320.235	6.471	303.232	No results	No results	Full match	Benzenoids	Benzene and substituted derivatives	Benzoic acids and derivatives	Salicylic acids	0.59669	-0.744947	0.000404743	1	1.47375	down	2.93087e+06	2.97743e+06	3.05754e+06	2.814e+06	2.60111e+06	3.08932e+06	4.86142e+06	4.26972e+06	4.93986e+06	4.32171e+06	6.64997e+06	4.23597e+06
Com_18816_pos	Methyl Palmitate	C17 H34 O2	292.24	8.52	293.248	Invalid mass	No results	No match	Lipids and lipid-like molecules	Fatty Acyls	Fatty acid esters	Fatty acid methyl esters	1.71765	0.780433	0.000439486	1	1.62618	up	2.12833e+06	2.32382e+06	2.72399e+06	3.21369e+06	3.09567e+06	2.0993e+06	1.67552e+06	1.64875e+06	1.5337e+06	1.16817e+06	1.80629e+06	1.24091e+06
Com_4894_pos	Leucylproline	C11 H20 N2 O3	228.148	5.122	229.155	Full match	No results	Full match	Organic acids and derivatives	Carboxylic acids and derivatives	Amino acids, peptides, and analogues	Dipeptides	0.482852	-1.05035	0.000499729	1	1.58076	down	1.26873e+07	1.75165e+07	8.35387e+06	1.20729e+07	1.48317e+07	1.27117e+07	2.85489e+07	2.61025e+07	2.83053e+07	2.8017e+07	2.6235e+07	2.46918e+07
Com_8213_pos	5-(2,5-dihydroxyhexyl)oxolan-2-one	C10 H18 O4	219.147	4.93	220.155	Invalid mass	No results	No results					9.16751	3.19653	0.000518335	1	1.54038	up	1.36001e+07	1.54585e+07	1.52344e+07	1.38009e+07	1.29827e+07	1.47995e+07	2.86416e+06	701074	2.75496e+06	465022	818776	1.76344e+06
Com_54_pos	5-hydroxy-4-methoxy-5,6-dihydro-2H-pyran-2-one	C6 H8 O4	144.043	1.418	127.039	Full match	No results	No results					0.662012	-0.59507	0.00055468	1	1.27785	down	1.57076e+09	1.52371e+09	1.56052e+09	1.45124e+09	1.63912e+09	1.49782e+09	2.39847e+09	2.23793e+09	2.0779e+09	3.01055e+09	2.11626e+09	2.12115e+09
Com_9446_pos	4-Methyl-5-thiazoleethanol	C6 H9 N O S	143.04	1.43	325.043	No results	No results	Full match	Organoheterocyclic compounds	Azoles	Thiazoles	4,5-disubstituted thiazoles	2.04765	1.03397	0.000586949	1	1.07117	up	5.60918e+06	6.15852e+06	6.26621e+06	5.70378e+06	5.83476e+06	4.76987e+06	3.23762e+06	3.21532e+06	1.64129e+06	3.35881e+06	2.66138e+06	2.65719e+06
Com_9445_pos	Uridine 5'-monophosphate	C9 H13 N2 O9 P	324.036	1.431	325.044	No results	No results	Full match	Nucleosides, nucleotides, and analogues	Pyrimidine nucleotides	Pyrimidine ribonucleotides	Pyrimidine ribonucleoside monophosphates	2.04196	1.02995	0.000596492	1	1.0681	up	5.59394e+06	6.11014e+06	6.26621e+06	5.70378e+06	5.76226e+06	4.76987e+06	3.21616e+06	3.21532e+06	1.64129e+06	3.35881e+06	2.66288e+06	2.65719e+06
Com_28348_pos	methyl 3,4,5-trihydroxycyclohex-1-ene-1-carboxylate	C8 H12 O5	153.032	4.781	154.038	Invalid mass	No results	No results					0.47525	-1.07324	0.000640941	1	1.61825	down	469403	400168	350013	259364	315313	457359	655660	577972	718104	707017	1.29195e+06	787054
Com_15818_pos	O-Arachidonoyl ethanolamine	C22 H37 N O2	325.299	9.741	348.288	Invalid mass	No results	No results	Lipids and lipid-like molecules	Fatty Acyls	Fatty acid esters	Fatty acid esters	0.516567	-0.952971	0.00068371	1	1.16752	down	1.59901e+06	1.52002e+06	2.11482e+06	1.712e+06	1.88113e+06	1.74153e+06	3.07447e+06	3.45767e+06	2.90074e+06	2.88939e+06	5.36195e+06	2.77487e+06
Com_15819_pos	Eicosapentaenoic acid ethyl ester	C22 H34 O2	347.28	9.738	348.288	Invalid mass	No results	No results	Lipids and lipid-like molecules	Fatty Acyls	Fatty acid esters	Fatty acid esters	0.516567	-0.952971	0.00068371	1	1.16752	down	1.59901e+06	1.52002e+06	2.11482e+06	1.712e+06	1.88113e+06	1.74153e+06	3.07447e+06	3.45767e+06	2.90074e+06	2.88939e+06	5.36195e+06	2.77487e+06
Com_15483_pos	Ganoderic acid A	C30 H44 O7	516.308	6.748	517.315	No results	No results	Full match	Lipids and lipid-like molecules	Prenol lipids	Triterpenoids	Triterpenoids	1.85105	0.888347	0.000692077	1	1.46131	up	3.31593e+06	5.83459e+06	4.60728e+06	3.56791e+06	3.8766e+06	5.18095e+06	1.56339e+06	2.13167e+06	2.48864e+06	2.58087e+06	2.63202e+06	2.85652e+06
Com_9663_pos	Gamma-Glu-Leu	C11 H20 N2 O5	260.137	5.14	243.134	No results	No results	Full match	Organic acids and derivatives	Carboxylic acids and derivatives	Amino acids, peptides, and analogues	Dipeptides	0.536804	-0.897532	0.000703188	1	1.07143	down	4.78757e+06	5.6343e+06	3.76931e+06	6.21825e+06	7.61531e+06	4.59073e+06	1.11747e+07	9.6938e+06	1.18023e+07	9.46115e+06	8.80657e+06	9.82003e+06
Com_4102_pos	Timosaponin A1	C33 H54 O8	578.38	9.562	561.376	No results	No results	Full match	Lipids and lipid-like molecules	Steroids and steroid derivatives	Steroidal glycosides	Steroidal saponins	1.97601	0.982591	0.00078444	0.972222	1.25555	up	3.0333e+07	2.63658e+07	3.6676e+07	1.89732e+07	3.16575e+07	3.39593e+07	1.2965e+07	1.67851e+07	1.4671e+07	9.25327e+06	1.91695e+07	1.72187e+07
Com_6138_pos	N-(2-Hydroxyethyl)iminodiacetic acid	C6 H11 N O5	177.064	1.357	178.071	No results	No results	Full match					0.544038	-0.87822	0.000892515	1	1.00445	down	1.13648e+07	7.80052e+06	8.54105e+06	1.02304e+07	1.20281e+07	6.06556e+06	1.69592e+07	1.61993e+07	1.5709e+07	1.82437e+07	2.15462e+07	1.43322e+07
Com_8633_pos	Santacruzamate A	C15 H22 N2 O3	278.163	5.443	279.171	No results	No results	Full match	Organic acids and derivatives	Carboxylic acids and derivatives	Amino acids, peptides, and analogues	Gamma amino acids and derivatives	0.53789	-0.894617	0.00104906	1	1.31847	down	7.29252e+06	1.03866e+07	5.87327e+06	5.06495e+06	6.73359e+06	5.64745e+06	1.32931e+07	1.3174e+07	1.37664e+07	1.27806e+07	1.21263e+07	1.10804e+07
Com_6770_pos	Nobiletin	C21 H22 O8	402.132	5.714	385.128	No results	No results	Full match	Phenylpropanoids and polyketides	Flavonoids	O-methylated flavonoids	8-O-methylated flavonoids	0.0835325	-3.58152	0.00106793	1	1.64619	down	842295	894865	627413	1.00412e+06	940119	992231	1.25256e+07	3.06321e+06	1.33445e+07	2.58585e+06	1.90078e+07	1.29338e+07
Com_9903_pos	Veratrole	C8 H10 O2	156.077	5.136	157.084	Invalid mass	No results	No results	Benzenoids	Benzene and substituted derivatives	Methoxybenzenes	Dimethoxybenzenes	2.41858	1.27416	0.0011027	1	1.48194	up	9.64532e+06	7.19156e+06	8.23782e+06	6.78872e+06	8.60105e+06	6.4232e+06	3.37767e+06	2.53379e+06	1.63201e+06	5.17571e+06	3.54152e+06	3.12573e+06
Com_9782_pos	Bufalin	C24 H34 O4	386.246	6.963	409.236	No results	No results	Full match	Lipids and lipid-like molecules	Steroids and steroid derivatives	Steroid lactones	Bufanolides and derivatives	2.115	1.08065	0.00115705	1	1.19645	up	1.05741e+07	6.15864e+06	1.22112e+07	6.32969e+06	7.96427e+06	1.09593e+07	5.37884e+06	2.65433e+06	3.95655e+06	5.72083e+06	3.66378e+06	4.2509e+06
Com_19739_pos	3,5-di(methylthio)-4-(2H-1,2,3,4-tetraazol-5-yl)isothiazole	C6 H7 N5 S3	261.007	4.493	262.014	Invalid mass	No results	No results					1.99252	0.994596	0.00119503	1	1.50719	up	3.09911e+06	3.3516e+06	3.17476e+06	2.63134e+06	2.95894e+06	2.67599e+06	1.67673e+06	814568	1.77052e+06	1.70224e+06	1.44371e+06	1.57168e+06
Com_23091_pos	PC O-40:10	C48 H78 N O7 P	811.541	9.618	812.548	No results	Invalid mass	No results					2.74854	1.45867	0.00127794	0.944444	1.22235	up	731332	1.61357e+06	2.16253e+06	2.00303e+06	2.38183e+06	1.69848e+06	911988	597132	598168	462960	867043	415943
Com_941_pos	Υ-Glutamylcysteine	C8 H14 N2 O5 S	250.063	5.049	251.07	Full match	Full match	Full match	Organic acids and derivatives	Carboxylic acids and derivatives	Amino acids, peptides, and analogues	N-acyl-alpha amino acids	0.170999	-2.54794	0.00129601	1	1.31985	down	1.01747e+07	9.2484e+06	1.14348e+07	1.05489e+07	1.02817e+07	1.0079e+07	3.99704e+07	3.66305e+07	1.68044e+08	3.879e+07	3.90379e+07	3.87432e+07
Com_31780_pos	Serotonin	C10 H12 N2 O	176.095	4.87	159.092	No results	No results	Full match	Organoheterocyclic compounds	Indoles and derivatives	Tryptamines and derivatives	Serotonins	0.316221	-1.661	0.00133748	1	1.50142	down	184947	162248	167048	160430	155992	151181	781916	236815	565062	656507	394489	470153
Com_14896_pos	Pristimerin	C30 H40 O4	464.295	5.736	465.302	No results	No results	Full match	Lipids and lipid-like molecules	Prenol lipids	Triterpenoids	Triterpenoids	1.81615	0.860882	0.00135093	1	1.27211	up	5.24467e+06	5.21454e+06	5.87702e+06	5.9379e+06	5.14588e+06	6.13828e+06	2.1104e+06	4.48586e+06	3.47987e+06	2.93454e+06	2.60532e+06	2.86174e+06
Com_25331_pos	Peonidin chloride	C16 H13 Cl O6	336.04	1.937	169.027	No results	No results	Full match	Phenylpropanoids and polyketides	Flavonoids	Flavonoid glycosides	Anthocyanidin-3-O-glycosides	3.87273	1.95335	0.0013616	0.972222	1.47729	up	1.05514e+06	1.93919e+06	918008	618939	362129	902969	179706	122192	325766	306058	172742	390251
Com_10024_pos	Astragalus polyphenols	C20 H22 O9	406.125	5.456	813.258	No results	No results	Full match	Phenylpropanoids and polyketides	Stilbenes	Stilbene glycosides	Stilbene glycosides	0.320708	-1.64067	0.00142944	0.972222	1.46077	down	1.75027e+06	2.6521e+06	1.11041e+06	1.71297e+06	3.55655e+06	4.5908e+06	9.40443e+06	1.181e+07	7.86981e+06	5.17827e+06	9.25571e+06	4.41677e+06
Com_647_pos	AL 8810	C24 H31 F O4	424.208	6.034	425.215	Invalid mass	No results	No results	Lipids and lipid-like molecules	Fatty Acyls	Fatty acids and conjugates	Long-chain fatty acids	3.56764	1.83497	0.00145234	1	1.49973	up	2.06881e+08	2.48823e+08	2.35866e+08	7.54865e+07	2.47219e+08	2.40181e+08	5.97034e+07	6.26059e+07	5.61929e+07	5.84726e+07	5.59706e+07	5.86751e+07
Com_21861_pos	Saikosaponin D	C42 H68 O13	780.464	9.58	781.471	No results	No results	Full match	Lipids and lipid-like molecules	Prenol lipids	Terpene glycosides	Triterpene saponins	2.1811	1.12505	0.00145508	1	1.41968	up	2.24996e+06	2.0517e+06	2.86721e+06	2.70145e+06	2.63211e+06	2.47235e+06	1.37986e+06	1.30934e+06	967416	849982	1.70065e+06	658468
Com_5230_pos	N-Acetyl-L-Tyrosine	C11 H13 N O4	223.085	5.392	206.082	No results	No results	Full match	Organic acids and derivatives	Carboxylic acids and derivatives	Amino acids, peptides, and analogues	Tyrosine and derivatives	0.492175	-1.02276	0.00146578	1	1.68027	down	1.46e+07	1.34379e+07	1.42311e+07	1.36355e+07	7.05416e+06	1.51858e+07	2.65156e+07	2.71293e+07	2.6074e+07	2.72217e+07	2.52981e+07	2.65349e+07
Com_9528_pos	Madecassoside	C48 H78 O20	974.505	6.806	975.513	No results	No results	Full match	Lipids and lipid-like molecules	Prenol lipids	Terpene glycosides	Triterpene saponins	3.49073	1.80353	0.00158008	1	1.00987	up	7.36206e+06	1.26702e+07	8.11159e+06	1.10752e+07	2.9212e+06	6.43615e+06	2.41774e+06	1.49142e+06	2.29341e+06	2.40207e+06	2.5015e+06	2.80971e+06
Com_5443_pos	Toddalolactone	C16 H20 O6	308.127	6.108	617.261	No results	No results	Full match	Phenylpropanoids and polyketides	Coumarins and derivatives	Not available	Coumarins and derivatives	1.54076	0.623641	0.00159707	1	1.31921	up	1.91529e+07	2.62777e+07	2.22728e+07	2.04833e+07	2.11308e+07	1.95506e+07	1.31489e+07	1.86572e+07	1.07882e+07	1.62332e+07	1.25706e+07	1.22413e+07
Com_11414_pos	LPC(1-acyl 18:2)	C26 H50 N O7 P	519.334	9.185	520.341	No results	No results	Full match					2.15194	1.10564	0.00160182	1	1.46343	up	7.1947e+06	7.45577e+06	7.70483e+06	8.07562e+06	8.49367e+06	9.51479e+06	4.6867e+06	1.85602e+06	3.72406e+06	3.91371e+06	4.68203e+06	3.64705e+06
Com_9885_pos	5-Methyl-7-methoxyisoflavone	C17 H14 O3	266.095	5.444	267.102	No results	No results	Full match	Phenylpropanoids and polyketides	Isoflavonoids	O-methylated isoflavonoids	7-O-methylisoflavones	1.81104	0.856817	0.00167482	1	1.05239	up	5.32597e+06	4.19835e+06	6.55739e+06	5.53619e+06	4.87005e+06	4.74732e+06	3.23328e+06	3.30383e+06	2.31226e+06	4.15416e+06	2.03814e+06	2.2055e+06
Com_21141_pos	Lycoperodine 1	C12 H12 N2 O2	216.091	4.96	255.054	No results	No results	Full match					1.5042	0.588999	0.00172836	1	1.60833	up	2.79478e+06	2.88371e+06	2.64137e+06	2.96249e+06	2.58219e+06	2.64771e+06	1.78504e+06	1.84208e+06	1.55795e+06	2.3111e+06	1.40433e+06	2.0769e+06
Com_18326_pos	7,8-Dihydrobiopterin	C9 H13 N5 O3	239.101	1.603	240.109	Full match	No results	No results	Organoheterocyclic compounds	Pteridines and derivatives	Pterins and derivatives	Biopterins and derivatives	4.53462	2.18098	0.00175196	1	1.31165	up	992485	891372	1.13156e+06	1.01414e+06	923630	4.14408e+06	310640	297815	375153	243846	447120	331606
Com_57_pos	LPC 16:0-SN1	C24 H50 N O7 P	495.333	9.368	496.34	No results	Full match	Full match					1.68666	0.754171	0.0017994	0.972222	1.20797	up	2.73435e+09	2.4021e+09	3.11503e+09	2.70404e+09	2.96737e+09	2.99377e+09	1.62602e+09	1.73506e+09	1.4489e+09	1.25226e+09	2.53669e+09	1.43074e+09
Com_23446_pos	4-methoxy-6-[2-(4-methoxyphenyl)ethyl]-2H-pyran-2-one	C15 H16 O4	298.063	3.96	299.07	Invalid mass	No results	No results					0.477227	-1.06725	0.00185354	1	1.61325	down	421426	982643	1.04168e+06	889631	1.01174e+06	956333	2.30407e+06	1.58933e+06	1.85443e+06	1.74051e+06	1.85595e+06	1.76874e+06
Com_25764_pos	4-D-Hydroxysphinganine	C18 H39 N O3	317.294	7.525	318.301	No results	No results	Full match	Organic nitrogen compounds	Organonitrogen compounds	Amines	1,3-aminoalcohols	0.337269	-1.56803	0.00214408	1	1.35209	down	341579	261069	229499	214614	280985	282220	548755	754126	553753	563938	1.76299e+06	589967
Com_10475_pos	6-benzyl-4-oxo-1,4-dihydropyridine-3-carboxamide	C13 H12 N2 O2	228.09	5.137	229.098	Full match	No results	No results					0.373381	-1.42128	0.00241948	0.972222	1.06522	down	1.8419e+06	1.7783e+06	1.61982e+06	1.67246e+06	2.6604e+06	1.49775e+06	4.65963e+06	5.69787e+06	6.78493e+06	6.14016e+06	4.40585e+06	1.96125e+06
Com_7229_pos	ethyl 4-(2,4-dichlorophenoxy)-3-nitrobenzoate	C15 H11 Cl2 N O5	372.022	1.256	373.03	Invalid mass	No results	No results					2.90246	1.53728	0.00276249	1	1.50252	up	1.61401e+07	1.73898e+07	1.56732e+07	1.75443e+07	1.53319e+07	1.63017e+07	6.74206e+06	6.54944e+06	5.98235e+06	6.58718e+06	6.22696e+06	1.8077e+06
Com_23333_pos	Alisol B 23-acetate	C32 H50 O5	514.365	10.764	497.361	No results	No results	Full match	Lipids and lipid-like molecules	Prenol lipids	Triterpenoids	Triterpenoids	3.81244	1.93072	0.00281933	1	1.01319	up	641504	487464	1.04016e+06	1.02812e+06	532666	2.39182e+06	283257	318864	198127	369003	220244	216230
Com_11936_pos	3-(5-phenyl-1,3-oxazol-2-yl)-4-(trifluoromethyl)pyridine	C15 H9 F3 N2 O	290.063	3.86	291.07	Invalid mass	No results	No results					0.272405	-1.87617	0.00290025	1	1.4465	down	2.05312e+06	1.98436e+06	1.05752e+06	1.55782e+06	2.15218e+06	1.50182e+06	7.92875e+06	2.18877e+06	8.55546e+06	8.53305e+06	7.52198e+06	3.10831e+06
Com_22123_pos	Tanshinone IIA	C19 H18 O3	277.095	5.34	278.103	No results	Invalid mass	No results	Lipids and lipid-like molecules	Prenol lipids	Diterpenoids	Tanshinones, isotanshinones, and derivatives	1.682	0.750178	0.00325678	0.944444	1.31608	up	2.38211e+06	2.68343e+06	2.78995e+06	2.02189e+06	1.43991e+06	2.29295e+06	1.07179e+06	954867	1.43034e+06	1.36423e+06	1.73867e+06	1.53181e+06
Com_1426_pos	WMH	C22 H28 N6 O4 S	494.177	5.599	495.184	Invalid mass	No results	No match					0.431193	-1.2136	0.00337264	1	1.49474	down	4.71414e+07	5.02461e+07	1.68905e+07	4.16102e+07	4.59131e+07	5.03573e+07	9.72532e+07	9.3608e+07	9.78637e+07	1.01954e+08	9.60222e+07	9.80927e+07
Com_17994_pos	2,5-bis(4-hydroxy-3-methoxyphenyl)-3,4-dimethyloxolan-3-ol	C20 H24 O6	382.136	4.843	383.144	Invalid mass	No results	No results					0.547058	-0.870234	0.00338917	1	1.21096	down	1.45575e+06	1.8232e+06	1.62089e+06	1.55486e+06	1.49561e+06	1.47411e+06	4.1936e+06	2.321e+06	2.3149e+06	2.4317e+06	2.19719e+06	3.76907e+06
Com_9398_pos	Nodakenetin	C14 H14 O4	246.09	5.96	247.097	No results	No results	Full match	Phenylpropanoids and polyketides	Coumarins and derivatives	Furanocoumarins	Psoralens	2.62779	1.39385	0.00344215	1	1.64629	up	1.06718e+07	1.25231e+07	1.25984e+07	1.23087e+07	1.18065e+07	1.2586e+07	5.14114e+06	5.68984e+06	5.75245e+06	3.04932e+06	1.74495e+06	6.20997e+06
Com_8561_pos	PE 20:0	C25 H50 N O8 P	545.312	8.345	546.32	No results	Invalid mass	No results	Lipids and lipid-like molecules	Glycerophospholipids	Glycerophosphoethanolamines	1-alkyl,2-acylglycerophosphoethanolamines	1.56778	0.648722	0.00369663	0.972222	1.31382	up	1.32286e+07	1.46763e+07	9.82949e+06	9.33092e+06	1.38735e+07	8.78136e+06	6.41833e+06	8.90259e+06	6.75202e+06	8.06015e+06	5.97456e+06	8.363e+06
Com_27179_pos	1-(4-chlorophenyl)-1-phenyl-2-(3-pyridyl)ethan-1-ol	C19 H16 Cl N O	327.099	2.184	310.096	Invalid mass	No results	No results					4.62521	2.20952	0.00382452	1	1.24488	up	881796	856442	353762	552844	1.49138e+06	247930	163726	152691	155346	168993	152191	154935
Com_827_pos	4-Dimethylaminobenzaldehyde	C9 H11 N O	149.085	5.731	150.092	No results	No results	Full match	Benzenoids	Benzene and substituted derivatives	Benzoyl derivatives	Benzoyl derivatives	2.91048	1.54125	0.0038861	1	1.12451	up	6.26324e+07	8.59118e+07	5.73782e+07	8.90338e+07	9.14857e+07	6.24102e+07	4.6641e+07	1.72245e+07	2.47801e+07	1.53867e+07	4.10353e+07	9.15196e+06
Com_3274_pos	Angiotensin IV	C40 H54 N8 O8	774.417	7.27	775.425	Invalid mass	No results	No results	Organic acids and derivatives	Carboxylic acids and derivatives	Amino acids, peptides, and analogues	Oligopeptides	4.94029	2.30459	0.00499102	1	1.21643	up	4.26667e+07	4.8315e+07	1.39569e+07	1.0906e+07	1.2342e+07	9.83878e+06	5.10095e+06	4.73992e+06	4.26653e+06	4.92042e+06	4.86053e+06	4.05042e+06
Com_1256_pos	Flavone	C15 H10 O2	222.069	5.243	223.076	Full match	Full match	Full match	Phenylpropanoids and polyketides	Flavonoids	Flavones	Flavones	0.374512	-1.41691	0.00508159	1	1.24399	down	1.82165e+07	1.98881e+07	5.13714e+07	4.82886e+07	1.80601e+07	1.21111e+07	6.98483e+07	7.54644e+07	8.5321e+07	7.52232e+07	7.04054e+07	7.21494e+07
Com_2668_pos	Paeonol	C9 H10 O3	166.063	5.04	167.071	No results	Full match	Full match	Organic oxygen compounds	Organooxygen compounds	Carbonyl compounds	Alkyl-phenylketones	0.588504	-0.764877	0.00529781	0.888889	1.13665	down	2.5007e+07	2.71318e+07	2.71009e+07	2.57207e+07	2.10414e+07	2.13177e+07	5.1084e+07	5.04189e+07	4.62266e+07	3.52075e+07	4.29024e+07	2.44898e+07
Com_14448_pos	Betulonic acid	C30 H46 O3	454.345	6.964	437.342	No results	No results	Full match	Lipids and lipid-like molecules	Prenol lipids	Triterpenoids	Triterpenoids	2.52341	1.33538	0.00570692	0.944444	1.30708	up	1.94512e+06	6.59598e+06	2.39257e+06	2.62704e+06	3.5435e+06	4.22856e+06	2.09095e+06	719737	851157	2.11816e+06	986699	1.68722e+06
Com_4546_pos	2-Phenylphenol	C12 H10 O	170.073	5.662	171.081	No results	No results	Full match	Benzenoids	Benzene and substituted derivatives	Biphenyls and derivatives	Biphenyls and derivatives	2.76643	1.46803	0.0057399	0.888889	1.43213	up	3.1914e+07	1.99385e+07	2.17088e+07	6.60666e+06	2.13198e+07	2.37181e+07	6.99592e+06	9.2499e+06	4.24395e+06	9.98219e+06	4.53358e+06	1.02534e+07
Com_24052_pos	NPH	C15 H22 N6 O5	384.179	6.151	385.186	Invalid mass	No results	No match					1.83353	0.874621	0.00576701	0.944444	1.10781	up	865250	1.34546e+06	1.75126e+06	1.62662e+06	2.13553e+06	1.71954e+06	816634	928792	848271	852776	927261	776814
Com_5745_pos	pteroside A	C21 H30 O8	410.193	6.024	411.2	No results	No results	Full match	Organic oxygen compounds	Organooxygen compounds	Carbohydrates and carbohydrate conjugates	Phenolic glycosides	2.75215	1.46056	0.00631484	0.888889	1.4673	up	1.68835e+07	2.45066e+07	2.25022e+07	5.66059e+06	1.98047e+07	2.23348e+07	5.3762e+06	8.59063e+06	4.00189e+06	8.67426e+06	7.56356e+06	6.37717e+06
Com_9270_pos	Peucedanol	C14 H16 O5	264.098	5.696	265.105	No results	Invalid mass	No results					2.45975	1.29851	0.0069091	0.944444	1.47568	up	8.85449e+06	1.23565e+07	1.13566e+07	3.57796e+06	1.2504e+07	6.51925e+06	3.03424e+06	4.82874e+06	3.43072e+06	3.08921e+06	3.46727e+06	4.57844e+06
Com_13320_pos	3,4,5-Trimethoxycinnamic acid	C12 H14 O5	238.085	5.164	256.119	No results	No results	Full match					0.665285	-0.587955	0.00700825	0.888889	1.14619	down	3.53341e+06	2.86572e+06	2.02867e+06	2.64142e+06	3.51363e+06	2.61588e+06	4.54878e+06	3.49055e+06	5.56499e+06	4.66283e+06	3.13955e+06	4.44496e+06
Com_10797_pos	Daidzein	C15 H10 O4	254.059	6.426	255.066	Full match	Full match	Full match	Phenylpropanoids and polyketides	Isoflavonoids	Isoflav-2-enes	Isoflavones	1.92076	0.941678	0.00731057	0.944444	1.274	up	8.15294e+06	5.97348e+06	6.9857e+06	4.0623e+06	9.61026e+06	7.61989e+06	6.1754e+06	3.07217e+06	1.87796e+06	3.44573e+06	4.00134e+06	3.50437e+06
Com_3673_pos	methyl 3-{[(benzylamino)carbonyl]amino}-2-methylbenzoate	C17 H18 N2 O3	298.132	6.111	299.139	Full match	No results	No results					0.359583	-1.47561	0.00734835	0.833333	1.25408	down	5.3412e+06	5.98169e+06	1.00848e+07	8.11949e+06	7.64564e+06	4.1447e+07	3.9263e+07	3.65481e+07	3.69926e+07	3.42234e+07	3.66883e+07	3.49266e+07
Com_12367_pos	Schizandrol B	C23 H28 O7	416.184	6.815	850.404	No results	No results	Full match	Phenylpropanoids and polyketides	Tannins	Hydrolyzable tannins	Hydrolyzable tannins	3.86839	1.95173	0.00754726	1	1.24682	up	7.91182e+06	7.75319e+06	8.4734e+06	8.15392e+06	8.1093e+06	7.37302e+06	2.5022e+06	279785	2.09723e+06	2.6953e+06	2.32833e+06	2.44716e+06
Com_11210_pos	Biopterin	C9 H11 N5 O3	237.085	1.595	238.092	Full match	Full match	Full match	Organoheterocyclic compounds	Pteridines and derivatives	Pterins and derivatives	Biopterins and derivatives	1.57142	0.652072	0.00838527	1	1.33748	up	9.24816e+06	9.60526e+06	9.96137e+06	9.28914e+06	9.18733e+06	9.02199e+06	6.85353e+06	6.75405e+06	3.30057e+06	6.70282e+06	6.26283e+06	5.96203e+06
Com_2476_pos	LPC 15:0-SN1	C23 H48 N O7 P	481.317	8.891	482.324	No results	Full match	Full match					2.8093	1.49021	0.00899944	0.833333	1.41098	up	6.36683e+07	3.78587e+07	6.42496e+07	4.09611e+07	1.38877e+07	4.86177e+07	1.66025e+07	1.64966e+07	1.43637e+07	1.40886e+07	1.98724e+07	1.44161e+07
Com_29662_pos	15(S)-HpETE	C20 H32 O4	318.226	8.49	319.234	Invalid mass	No results	No results	Lipids and lipid-like molecules	Fatty Acyls	Eicosanoids	Hydroperoxyeicosatetraenoic acids	0.595729	-0.747271	0.00941843	0.944444	1.17557	down	435938	437187	566236	426739	463702	574630	609659	951505	507537	712558	992197	1.10197e+06
Com_4545_pos	Asp-phe	C13 H16 N2 O5	280.107	4.816	281.114	No results	No results	Full match	Organic acids and derivatives	Carboxylic acids and derivatives	Amino acids, peptides, and analogues	Peptides	5.75195	2.52405	0.00977395	1	1.13669	up	2.97617e+07	3.27829e+07	2.46809e+07	3.04994e+07	2.61426e+07	2.54345e+07	6.21608e+06	6.10815e+06	5.40093e+06	262170	5.49999e+06	5.9465e+06
Com_5146_pos	Dl-Indole-3-lactic acid	C11 H11 N O3	205.074	5.394	206.082	No results	No results	Full match	Organoheterocyclic compounds	Indoles and derivatives	Indolyl carboxylic acids and derivatives	Indolyl carboxylic acids and derivatives	0.510264	-0.970685	0.0100033	1	1.49662	down	1.46e+07	7.43045e+06	1.42311e+07	1.47144e+07	7.05416e+06	2.35918e+07	2.65156e+07	2.83159e+07	2.6074e+07	2.72217e+07	2.52981e+07	2.65349e+07
Com_21950_pos	Methional	C4 H8 O S	104.029	1.911	105.038	No results	No results	Full match	Organic oxygen compounds	Organooxygen compounds	Carbonyl compounds	Alpha-hydrogen aldehydes	0.546604	-0.871431	0.0109333	1	1.42819	down	1.49967e+06	1.74703e+06	572378	1.65155e+06	1.50675e+06	1.33153e+06	2.71939e+06	2.51562e+06	2.39094e+06	2.69664e+06	2.33485e+06	2.54352e+06
Com_3376_pos	Dihydrotanshinone I	C18 H14 O3	278.095	5.447	279.102	No results	No results	Full match	Lipids and lipid-like molecules	Prenol lipids	Diterpenoids	Tanshinones, isotanshinones, and derivatives	0.376523	-1.40919	0.0117758	1	1.19705	down	7.87941e+06	5.49538e+06	5.8917e+06	6.68852e+06	6.82331e+06	6.92956e+06	1.17684e+07	1.36818e+07	4.4487e+07	1.12628e+07	1.09844e+07	1.3275e+07
Com_3148_pos	p-Coumaric acid ethyl ester	C11 H12 O3	192.079	5.199	193.086	No results	No results	Full match	Phenylpropanoids and polyketides	Cinnamic acids and derivatives	Cinnamic acid esters	Cinnamic acid esters	3.04082	1.60446	0.0119157	1	1.38557	up	1.11736e+07	1.60334e+07	1.24486e+07	1.12596e+07	1.07054e+07	4.97451e+07	6.59317e+06	6.15008e+06	5.95056e+06	6.22073e+06	5.4257e+06	6.28336e+06
Com_185_pos	Cepharanthine	C37 H38 N2 O6	606.271	6.083	629.261	No results	No results	Full match	Lignans, neolignans and related compounds	Not available	Not available	Lignans, neolignans and related compounds	0.231428	-2.11137	0.0128998	1	1.46082	down	2.48796e+07	2.3109e+08	2.88793e+08	3.03055e+08	2.53775e+07	2.71943e+08	8.72481e+08	8.68272e+08	8.44618e+08	6.79894e+08	8.90416e+08	7.92461e+08
Com_23349_pos	O-Phospho-L-Tyrosine	C9 H12 N O6 P	261.04	2.456	262.048	No results	No results	Full match	Organic acids and derivatives	Carboxylic acids and derivatives	Amino acids, peptides, and analogues	Phenylalanine and derivatives	0.603271	-0.729123	0.0132687	1	1.38646	down	1.55198e+06	747645	1.47344e+06	1.3736e+06	1.4204e+06	683038	2.3291e+06	1.75846e+06	2.01656e+06	2.1047e+06	1.8403e+06	1.96888e+06
Com_8388_pos	Schizandrol A	C24 H32 O7	432.215	6.294	433.222	No results	No results	Full match	Phenylpropanoids and polyketides	Tannins	Hydrolyzable tannins	Hydrolyzable tannins	1.82311	0.866402	0.013816	1	1.04062	up	1.46922e+07	8.77323e+06	9.85105e+06	8.78945e+06	7.94141e+06	8.62872e+06	6.69863e+06	5.86309e+06	2.08495e+06	5.49682e+06	6.1593e+06	5.8818e+06
Com_2663_pos	Vindoline	C25 H32 N2 O6	456.234	5.92	457.242	Invalid mass	No results	No results	Alkaloids and derivatives	Plumeran-type alkaloids	Not available	Plumeran-type alkaloids	0.502071	-0.994037	0.0145232	0.972222	1.00615	down	9.28636e+06	1.88763e+07	1.48793e+07	1.35848e+07	1.40257e+07	1.40423e+07	1.92661e+07	2.07673e+07	1.8784e+07	2.91944e+07	5.77383e+07	2.29408e+07
Com_20035_pos	Cucurbitacin B	C32 H46 O8	558.317	7.881	559.324	No results	No results	Full match	Lipids and lipid-like molecules	Steroids and steroid derivatives	Cucurbitacins	Cucurbitacins	4.36199	2.12499	0.015588	0.833333	1.44557	up	2.97359e+06	3.37864e+06	3.50537e+06	387256	2.95876e+06	3.40857e+06	621479	659496	639251	674820	610591	602757
Com_17145_pos	Kinetin 9-riboside	C15 H17 N5 O5	347.122	4.426	348.129	No results	No results	Full match	Nucleosides, nucleotides, and analogues	Purine nucleosides	Not available	Purine nucleosides	0.505842	-0.983241	0.015653	0.861111	1.33198	down	2.705e+06	1.87659e+06	1.92042e+06	1.34675e+06	1.40431e+06	1.52575e+06	3.99514e+06	3.09465e+06	4.58242e+06	4.53028e+06	1.403e+06	3.70318e+06
Com_23636_pos	(1E)-5-hydroxy-1,7-diphenylhept-1-en-3-one	C19 H20 O2	280.145	5.77	281.151	Full match	No results	No results					0.462754	-1.11168	0.0159673	0.888889	1.09511	down	801145	674132	646201	587395	628189	592774	1.42564e+06	927382	2.23199e+06	1.90654e+06	604730	1.396e+06
Com_7173_pos	Rhapontin	C21 H24 O9	420.14	5.964	421.148	No results	No results	Full match	Phenylpropanoids and polyketides	Stilbenes	Stilbene glycosides	Stilbene glycosides	3.32003	1.7312	0.0165693	0.888889	1.25819	up	1.8045e+07	7.20904e+06	3.28069e+06	4.0922e+06	2.70639e+06	5.03768e+06	2.97807e+06	3.28786e+06	584481	965516	2.75668e+06	1.58721e+06
Com_2465_pos	Acetophenone	C8 H8 O	137.084	5.502	120.081	Invalid mass	Invalid mass	No match	Organic oxygen compounds	Organooxygen compounds	Carbonyl compounds	Alkyl-phenylketones	0.469916	-1.08952	0.0166806	0.972222	1.20005	down	1.62751e+07	1.54438e+07	1.88647e+07	1.84059e+07	1.57826e+07	2.27753e+07	6.30234e+07	2.45445e+07	4.48438e+07	2.55552e+07	1.93066e+07	5.15915e+07
Com_20856_pos	N-Acetyl-L-histidine	C8 H11 N3 O3	197.08	1.415	198.088	No results	No results	Full match	Organic acids and derivatives	Carboxylic acids and derivatives	Amino acids, peptides, and analogues	Histidine and derivatives	1.60574	0.68324	0.0173277	0.888889	1.22778	up	1.37096e+06	2.07904e+06	1.89153e+06	1.84098e+06	3.05329e+06	1.34489e+06	1.90114e+06	964833	1.23226e+06	1.00028e+06	971881	1.14165e+06
Com_22698_pos	4-methoxyphenyl 3,5-dimethyl-1-phenyl-1H-pyrazole-4-carboxylate	C19 H18 N2 O3	344.109	3.825	345.116	Invalid mass	No results	No results					0.638524	-0.647188	0.0181976	1	1.26953	down	1.1071e+06	1.18445e+06	1.02666e+06	1.07046e+06	526133	1.06299e+06	1.4065e+06	1.26478e+06	2.47793e+06	1.48583e+06	1.29436e+06	1.43247e+06
Com_11038_pos	1-(2-furyl)pentane-1,4-dione	C9 H10 O3	188.048	5.313	189.055	Invalid mass	No results	No match					2.86325	1.51766	0.0189331	0.972222	1.32828	up	3.00792e+06	3.78359e+06	1.99373e+06	9.72675e+06	9.72385e+06	3.87888e+06	1.86046e+06	1.66644e+06	1.96195e+06	1.56104e+06	2.24613e+06	1.92014e+06
Com_22564_pos	P-Aminohippuric Acid	C9 H10 N2 O3	194.07	4.585	195.077	No results	No results	Full match	Benzenoids	Benzene and substituted derivatives	Benzoic acids and derivatives	Hippuric acids	0.578871	-0.788686	0.0209569	0.972222	1.31682	down	1.09842e+06	1.1601e+06	437855	1.39933e+06	1.58253e+06	1.02683e+06	1.95554e+06	1.89073e+06	1.77449e+06	2.68581e+06	1.74736e+06	1.52906e+06
Com_22588_pos	Methyl linoleate	C19 H34 O2	294.257	6.1	295.264	No results	No results	Full match	Lipids and lipid-like molecules	Fatty Acyls	Lineolic acids and derivatives	Lineolic acids and derivatives	0.626136	-0.675453	0.0250022	0.972222	1.20592	down	613721	1.37049e+06	1.70573e+06	1.42275e+06	1.40973e+06	777500	2.10358e+06	1.77183e+06	2.50757e+06	1.93223e+06	1.446e+06	1.89746e+06
Com_18205_pos	Microcystin RR	C49 H75 N13 O12	1037.56	8.7	1038.56	Invalid mass	No results	No results	Organic acids and derivatives	Peptidomimetics	Hybrid peptides	Hybrid peptides	0.386762	-1.37048	0.0255355	0.916667	1.07678	down	1.59216e+06	1.54615e+06	198805	1.30611e+06	1.11892e+06	1.47996e+06	4.06489e+06	3.885e+06	4.0456e+06	1.5587e+06	3.62777e+06	1.54303e+06
Com_15118_pos	Synephrine	C9 H13 N O2	167.095	4.877	168.102	No results	No results	Full match	Benzenoids	Phenols	1-hydroxy-2-unsubstituted benzenoids	1-hydroxy-2-unsubstituted benzenoids	0.646359	-0.629593	0.0268437	0.888889	1.11858	down	3.75366e+06	2.63785e+06	2.22855e+06	2.45409e+06	2.20108e+06	2.0865e+06	5.8184e+06	3.2363e+06	3.8826e+06	2.46408e+06	5.09323e+06	3.27194e+06
Com_1213_pos	3-benzyl-4-hydroxy-5-(4-hydroxyphenyl)-2,5-dihydrofuran-2-one	C17 H14 O4	282.09	5.301	283.097	Full match	No results	Full match					0.40819	-1.29269	0.0271586	1	1.09433	down	3.42216e+07	4.17506e+07	8.15207e+06	3.57707e+07	4.9998e+06	3.6259e+07	7.1468e+07	6.89207e+07	5.2401e+07	6.62495e+07	6.77482e+07	6.80131e+07
Com_18074_pos	16,16-Dimethyl prostaglandin A1	C22 H36 O4	386.244	9.153	387.251	Invalid mass	No results	No match	Lipids and lipid-like molecules	Fatty Acyls	Eicosanoids	Prostaglandins and related compounds	1.58601	0.665404	0.0273921	1	1.21351	up	3.08486e+06	3.62445e+06	3.77161e+06	3.63667e+06	3.40465e+06	4.25071e+06	2.19493e+06	2.84765e+06	2.92296e+06	968977	2.09374e+06	2.69986e+06
Com_1445_pos	Citramalate	C5 H8 O5	148.037	4.754	171.027	No results	No results	Full match	Lipids and lipid-like molecules	Fatty Acyls	Fatty acids and conjugates	Hydroxy fatty acids	9.85256	3.3005	0.0276474	1	1.28609	up	6.51196e+06	7.02712e+06	7.07471e+06	6.21573e+06	6.08894e+06	1.12586e+08	2.46156e+06	2.66186e+06	2.50505e+06	2.53271e+06	2.2665e+06	2.34052e+06
Com_707_pos	Dihydrojasmone	C11 H18 O	166.136	5.783	149.133	No results	No results	Full match	Organic oxygen compounds	Organooxygen compounds	Carbonyl compounds	Cyclic ketones	3.61869	1.85547	0.0306961	0.75	1.05455	up	2.2097e+08	4.20059e+07	2.40889e+08	2.14267e+08	3.97108e+07	1.83002e+08	4.67639e+07	4.08836e+07	4.48228e+07	4.50475e+07	4.0869e+07	4.16094e+07
Com_4987_pos	AKBA	C32 H48 O5	512.348	8.497	495.345	No results	No results	Full match	Lipids and lipid-like molecules	Prenol lipids	Triterpenoids	Triterpenoids	0.563183	-0.828325	0.0334889	0.833333	1.2051	down	5.45805e+06	2.92987e+07	7.65116e+06	4.10761e+06	5.39929e+06	5.33161e+06	2.21196e+07	1.6055e+07	1.59838e+07	1.68071e+07	1.563e+07	1.50525e+07
Com_19779_pos	Testosterone undecanoate	C30 H48 O3	456.361	7.863	457.368	Full match	Full match	Full match	Lipids and lipid-like molecules	Steroids and steroid derivatives	Steroid esters	Steroid esters	1.77302	0.826209	0.033862	1	1.03129	up	1.18184e+06	3.60444e+06	1.45437e+06	1.22518e+06	1.28919e+06	1.46014e+06	756232	942996	1.12344e+06	925935	899605	1.11324e+06
Com_1261_pos	3-Methoxy prostaglandin F1α	C21 H38 O6	391.223	6.814	409.257	Invalid mass	No results	No results	Lipids and lipid-like molecules	Fatty Acyls	Eicosanoids	Prostaglandins and related compounds	1.7828	0.834145	0.0339151	0.888889	1.14424	up	1.29784e+08	1.26117e+08	1.00273e+08	8.36874e+07	8.10162e+07	7.36188e+07	4.12915e+07	1.1494e+08	3.8564e+07	6.0926e+07	1.93544e+07	5.83867e+07
Com_8700_pos	L-Mimosine	C8 H10 N2 O4	198.064	1.681	181.061	No results	No results	Full match	Organic acids and derivatives	Carboxylic acids and derivatives	Amino acids, peptides, and analogues	L-alpha-amino acids	1.56119	0.642643	0.0352945	1	1.02329	up	1.39675e+07	6.47805e+06	6.36013e+06	6.56677e+06	5.84333e+06	5.80801e+06	4.8762e+06	4.62353e+06	4.88826e+06	5.09878e+06	4.81517e+06	4.53752e+06
Com_6441_pos	LPC(1-acyl 18:3)	C26 H48 N O7 P	517.316	8.711	518.323	No results	No results	Full match					2.87857	1.52535	0.0372341	1	1.27879	up	1.8189e+07	1.86627e+07	2.12631e+07	1.94146e+07	1.80322e+07	1.97771e+07	9.58258e+06	8.52486e+06	7.94418e+06	422903	6.97275e+06	6.62076e+06
Com_3392_pos	Methylophiopogonanone A	C19 H18 O6	342.111	5.411	343.118	No results	No results	Full match	Phenylpropanoids and polyketides	Homoisoflavonoids	Homoisoflavans	Homoisoflavanones	0.430309	-1.21656	0.0418234	1	1.21249	down	1.58924e+07	1.41459e+07	1.75907e+06	3.36142e+06	1.77659e+07	1.45495e+07	2.53905e+07	4.65884e+07	2.54995e+07	2.13023e+07	1.86691e+07	1.93545e+07
Com_7561_pos	N-Acetylphenylalanine	C11 H13 N O3	207.09	5.13	190.087	No results	No results	Full match	Organic acids and derivatives	Carboxylic acids and derivatives	Amino acids, peptides, and analogues	Phenylalanine and derivatives	0.530124	-0.915598	0.042052	0.972222	1.07614	down	1.46604e+06	1.09392e+07	8.43517e+06	7.65423e+06	4.6314e+06	5.87366e+06	1.0943e+07	1.22065e+07	1.15239e+07	1.17225e+07	1.65504e+07	1.06209e+07
Com_7483_pos	3-Hydroxykynurenine	C10 H12 N2 O4	224.08	1.324	225.087	No results	No results	Full match	Organic oxygen compounds	Organooxygen compounds	Carbonyl compounds	Alkyl-phenylketones	0.370649	-1.43188	0.0424459	0.833333	1.17632	down	5.60488e+06	4.28529e+06	4.40414e+06	3.60615e+06	7.85511e+06	2.62186e+06	2.16165e+06	1.54522e+07	1.66648e+07	1.42559e+07	1.29661e+07	1.50608e+07
Com_4986_pos	Maslinic acid	C30 H48 O4	494.338	8.493	495.345	Invalid mass	No results	No results	Lipids and lipid-like molecules	Prenol lipids	Triterpenoids	Triterpenoids	0.586228	-0.770465	0.0434547	0.833333	1.1609	down	5.45805e+06	2.92987e+07	5.06312e+06	4.10761e+06	5.39929e+06	1.02622e+07	2.21196e+07	1.6055e+07	1.59838e+07	1.68071e+07	1.563e+07	1.50525e+07
V, vegetative period; B, blooming period; M, maturity period.

## Sheet: B vs. M negative
Supplementary table1: Differential metabolites screening at different periods.
ID	Name	Formula	Molecular Weight	RT [min]	m/z	mzCloud_Results	mzVault_Results	MassList_Results	Class_I	Class_II	Class_III	Class_IV	FC	log2FC	Pvalue	ROC	VIP	Up.Down	neg_B1	neg_B2	neg_B3	neg_B4	neg_B5	neg_B6	neg_M1	neg_M2	neg_M3	neg_M4	neg_M5	neg_M6
Com_3511_neg	PA 6:0_16:0	C25 H49 O8 P	508.316	10.863	507.309	No results	Full match	No results					19.5282	4.28749	4.60371e-17	1	1.59581	up	6.74008e+07	6.70142e+07	6.6873e+07	6.4012e+07	6.95742e+07	6.14964e+07	3.27593e+06	3.38703e+06	3.48027e+06	3.54238e+06	3.4147e+06	3.19703e+06
Com_2821_neg	LNAPE 16:0/N-2:0	C23 H46 N O8 P	495.295	10.183	494.288	No results	Full match	No results					12.6969	3.66641	2.10038e-16	1	1.57902	up	8.06658e+07	8.38405e+07	8.42737e+07	9.08071e+07	8.94798e+07	8.48112e+07	7.08547e+06	6.78034e+06	6.42326e+06	6.79303e+06	6.95504e+06	6.43553e+06
Com_6390_neg	L-Saccharopine	C11 H20 N2 O6	276.132	4.949	257.114	No results	No results	Full match	Organic acids and derivatives	Carboxylic acids and derivatives	Amino acids, peptides, and analogues	Glutamic acid and derivatives	16.7928	4.06977	5.8413e-15	1	1.67016	up	3.00242e+07	3.00375e+07	3.45357e+07	2.84979e+07	3.0501e+07	3.21229e+07	1.77924e+06	2.01762e+06	1.85505e+06	1.74966e+06	1.69715e+06	1.96075e+06
Com_3483_neg	Nicotianamine	C12 H21 N3 O6	303.143	4.757	284.125	No results	No results	Full match	Organic acids and derivatives	Carboxylic acids and derivatives	Amino acids, peptides, and analogues	L-alpha-amino acids	11.139	3.47755	7.08881e-15	1	1.53827	up	6.73449e+07	6.71268e+07	6.8751e+07	6.6073e+07	6.03967e+07	6.19563e+07	5.53785e+06	6.40616e+06	5.93279e+06	5.92208e+06	5.4225e+06	5.9388e+06
Com_8995_neg	PA 6:0_18:2	C27 H49 O8 P	532.316	10.125	531.309	No results	Full match	No results					13.4166	3.74595	2.67098e-14	1	1.58191	up	2.13656e+07	1.99648e+07	2.13152e+07	1.98297e+07	2.24304e+07	1.8703e+07	1.55797e+06	1.64795e+06	1.46462e+06	1.60263e+06	1.5898e+06	1.35014e+06
Com_17847_neg	PA 6:0_18:1	C27 H51 O8 P	534.332	10.888	533.325	No results	Full match	No results					7.36234	2.88016	1.14628e-13	1	1.66839	up	6.91687e+06	7.02727e+06	6.98373e+06	6.52783e+06	7.3981e+06	6.30042e+06	909639	989191	925863	940767	948225	876146
Com_5400_neg	Sildenafil-d3	C22 H27 [2]H3 N6 O4 S	477.226	6.133	476.219	Full match	No results	No results					13.6754	3.77351	3.04185e-13	1	1.66864	up	3.79034e+07	4.29921e+07	3.89031e+07	3.76456e+07	4.15409e+07	4.4382e+07	3.40518e+06	2.89974e+06	3.0513e+06	3.01103e+06	2.60187e+06	2.82687e+06
Com_23954_neg	Atractylenolide III	C15 H20 O3	248.141	7.353	247.134	No results	No results	Full match					9.52302	3.25142	4.86559e-13	1	1.66926	up	3.39899e+06	3.24812e+06	3.63003e+06	3.69748e+06	3.8427e+06	3.64589e+06	390726	385065	377660	351399	371525	377447
Com_11445_neg	Thymidine	C10 H14 N2 O5	242.089	4.637	241.082	No results	No results	Full match	Nucleosides, nucleotides, and analogues	Pyrimidine nucleotides	Pyrimidine deoxyribonucleotides	Pyrimidine 2'-deoxyribonucleoside monophosphates	18.4004	4.20166	5.98506e-13	1	1.22713	up	4.53488e+06	4.98906e+06	4.1578e+06	5.0829e+06	4.7637e+06	4.70453e+06	231018	256492	232123	251630	258369	304733
Com_2375_neg	Schisantherin A	C30 H32 O9	536.204	6.127	535.197	No results	No results	Full match	Phenylpropanoids and polyketides	Tannins	Hydrolyzable tannins	Hydrolyzable tannins	20.4319	4.35275	6.21539e-13	1	1.38114	up	6.99447e+07	6.68481e+07	6.88244e+07	6.03094e+07	5.56199e+07	6.93107e+07	3.13137e+06	3.97436e+06	3.03691e+06	2.94907e+06	2.91206e+06	3.12602e+06
Com_6739_neg	5-Aminosalicylic Acid	C7 H7 N O3	153.042	5.141	305.077	No results	No results	Full match	Benzenoids	Benzene and substituted derivatives	Benzoic acids and derivatives	Aminobenzoic acids	12.2785	3.61806	7.2588e-13	1	1.47068	up	2.59031e+07	2.90364e+07	3.01872e+07	3.30935e+07	2.96241e+07	3.31888e+07	2.6454e+06	2.31063e+06	2.32297e+06	2.27597e+06	2.57133e+06	2.61763e+06
Com_20637_neg	Prostaglandin D2	C20 H32 O5	352.228	9.237	351.221	Invalid mass	No results	No results	Lipids and lipid-like molecules	Fatty Acyls	Eicosanoids	Prostaglandins and related compounds	0.139326	-2.84346	1.49996e-12	1	1.64404	down	730837	625422	670625	658053	792479	682447	5.11432e+06	5.10794e+06	5.45646e+06	4.3976e+06	5.06103e+06	4.7196e+06
Com_4892_neg	Neomangiferin	C25 H28 O16	584.137	5.651	583.129	No results	No results	Full match	Organoheterocyclic compounds	Benzopyrans	1-benzopyrans	Xanthones	3.61183	1.85273	1.76635e-12	1	1.10815	up	2.23989e+07	2.2405e+07	2.07433e+07	2.18946e+07	2.14121e+07	1.99948e+07	5.99084e+06	5.99893e+06	6.00237e+06	5.59798e+06	6.05493e+06	6.02907e+06
Com_2618_neg	LPS 16:0	C22 H44 N O9 P	497.275	9.497	496.268	No results	Full match	No results	Lipids and lipid-like molecules	Glycerophospholipids	Glycerophosphoserines	Phosphatidylserines	4.45475	2.15534	4.42861e-12	1	1.52744	up	8.2488e+07	8.64319e+07	8.26384e+07	8.26134e+07	9.80283e+07	8.70652e+07	1.94538e+07	1.9835e+07	1.81972e+07	1.92508e+07	2.10557e+07	1.8772e+07
Com_21552_neg	Anandamide (AEA)	C22 H37 N O2	407.303	7.495	406.296	Invalid mass	No results	No results	Organic nitrogen compounds	Organonitrogen compounds	Amines	N-acylethanolamines	8.48133	3.08429	5.09535e-12	1	1.62129	up	4.70535e+06	4.63973e+06	4.83469e+06	4.74071e+06	3.82325e+06	4.58598e+06	515866	563867	553989	512910	574253	501454
Com_894_neg	6-Methylcoumarin	C10 H8 O2	160.052	5.977	205.05	No results	No results	Full match	Phenylpropanoids and polyketides	Coumarins and derivatives	Not available	Coumarins and derivatives	0.211275	-2.24281	5.76665e-12	1	1.41905	down	5.5767e+07	5.78672e+07	5.5254e+07	6.1401e+07	5.8399e+07	5.43104e+07	2.65326e+08	2.62222e+08	3.01878e+08	2.47337e+08	2.7486e+08	2.71847e+08
Com_6898_neg	L-Cystine	C6 H12 N2 O4 S2	240.026	2.143	239.019	Invalid mass	No results	No results	Organic acids and derivatives	Carboxylic acids and derivatives	Amino acids, peptides, and analogues	L-cysteine-S-conjugates	0.0850532	-3.55549	6.75605e-12	1	1.26494	down	2.82919e+06	2.52619e+06	2.75941e+06	2.26688e+06	2.55478e+06	2.22394e+06	3.08599e+07	3.13509e+07	3.18382e+07	2.74497e+07	2.85457e+07	2.82013e+07
Com_454_neg	N6-Succinyl Adenosine	C14 H17 N5 O8	383.107	5.01	382.1	No results	No results	Full match	Nucleosides, nucleotides, and analogues	Purine nucleosides	Not available	Purine nucleosides	2.02949	1.02112	7.68091e-12	1	1.395	up	5.69597e+08	5.57239e+08	5.34458e+08	5.81664e+08	5.47621e+08	5.70901e+08	2.82294e+08	2.78963e+08	2.72441e+08	2.60162e+08	2.7387e+08	2.88583e+08
Com_1208_neg	2,3-Dinor-8-epi-prostaglandin F2α	C18 H30 O5	326.209	6.07	325.202	Full match	No results	No results	Lipids and lipid-like molecules	Fatty Acyls	Eicosanoids	Prostaglandins and related compounds	3.82214	1.93438	9.26563e-12	1	1.65183	up	2.02292e+08	2.17934e+08	1.84174e+08	1.96175e+08	2.02323e+08	2.15449e+08	5.34911e+07	5.31858e+07	5.47304e+07	5.64924e+07	5.44647e+07	4.63959e+07
Com_17881_neg	1-hydroxy-2-phenyl-1,5,6,7-tetrahydro-4H-benzimidazol-4-one	C13 H12 N2 O2	228.089	4.649	227.082	Full match	No results	No results					7.41261	2.88998	1.07232e-11	1	1.06548	up	2.13851e+06	2.43364e+06	1.92884e+06	2.00829e+06	2.06896e+06	2.07164e+06	252792	280666	270191	278124	282720	342041
Com_578_neg	(±)-Abscisic acid	C15 H20 O4	264.136	5.82	263.129	Full match	Full match	Full match	Lipids and lipid-like molecules	Prenol lipids	Sesquiterpenoids	Abscisic acids and derivatives	17.43	4.1235	1.2173e-11	1	1.54952	up	4.62672e+08	4.38318e+08	4.68281e+08	4.53558e+08	4.412e+08	4.8696e+08	2.60836e+07	2.40226e+07	2.83277e+07	2.963e+07	2.44558e+07	2.53115e+07
Com_619_neg	(±)9(10)-DiHOME	C18 H34 O4	314.245	6.812	313.238	Full match	No results	No results					3.35926	1.74814	3.07988e-11	1	1.4245	up	3.7299e+08	3.38641e+08	3.93658e+08	3.65047e+08	3.6223e+08	3.71235e+08	1.08797e+08	1.10845e+08	1.03993e+08	1.11389e+08	1.09072e+08	1.11943e+08
Com_7823_neg	5-Methylcytidine	C10 H15 N3 O5	257.101	1.999	256.093	No results	No results	Full match	Nucleosides, nucleotides, and analogues	Pyrimidine nucleosides	Not available	Pyrimidine nucleosides	23.2708	4.54045	4.15882e-11	1	1.58052	up	2.52433e+07	2.46265e+07	2.64323e+07	2.44858e+07	2.43007e+07	2.57794e+07	1.06325e+06	1.07714e+06	1.15735e+06	1.05225e+06	1.19556e+06	937609
Com_369_neg	Uric acid	C5 H4 N4 O3	168.027	1.927	167.02	Invalid mass	Invalid mass	No results	Organoheterocyclic compounds	Imidazopyrimidines	Purines and purine derivatives	Xanthines	2.64721	1.40448	4.16727e-11	1	1.19526	up	4.04445e+08	3.96359e+08	4.04244e+08	3.69717e+08	4.05355e+08	4.09727e+08	1.55626e+08	1.64193e+08	1.43295e+08	1.43901e+08	1.50119e+08	1.45643e+08
Com_13452_neg	LNAPE 18:3/N-2:0	C25 H44 N O8 P	517.28	8.571	516.273	No results	Full match	No results					9.63254	3.26792	5.70839e-11	1	1.34115	up	9.83367e+06	9.01402e+06	1.02678e+07	1.11459e+07	9.73369e+06	1.23664e+07	1.14172e+06	959288	956386	1.28041e+06	1.20717e+06	929068
Com_360_neg	9-HpOTrE	C18 H30 O4	310.214	6.6	309.207	No results	No results	Full match	Lipids and lipid-like molecules	Fatty Acyls	Lineolic acids and derivatives	Lineolic acids and derivatives	2.62559	1.39264	6.21546e-11	1	1.42752	up	6.39141e+08	6.96349e+08	6.66882e+08	6.68353e+08	6.5524e+08	6.9688e+08	2.52965e+08	2.62524e+08	2.53033e+08	2.52348e+08	2.57774e+08	2.53525e+08
Com_10033_neg	gamma-Glutamate-Cysteine	C8 H14 N2 O5 S	250.062	5.056	249.054	No results	No results	Full match					13.9932	3.80665	1.11177e-10	1	1.59426	up	1.5932e+07	1.89622e+07	1.64265e+07	1.50737e+07	1.60478e+07	1.72384e+07	1.04491e+06	1.25588e+06	1.14035e+06	1.50328e+06	1.10178e+06	1.07733e+06
Com_1028_neg	Isosilybin	C25 H22 O10	482.121	5.42	527.119	No results	No results	Full match	Lignans, neolignans and related compounds	Flavonolignans	Not available	Flavonolignans	0.222479	-2.16826	1.19046e-10	1	1.5719	down	5.47905e+07	5.04481e+07	5.49023e+07	5.0787e+07	5.49576e+07	4.75766e+07	2.15768e+08	2.27763e+08	2.6019e+08	2.35013e+08	2.59112e+08	2.11105e+08
Com_169_neg	4-Oxoproline	C5 H7 N O3	129.041	1.719	128.034	Invalid mass	No results	No results	Organic acids and derivatives	Carboxylic acids and derivatives	Amino acids, peptides, and analogues	Proline and derivatives	9.38671	3.23062	1.48512e-10	1	1.6548	up	1.48679e+09	1.4949e+09	1.62747e+09	1.53347e+09	1.54661e+09	1.64629e+09	1.69869e+08	1.83662e+08	1.63536e+08	1.63828e+08	1.40104e+08	1.73549e+08
Com_34835_neg	(±)8(9)-DiHET	C20 H34 O4	338.245	9.887	337.238	Full match	No results	Full match					0.317399	-1.65563	1.58042e-10	1	1.54551	down	327170	311304	351048	340048	319086	292788	1.05438e+06	1.0305e+06	981142	1.05487e+06	1.03694e+06	958908
Com_19416_neg	3,8,9-trihydroxy-10-propyl-3,4,5,8,9,10-hexahydro-2H-oxecin-2-one	C12 H20 O5	245.137	2.67	244.13	Invalid mass	No results	No results					10.3706	3.37443	1.59258e-10	1	1.64565	up	6.0135e+06	4.63398e+06	5.33769e+06	5.28322e+06	3.82738e+06	5.21081e+06	595690	502126	500875	497439	455771	370459
Com_19156_neg	N-Acetylsphingosine	C20 H39 N O3	341.292	9.494	340.285	Full match	No results	No results	Lipids and lipid-like molecules	Sphingolipids	Ceramides	Ceramides	2.66184	1.41242	1.61363e-10	1	1.63851	up	5.55991e+06	5.68722e+06	5.66895e+06	5.85815e+06	5.36744e+06	6.52883e+06	2.16873e+06	2.22883e+06	2.18125e+06	2.21584e+06	2.2939e+06	1.93649e+06
Com_13462_neg	N-benzyl-N-methyl-N'-phenylurea	C15 H16 N2 O	240.126	6.456	285.124	Full match	No results	No results					11.1676	3.48124	2.15694e-10	1	1.54881	up	9.66821e+06	9.58094e+06	1.18991e+07	7.1131e+06	1.05236e+07	9.57643e+06	832580	853249	1.00437e+06	712975	790702	1.03211e+06
Com_7560_neg	LPC 15:1	C23 H46 N O7 P	525.306	8.314	524.299	No results	Invalid mass	No results	Lipids and lipid-like molecules	Glycerophospholipids	Glycerophosphocholines	Phosphocholines	0.502982	-0.991422	2.59782e-10	1	1.65825	down	1.46665e+07	1.33296e+07	1.42538e+07	1.41427e+07	1.3477e+07	1.28614e+07	2.56584e+07	2.86264e+07	2.83521e+07	2.61395e+07	2.73796e+07	2.83253e+07
Com_487_neg	D-Glucono-1,5-lactone	C6 H10 O6	238.068	1.408	475.129	No results	Invalid mass	No results	Organic oxygen compounds	Organooxygen compounds	Carbohydrates and carbohydrate conjugates	Gluconolactones	2.15944	1.11065	2.75027e-10	1	1.63859	up	5.41887e+08	4.80027e+08	4.89078e+08	5.45468e+08	5.24222e+08	5.38962e+08	2.52673e+08	2.56395e+08	2.35747e+08	2.23647e+08	2.42456e+08	2.3374e+08
Com_3436_neg	Prim-O-glucosylcimifugin	C22 H28 O11	468.163	5.82	467.155	No results	No results	Full match	Organoheterocyclic compounds	Benzopyrans	1-benzopyrans	Furanochromones	0.227817	-2.13406	2.82526e-10	1	1.06358	down	1.64989e+07	1.34873e+07	1.29577e+07	1.3434e+07	1.2263e+07	1.27746e+07	7.29956e+07	5.65141e+07	5.6349e+07	5.8984e+07	5.728e+07	5.52505e+07
Com_2802_neg	16-Hydroxyhexadecanoic acid	C16 H32 O3	272.235	9.459	271.227	Full match	No results	No results	Lipids and lipid-like molecules	Fatty Acyls	Fatty acids and conjugates	Long-chain fatty acids	2.22063	1.15097	3.0203e-10	1	1.60454	up	8.76166e+07	8.45736e+07	8.37616e+07	7.58242e+07	8.67356e+07	8.81624e+07	3.70251e+07	3.74402e+07	3.70357e+07	3.91643e+07	4.07636e+07	3.67375e+07
Com_3442_neg	Kinsenoside	C10 H16 O8	264.084	5.109	263.077	No results	No results	Full match	Lipids and lipid-like molecules	Prenol lipids	Terpene glycosides	Triterpene saponins	2.03494	1.02499	3.46637e-10	1	1.40067	up	5.46826e+07	6.29037e+07	6.13554e+07	5.9709e+07	5.88758e+07	6.2602e+07	3.13217e+07	3.01903e+07	2.85605e+07	2.98152e+07	2.99407e+07	2.71438e+07
Com_923_neg	DL-Tryptophan	C11 H12 N2 O2	204.089	5.193	203.082	Full match	Full match	Full match	Organoheterocyclic compounds	Indoles and derivatives	Indolyl carboxylic acids and derivatives	Indolyl carboxylic acids and derivatives	2.94119	1.5564	3.5321e-10	1	1.31515	up	2.64741e+08	2.80263e+08	2.84001e+08	2.7787e+08	2.80544e+08	2.9065e+08	9.26938e+07	9.59381e+07	1.00671e+08	8.69353e+07	9.28609e+07	1.01441e+08
Com_26062_neg	N alpha-Acetyl-L-Arginine	C8 H16 N4 O3	216.121	1.784	215.114	No results	No results	Full match					4.35573	2.12292	4.05708e-10	1	1.25032	up	2.30082e+06	2.44632e+06	2.92639e+06	2.68915e+06	3.06966e+06	2.5141e+06	704450	562694	561788	589169	650962	591960
Com_13392_neg	LPE 15:1	C20 H40 N O7 P	437.254	8.273	436.247	No results	Full match	No results	Lipids and lipid-like molecules	Glycerophospholipids	Glycerophosphoethanolamines	1-acyl-sn-glycero-3-phosphoethanolamines	0.413147	-1.27527	4.25928e-10	1	1.59049	down	4.66746e+06	4.3683e+06	4.75598e+06	5.16403e+06	4.94802e+06	4.96503e+06	1.11417e+07	1.17621e+07	1.11207e+07	1.07237e+07	1.24935e+07	1.26337e+07
Com_10697_neg	Asp-glu	C9 H14 N2 O7	262.08	1.82	261.072	No results	No results	Full match	Organic acids and derivatives	Carboxylic acids and derivatives	Amino acids, peptides, and analogues	Dipeptides	5.48017	2.45422	6.05592e-10	1	1.40165	up	1.62828e+07	1.68096e+07	1.67673e+07	1.62735e+07	1.56016e+07	1.76475e+07	3.49852e+06	3.07883e+06	2.76724e+06	2.98578e+06	3.04003e+06	2.76449e+06
Com_4628_neg	MGDG 2:0_18:3	C29 H48 O10	602.33	8.129	601.323	No results	Invalid mass	No results					1.94417	0.959151	6.24649e-10	1	1.39167	up	4.89261e+07	4.76812e+07	4.78952e+07	4.95833e+07	5.26311e+07	5.07792e+07	2.42591e+07	2.75849e+07	2.5396e+07	2.42997e+07	2.64691e+07	2.50112e+07
Com_28981_neg	tZROG	C21 H31 N5 O10	513.205	3.731	512.197	No results	No results	Full match					7.94	2.98914	7.23498e-10	1	1.29564	up	2.15544e+06	1.57868e+06	1.86793e+06	1.86535e+06	1.68313e+06	1.75322e+06	249047	232455	226350	226317	213053	226047
Com_4771_neg	Methyl jasmonate	C13 H20 O3	224.141	6.372	223.133	No results	No results	Full match	Lipids and lipid-like molecules	Fatty Acyls	Lineolic acids and derivatives	Jasmonic acids	2.76956	1.46966	7.59519e-10	1	1.31763	up	3.30668e+07	3.57528e+07	3.7636e+07	3.59997e+07	3.52668e+07	4.17805e+07	1.41071e+07	1.35847e+07	1.30265e+07	1.18985e+07	1.34309e+07	1.32078e+07
Com_7078_neg	Isorhamnetin	C16 H12 O7	316.058	6.21	315.051	Full match	No results	Full match	Phenylpropanoids and polyketides	Flavonoids	Flavones	Flavonols	0.173868	-2.52393	1.14005e-09	1	1.11649	down	4.54923e+06	4.51035e+06	3.30918e+06	4.74084e+06	4.30199e+06	4.76931e+06	2.23915e+07	2.1479e+07	3.08227e+07	2.85299e+07	2.27609e+07	2.45952e+07
Com_29472_neg	D(+)-Melezitose O-rhamnoside	C24 H42 O20	650.227	3.755	649.219	No results	No results	Full match					0.0696575	-3.84358	1.17754e-09	1	1.37487	down	133392	112629	134912	126657	127166	134588	2.16994e+06	1.57995e+06	1.93594e+06	1.47821e+06	1.96803e+06	1.91261e+06
Com_10701_neg	FAHFA 2:0/18:1	C20 H36 O4	340.261	8.242	339.254	No results	Full match	No results					3.12166	1.64231	1.27471e-09	1	1.24244	up	1.03383e+07	1.08284e+07	1.23466e+07	1.11268e+07	9.55034e+06	1.18091e+07	3.69316e+06	3.5471e+06	3.1111e+06	3.43502e+06	3.64388e+06	3.71222e+06
Com_15035_neg	Glycyl-L-leucine	C8 H16 N2 O3	188.115	2.895	187.108	No results	No results	Full match	Organic acids and derivatives	Carboxylic acids and derivatives	Amino acids, peptides, and analogues	Peptides	2.84092	1.50636	1.61483e-09	1	1.57009	up	9.45643e+06	8.70461e+06	9.84798e+06	8.41326e+06	8.98681e+06	9.6704e+06	3.74596e+06	3.23904e+06	3.34988e+06	3.00842e+06	2.97636e+06	3.06827e+06
Com_12588_neg	Equol	C15 H14 O3	260.104	6.018	259.097	Invalid mass	No results	No match	Phenylpropanoids and polyketides	Isoflavonoids	Isoflavans	Isoflavanols	0.129708	-2.94667	1.69582e-09	1	1.44083	down	1.72694e+06	1.47603e+06	1.46701e+06	1.46617e+06	1.41698e+06	1.50933e+06	1.005e+07	1.29439e+07	1.11587e+07	1.02309e+07	1.40768e+07	1.14081e+07
Com_245_neg	LPE 18:2	C23 H44 N O7 P	477.285	8.938	476.278	No results	Full match	Full match	Lipids and lipid-like molecules	Glycerophospholipids	Glycerophosphoethanolamines	1-acyl-sn-glycero-3-phosphoethanolamines	0.461084	-1.1169	1.8805e-09	1	1.64394	down	4.83635e+08	4.97352e+08	4.7444e+08	4.89735e+08	5.64075e+08	4.66003e+08	9.92737e+08	1.19113e+09	1.10483e+09	1.03565e+09	1.08314e+09	1.04522e+09
Com_7341_neg	LPE 14:0	C19 H40 N O7 P	425.254	8.368	424.247	No results	Full match	Full match	Lipids and lipid-like molecules	Glycerophospholipids	Glycerophosphoethanolamines	1-acyl-sn-glycero-3-phosphoethanolamines	0.449287	-1.15429	2.46123e-09	1	1.46516	down	1.15757e+07	1.23093e+07	1.18176e+07	1.18739e+07	1.29344e+07	1.26912e+07	2.51305e+07	2.69119e+07	2.60728e+07	2.71599e+07	3.05852e+07	2.70692e+07
Com_4909_neg	Guanosine-3',5'-cyclic monophosphate	C10 H12 N5 O7 P	345.047	2.569	344.04	No results	Full match	Full match	Nucleosides, nucleotides, and analogues	Purine nucleotides	Cyclic purine nucleotides	3',5'-cyclic purine nucleotides	0.152757	-2.71069	2.8702e-09	1	1.61372	down	5.95713e+06	7.74073e+06	7.12684e+06	8.07746e+06	6.74586e+06	7.77737e+06	5.02978e+07	4.54052e+07	4.70766e+07	4.56002e+07	4.52613e+07	5.06371e+07
Com_9964_neg	1-O-(3,4,5-Trimethoxybenzoyl)-beta-L-galactopyranose	C16 H22 O10	420.126	4.697	419.119	Invalid mass	No results	No match					2.11175	1.07844	3.20447e-09	1	1.32785	up	1.64246e+07	1.72961e+07	1.67151e+07	1.69943e+07	1.61136e+07	1.96046e+07	8.17199e+06	8.24932e+06	7.797e+06	9.10006e+06	7.77264e+06	7.75397e+06
Com_29688_neg	Bufotaline	C26 H36 O6	444.25	7.21	221.118	No results	No results	Full match	Lipids and lipid-like molecules	Steroids and steroid derivatives	Steroid lactones	Bufanolides and derivatives	2.9989	1.58443	3.30442e-09	1	1.47246	up	1.59835e+06	1.55054e+06	1.50741e+06	1.53088e+06	1.63112e+06	1.83583e+06	517402	545067	525158	540208	523153	568238
Com_23220_neg	15(R),19(R)-Hydroxy prostaglandin F2α	C20 H34 O6	370.235	7.213	369.228	Full match	No results	No results	Lipids and lipid-like molecules	Fatty Acyls	Eicosanoids	Prostaglandins and related compounds	9.08974	3.18424	4.05409e-09	1	1.64323	up	3.25778e+06	3.94428e+06	3.06652e+06	3.68783e+06	3.60506e+06	4.19594e+06	380548	402440	395159	406484	381415	427575
Com_10997_neg	Ixoside	C16 H20 O11	388.1	2.38	387.093	No results	No results	Full match	Lipids and lipid-like molecules	Prenol lipids	Terpene glycosides	Iridoid O-glycosides	4.40208	2.13818	4.06452e-09	1	1.55108	up	1.42196e+07	1.10678e+07	1.34934e+07	1.48528e+07	1.67303e+07	1.53945e+07	3.8738e+06	3.04494e+06	2.97552e+06	3.62289e+06	3.21734e+06	2.74685e+06
Com_19427_neg	LNAPE 18:1/N-2:0	C25 H48 N O8 P	521.311	10.691	520.304	No results	Full match	No results					6.70381	2.74498	4.12187e-09	1	1.27711	up	5.31213e+06	5.36802e+06	5.94693e+06	5.6087e+06	6.24704e+06	5.14518e+06	968994	805647	724217	704940	980434	832025
Com_41_neg	L-(-)-Malic acid	C4 H6 O5	134.02	1.403	133.013	Invalid mass	Invalid mass	No results	Organic acids and derivatives	Hydroxy acids and derivatives	Beta hydroxy acids and derivatives	Beta hydroxy acids and derivatives	2.04361	1.03112	4.19583e-09	1	1.63709	up	5.25983e+09	4.55889e+09	4.77264e+09	5.22838e+09	5.21595e+09	5.36496e+09	2.57499e+09	2.58316e+09	2.43361e+09	2.28691e+09	2.46654e+09	2.53077e+09
Com_7416_neg	PA 2:0_18:2	C23 H41 O8 P	476.254	9.524	475.246	No results	Full match	No results					0.402956	-1.31131	4.73898e-09	1	1.61124	down	1.15877e+07	1.06303e+07	1.11722e+07	1.28688e+07	1.08724e+07	1.14791e+07	2.86835e+07	2.97127e+07	2.81702e+07	2.73705e+07	2.91409e+07	2.71901e+07
Com_989_neg	LPC 18:4	C26 H46 N O7 P	561.306	7.996	560.299	No results	Invalid mass	No results	Lipids and lipid-like molecules	Glycerophospholipids	Glycerophosphocholines	Phosphocholines	0.544014	-0.878283	5.43728e-09	1	1.35443	down	1.25356e+08	1.14209e+08	1.22704e+08	1.15611e+08	1.3332e+08	1.18849e+08	2.29981e+08	2.35145e+08	2.17914e+08	2.09691e+08	2.25403e+08	2.23834e+08
Com_9789_neg	13,14-dihydro-15-keto-tetranor Prostaglandin F1β	C16 H28 O5	300.193	6.461	299.186	Full match	No results	No results	Lipids and lipid-like molecules	Fatty Acyls	Eicosanoids	Prostaglandins and related compounds	0.261225	-1.93664	6.50915e-09	1	1.58205	down	4.40335e+06	4.23043e+06	4.92999e+06	4.55425e+06	4.08961e+06	4.96748e+06	1.58241e+07	2.01833e+07	1.78199e+07	1.52071e+07	1.9485e+07	1.55103e+07
Com_12882_neg	Corylin	C20 H16 O4	320.103	5.153	319.096	No results	No results	Full match	Phenylpropanoids and polyketides	Isoflavonoids	Pyranoisoflavonoids	Pyranoisoflavonoids	0.197909	-2.33709	8.68055e-09	1	1.62364	down	2.35756e+06	2.72796e+06	2.01633e+06	2.52279e+06	2.60726e+06	2.57361e+06	1.20005e+07	1.20748e+07	1.29529e+07	1.31189e+07	1.18081e+07	1.28547e+07
Com_2032_neg	12-oxo Phytodienoic Acid	C18 H28 O3	292.204	7.11	291.196	Full match	No results	No results	Lipids and lipid-like molecules	Fatty Acyls	Eicosanoids	Prostaglandins and related compounds	1.83817	0.878271	8.88659e-09	1	1.10153	up	8.92558e+07	7.84265e+07	8.70582e+07	8.31869e+07	8.0677e+07	8.62027e+07	4.68811e+07	4.31626e+07	4.30199e+07	4.35254e+07	4.877e+07	4.92658e+07
Com_4772_neg	Desthiobiotin	C10 H18 N2 O3	214.131	5.14	213.124	No results	No results	Full match	Organoheterocyclic compounds	Azoles	Imidazoles	Imidazolyl carboxylic acids and derivatives	4.03198	2.01149	9.73803e-09	1	1.63248	up	4.18235e+07	4.31869e+07	3.75818e+07	4.35202e+07	3.68933e+07	5.16732e+07	1.08044e+07	9.60219e+06	9.70996e+06	1.11443e+07	1.05938e+07	1.131e+07
Com_5720_neg	Mangiferin	C19 H18 O11	422.084	2.287	421.077	No results	No results	Full match	Organoheterocyclic compounds	Benzopyrans	1-benzopyrans	Xanthones	16.4456	4.03963	1.14272e-08	1	1.65047	up	3.89742e+07	3.69652e+07	3.85459e+07	3.62598e+07	3.54546e+07	3.59739e+07	2.93551e+06	2.16831e+06	2.1371e+06	2.0605e+06	2.22724e+06	1.98098e+06
Com_696_neg	2-Oxoglutaric acid	C5 H6 O5	146.02	1.44	145.013	Invalid mass	No results	No results	Organic acids and derivatives	Keto acids and derivatives	Gamma-keto acids and derivatives	Gamma-keto acids and derivatives	0.599311	-0.738624	1.34275e-08	1	1.07464	down	2.12048e+08	2.0861e+08	2.00803e+08	2.26265e+08	2.05594e+08	2.16882e+08	3.51876e+08	3.59496e+08	3.8861e+08	3.40009e+08	3.31533e+08	3.47915e+08
Com_13275_neg	LPC 17:1	C25 H50 N O7 P	553.338	8.907	552.33	No results	Invalid mass	No results	Lipids and lipid-like molecules	Glycerophospholipids	Glycerophosphocholines	Phosphocholines	0.371089	-1.43016	1.50788e-08	1	1.26963	down	3.84533e+06	4.59836e+06	4.23081e+06	3.84322e+06	3.41463e+06	3.64887e+06	1.01117e+07	1.2717e+07	1.0412e+07	9.27944e+06	1.0373e+07	1.06529e+07
Com_108_neg	Corchorifatty acid F	C18 H32 O5	328.225	6.135	327.217	Full match	No results	No results	Lipids and lipid-like molecules	Fatty Acyls	Lineolic acids and derivatives	Lineolic acids and derivatives	2.60178	1.3795	1.65868e-08	1	1.65483	up	2.11017e+09	2.45658e+09	2.1363e+09	2.41625e+09	2.11707e+09	2.49146e+09	8.72202e+08	8.4438e+08	8.5801e+08	8.62699e+08	8.93585e+08	9.45449e+08
Com_3922_neg	Protosappanin B	C16 H16 O6	304.095	6.213	303.087	No results	No results	Full match	Organic oxygen compounds	Organooxygen compounds	Ethers	Alkyl aryl ethers	0.108741	-3.20103	1.71224e-08	1	1.03217	down	7.54864e+06	7.02071e+06	5.0191e+06	6.40465e+06	6.9521e+06	5.70064e+06	5.6601e+07	5.37171e+07	6.00847e+07	6.28487e+07	6.09257e+07	6.12148e+07
Com_4016_neg	Oleuropein	C25 H32 O13	540.183	5.641	539.176	No results	No results	Full match	Lipids and lipid-like molecules	Prenol lipids	Terpene glycosides	Terpene glycosides	1.86721	0.900882	1.76645e-08	1	1.63691	up	5.87942e+07	5.19497e+07	5.27285e+07	5.99105e+07	5.9198e+07	5.89315e+07	3.08957e+07	3.19358e+07	2.85574e+07	2.73332e+07	3.17766e+07	3.24014e+07
Com_624_neg	14,15-Dehydrocrepenynic acid	C18 H28 O2	276.208	8.973	275.201	No results	No results	Full match					2.02434	1.01745	1.76992e-08	1	1.25716	up	3.16803e+08	2.86894e+08	3.54185e+08	3.28045e+08	3.39058e+08	3.07885e+08	1.61905e+08	1.70782e+08	1.63587e+08	1.51994e+08	1.57668e+08	1.48879e+08
Com_5439_neg	3'-Adenosine monophosphate (3'-AMP)	C10 H14 N5 O7 P	347.063	3.069	346.055	Full match	Full match	Full match	Nucleosides, nucleotides, and analogues	Ribonucleoside 3'-phosphates	Not available	Ribonucleoside 3'-phosphates	0.474096	-1.07675	1.79639e-08	1	1.53395	down	1.84281e+07	1.76189e+07	1.94907e+07	2.00101e+07	1.81935e+07	2.02242e+07	4.01774e+07	3.60623e+07	4.16513e+07	3.68342e+07	4.09547e+07	4.47049e+07
Com_14924_neg	LPI 15:0	C24 H47 O12 P	558.279	9.32	557.272	No results	Full match	No results	Lipids and lipid-like molecules	Glycerophospholipids	Glycerophosphoinositols	Phosphatidylinositols	2.37929	1.25053	2.00734e-08	1	1.62972	up	9.84606e+06	9.45678e+06	9.57316e+06	8.90148e+06	8.23007e+06	9.19345e+06	4.03894e+06	3.3915e+06	3.6721e+06	4.0239e+06	4.41376e+06	3.66043e+06
Com_18670_neg	5-(1,3-dioxo-1,3-dihydro-2H-isoindol-2-yl)-1H-indole-3-carbonitrile	C17 H9 N3 O2	287.068	3.405	286.061	Invalid mass	No results	No results					0.310698	-1.68641	2.1259e-08	1	1.53055	down	1.95547e+06	1.93284e+06	1.84578e+06	2.46e+06	1.83724e+06	1.91434e+06	6.9006e+06	6.87733e+06	6.13372e+06	6.12406e+06	6.34147e+06	6.07066e+06
Com_8529_neg	LPE 16:1	C21 H42 N O7 P	451.27	8.614	450.262	No results	Full match	No results	Lipids and lipid-like molecules	Glycerophospholipids	Glycerophosphoethanolamines	1-acyl-sn-glycero-3-phosphoethanolamines	0.485257	-1.04318	2.49705e-08	1	1.61326	down	1.01975e+07	1.08338e+07	1.07234e+07	1.09489e+07	1.27422e+07	1.01679e+07	2.1015e+07	2.29207e+07	2.18663e+07	2.15795e+07	2.49224e+07	2.29101e+07
Com_1047_neg	Terephthalic acid	C8 H6 O4	166.026	4.834	165.018	Invalid mass	Invalid mass	No results	Organic acids and derivatives	Carboxylic acids and derivatives	Dicarboxylic acids and derivatives	Dicarboxylic acids and derivatives	0.516184	-0.954043	2.67025e-08	1	1.58095	down	1.14606e+08	1.13126e+08	1.24021e+08	1.18693e+08	1.1792e+08	1.29695e+08	2.6143e+08	2.32692e+08	2.21456e+08	2.107e+08	2.25736e+08	2.39083e+08
Com_24933_neg	FAHFA 16:0/6:0	C22 H42 O4	370.308	11.539	369.3	No results	Full match	No results					8.36656	3.06464	3.11767e-08	1	1.42918	up	2.11567e+06	1.86554e+06	1.89825e+06	2.00946e+06	2.0066e+06	1.53795e+06	219636	229185	226174	229332	236096	226144
Com_638_neg	LysoPE 18:2 (2n isomer)	C23 H44 N O7 P	477.285	9.258	476.278	No results	No results	Full match					2.06738	1.04781	3.43599e-08	1	1.05369	up	2.90917e+08	2.3486e+08	2.49971e+08	2.49736e+08	2.49244e+08	2.49808e+08	1.21915e+08	1.30199e+08	1.21215e+08	1.16416e+08	1.26444e+08	1.21233e+08
Com_2965_neg	Gallocatechin gallate	C22 H18 O11	458.084	5.402	457.077	No results	No results	Full match	Phenylpropanoids and polyketides	Flavonoids	Flavans	Catechin gallates	0.475693	-1.0719	4.5998e-08	1	1.02426	down	2.4095e+07	2.31487e+07	2.10308e+07	1.93904e+07	1.92799e+07	2.04254e+07	4.43893e+07	4.43412e+07	4.66959e+07	4.74768e+07	4.6082e+07	3.87721e+07
Com_1850_neg	Cyclic ADP-ribose	C15 H21 N5 O13 P2	541.06	1.791	540.053	Full match	Full match	No results	Organic oxygen compounds	Organooxygen compounds	Carbohydrates and carbohydrate conjugates	Pentose phosphates	2.12093	1.08469	4.66804e-08	1	1.0776	up	9.04727e+07	8.7096e+07	8.59681e+07	8.15367e+07	8.26046e+07	8.48712e+07	4.02378e+07	4.07131e+07	3.91305e+07	3.76463e+07	4.60749e+07	3.78603e+07
Com_11253_neg	Hesperetin	C16 H14 O6	256.073	6.002	301.072	Invalid mass	No results	No match	Phenylpropanoids and polyketides	Flavonoids	O-methylated flavonoids	4'-O-methylated flavonoids	0.161791	-2.6278	5.53389e-08	1	1.31444	down	2.22998e+06	2.68892e+06	1.8642e+06	2.85759e+06	2.78867e+06	1.71753e+06	1.61114e+07	1.60996e+07	1.60702e+07	1.11655e+07	1.42502e+07	1.37424e+07
Com_26017_neg	FAHFA 14:0/6:0	C20 H38 O4	342.277	10.639	341.269	No results	Full match	No results					3.97779	1.99197	6.21038e-08	1	1.28938	up	715345	680734	745736	741374	737765	954478	185290	210283	188189	192134	188107	186244
Com_8027_neg	Biliverdin	C33 H34 N4 O6	582.248	5.964	627.246	No results	No results	Full match	Organoheterocyclic compounds	Tetrapyrroles and derivatives	Bilirubins	Bilirubins	2.63907	1.40003	6.9868e-08	1	1.0074	up	2.26204e+07	2.58975e+07	2.06016e+07	2.07881e+07	2.44046e+07	2.37373e+07	9.61212e+06	9.34433e+06	8.44384e+06	8.53738e+06	9.47077e+06	6.90149e+06
Com_2599_neg	Uridine monophosphate (UMP)	C9 H13 N2 O9 P	288.059	1.387	323.028	Invalid mass	Invalid mass	No match	Nucleosides, nucleotides, and analogues	Pyrimidine nucleotides	Pyrimidine ribonucleotides	Pyrimidine ribonucleoside monophosphates	0.465092	-1.10441	7.04125e-08	1	1.46809	down	4.44291e+07	4.12511e+07	4.10405e+07	4.1776e+07	3.88099e+07	4.09777e+07	9.42037e+07	9.84235e+07	7.76835e+07	8.94664e+07	8.86676e+07	8.53943e+07
Com_3401_neg	4-Acetamidobutanoic acid	C6 H11 N O3	145.073	3.504	144.065	Invalid mass	Invalid mass	No results	Organic acids and derivatives	Carboxylic acids and derivatives	Amino acids, peptides, and analogues	Gamma amino acids and derivatives	0.576903	-0.793599	7.92481e-08	1	1.5814	down	3.96083e+07	3.83135e+07	4.04208e+07	4.28727e+07	3.57319e+07	3.74654e+07	7.29798e+07	6.39393e+07	6.57938e+07	6.30857e+07	6.55996e+07	7.4931e+07
Com_11315_neg	LPC 20:4	C28 H50 N O7 P	589.338	8.715	588.331	No results	Invalid mass	No results	Lipids and lipid-like molecules	Glycerophospholipids	Glycerophosphocholines	Phosphocholines	0.155878	-2.68151	7.99332e-08	1	1.13825	down	768525	425087	404201	437158	527495	422786	2.68818e+06	3.21674e+06	2.8678e+06	4.60161e+06	3.28449e+06	2.4924e+06
Com_203_neg	Casticin	C19 H18 O8	374.099	5.602	373.092	No results	No results	Full match	Phenylpropanoids and polyketides	Flavonoids	O-methylated flavonoids	7-O-methylated flavonoids	0.610565	-0.711784	8.91544e-08	1	1.18085	down	6.35572e+08	5.9456e+08	6.22522e+08	6.20165e+08	6.21629e+08	6.11312e+08	9.9921e+08	1.05912e+09	1.04571e+09	9.25963e+08	1.00092e+09	1.03848e+09
Com_2593_neg	p-Coumaric Acid	C9 H8 O3	164.047	5.719	145.028	No results	No results	Full match	Phenylpropanoids and polyketides	Cinnamic acids and derivatives	Hydroxycinnamic acids and derivatives	Hydroxycinnamic acids	0.290131	-1.78522	9.44194e-08	1	1.29554	down	2.47736e+07	3.231e+07	2.5787e+07	2.27271e+07	2.67039e+07	2.55989e+07	9.19642e+07	8.69429e+07	9.89626e+07	9.07724e+07	8.89259e+07	8.66705e+07
Com_96_neg	LPI 16:0	C25 H49 O12 P	572.296	10.094	571.288	No results	Full match	No results	Lipids and lipid-like molecules	Glycerophospholipids	Glycerophosphoinositols	Phosphatidylinositols	2.62762	1.39376	9.47766e-08	1	1.25423	up	1.82926e+09	1.90687e+09	1.79363e+09	1.69032e+09	2.18072e+09	1.74205e+09	6.84808e+08	7.36423e+08	7.09933e+08	7.14817e+08	7.27879e+08	6.66798e+08
Com_10152_neg	Rehmannioside D	C27 H42 O20	686.227	9.705	685.22	No results	No results	Full match	Lipids and lipid-like molecules	Prenol lipids	Terpene glycosides	Iridoid O-glycosides	1.73059	0.791268	1.30443e-07	1	1.42471	up	1.49101e+07	1.46704e+07	1.81284e+07	1.61664e+07	1.57744e+07	1.63987e+07	1.02223e+07	9.29226e+06	8.66812e+06	8.86249e+06	9.60293e+06	8.85217e+06
Com_5093_neg	C-pentosyl-apigenin O-p-coumaroylhexoside	C35 H34 O16	710.185	5.685	709.177	No results	No results	Full match					2.19726	1.1357	1.84129e-07	1	1.55236	up	4.0629e+07	4.23037e+07	4.03451e+07	4.39605e+07	4.70645e+07	4.24138e+07	2.09829e+07	2.16005e+07	1.68859e+07	1.80141e+07	1.84605e+07	2.08912e+07
Com_77_neg	Maleic acid	C4 H4 O4	116.01	2.403	115.002	Invalid mass	Invalid mass	No results	Organic acids and derivatives	Carboxylic acids and derivatives	Dicarboxylic acids and derivatives	Dicarboxylic acids and derivatives	2.48664	1.3142	2.15226e-07	1	1.55117	up	2.74718e+09	2.82424e+09	2.75757e+09	2.87258e+09	2.62068e+09	2.78999e+09	1.2421e+09	1.23147e+09	1.01702e+09	1.05862e+09	1.09806e+09	1.03334e+09
Com_10954_neg	N-Acetyl-L-methionine	C7 H13 N O3 S	191.061	5.166	190.054	No results	No results	Full match	Organic acids and derivatives	Carboxylic acids and derivatives	Amino acids, peptides, and analogues	Methionine and derivatives	0.214564	-2.22052	2.21121e-07	1	1.64104	down	3.94934e+06	2.70355e+06	3.16705e+06	3.00891e+06	3.7587e+06	3.81872e+06	1.53666e+07	1.58742e+07	1.49641e+07	1.51444e+07	1.7454e+07	1.63021e+07
Com_1102_neg	2,3-dinor Prostaglandin E1	C18 H30 O5	308.199	6.5	307.191	Invalid mass	No results	No results	Lipids and lipid-like molecules	Fatty Acyls	Eicosanoids	Prostaglandins and related compounds	2.43326	1.28289	2.37312e-07	1	1.38732	up	2.13983e+08	1.86022e+08	2.04347e+08	1.88604e+08	1.90101e+08	1.88167e+08	8.09763e+07	8.61763e+07	8.63289e+07	6.48992e+07	8.56331e+07	7.73251e+07
Com_17501_neg	FAHFA 16:0/3:0	C19 H36 O4	328.261	10.545	327.254	No results	Full match	No results					5.25407	2.39343	2.46778e-07	1	1.45889	up	6.17118e+06	3.62235e+06	4.90437e+06	5.93615e+06	4.37403e+06	3.69047e+06	739134	1.08085e+06	816958	904270	884114	1.03683e+06
Com_3569_neg	Curculigoside	C22 H26 O11	466.147	5.697	465.139	No results	No results	Full match	Organic oxygen compounds	Organooxygen compounds	Carbohydrates and carbohydrate conjugates	Phenolic glycosides	0.0912133	-3.45461	2.65412e-07	1	1.33967	down	6.65157e+06	8.06186e+06	4.03159e+06	3.87505e+06	6.42746e+06	5.48452e+06	4.77228e+07	6.55652e+07	6.2491e+07	6.46211e+07	7.13561e+07	6.68293e+07
Com_14506_neg	alpha-Asarone	C12 H16 O3	208.109	5.61	207.102	No results	No results	Full match	Benzenoids	Phenol ethers	Anisoles	Anisoles	3.20045	1.67828	2.87376e-07	1	1.38864	up	8.21958e+06	7.54596e+06	7.95001e+06	7.89677e+06	7.08228e+06	9.11382e+06	2.48159e+06	2.48494e+06	2.5266e+06	2.43716e+06	2.51029e+06	2.49743e+06
Com_2631_neg	Malic acid	C4 H6 O5	134.02	2.386	133.013	No results	Invalid mass	No results	Organic acids and derivatives	Hydroxy acids and derivatives	Beta hydroxy acids and derivatives	Beta hydroxy acids and derivatives	2.98992	1.58011	3.29801e-07	1	1.57103	up	9.40061e+07	8.34313e+07	8.33275e+07	8.75906e+07	6.39982e+07	8.74118e+07	3.52467e+07	3.18892e+07	2.72931e+07	2.46406e+07	2.57352e+07	2.23454e+07
Com_1021_neg	Bilirubin	C33 H36 N4 O6	584.263	5.754	583.256	Full match	Invalid mass	No results	Organoheterocyclic compounds	Tetrapyrroles and derivatives	Bilirubins	Bilirubins	3.81801	1.93282	3.41285e-07	1	1.56695	up	1.73994e+08	1.49474e+08	1.66593e+08	2.03457e+08	2.63304e+08	2.04263e+08	5.82213e+07	5.61115e+07	5.35835e+07	4.88535e+07	4.71454e+07	4.01927e+07
Com_3552_neg	Dihydrofolic acid	C19 H21 N7 O6	443.157	5.624	442.15	No results	No results	Full match	Organic acids and derivatives	Carboxylic acids and derivatives	Amino acids, peptides, and analogues	Glutamic acid and derivatives	8.45937	3.08055	3.61305e-07	1	1.21561	up	2.61023e+07	3.35977e+07	2.89714e+07	2.46329e+07	3.27174e+07	3.64079e+07	3.58257e+06	3.5874e+06	3.64755e+06	3.51843e+06	3.62401e+06	3.60543e+06
Com_22316_neg	Prohydrojasmon	C15 H26 O3	254.188	6.835	253.181	No results	No results	Full match	Lipids and lipid-like molecules	Fatty Acyls	Lineolic acids and derivatives	Jasmonic acids	0.516312	-0.953685	3.7366e-07	1	1.58908	down	1.91636e+06	2.35548e+06	2.48751e+06	2.03709e+06	1.98598e+06	2.17091e+06	4.64143e+06	3.88404e+06	4.15262e+06	4.33708e+06	4.44781e+06	3.62521e+06
Com_14374_neg	10-Nitrolinoleate	C18 H31 N O4	325.225	6.312	324.218	Full match	No results	No results	Lipids and lipid-like molecules	Fatty Acyls	Lineolic acids and derivatives	Lineolic acids and derivatives	0.313444	-1.67372	3.76669e-07	1	1.53369	down	3.81009e+06	2.67809e+06	3.04338e+06	3.25968e+06	3.10792e+06	3.24418e+06	9.93023e+06	1.07375e+07	1.0335e+07	9.96908e+06	9.73038e+06	1.03721e+07
Com_5434_neg	Myrislignan	C21 H26 O6	374.172	6.133	373.165	No results	No results	Full match	Lignans, neolignans and related compounds	Not available	Not available	Lignans, neolignans and related compounds	4.04449	2.01596	3.84175e-07	1	1.04851	up	1.61082e+07	1.46278e+07	1.51219e+07	2.06766e+07	1.53166e+07	1.67946e+07	4.29387e+06	4.0699e+06	4.03673e+06	4.01026e+06	3.88589e+06	4.09351e+06
Com_3045_neg	3-Methylglutaric acid	C6 H10 O4	146.057	3.715	145.05	Invalid mass	Invalid mass	No results	Lipids and lipid-like molecules	Fatty Acyls	Fatty acids and conjugates	Methyl-branched fatty acids	2.5451	1.34772	4.38474e-07	1	1.61725	up	7.99427e+07	7.2383e+07	6.40944e+07	7.00342e+07	5.39974e+07	6.70912e+07	2.96601e+07	2.61342e+07	2.86321e+07	2.43734e+07	2.54341e+07	2.58943e+07
Com_7490_neg	Sulfosalicylic acid	C7 H6 O6 S	217.988	4.866	216.98	No results	No results	Full match	Benzenoids	Benzene and substituted derivatives	Benzenesulfonic acids and derivatives	3-sulfobenzoic acids	1.69583	0.761994	4.92993e-07	1	1.47315	up	2.6403e+07	2.55964e+07	2.80635e+07	2.69623e+07	2.5427e+07	2.65399e+07	1.6822e+07	1.49354e+07	1.68117e+07	1.44869e+07	1.62149e+07	1.44837e+07
Com_184_neg	LPC 18:2	C26 H50 N O7 P	565.337	8.995	564.33	No results	Invalid mass	No results	Lipids and lipid-like molecules	Glycerophospholipids	Glycerophosphocholines	Phosphocholines	0.508907	-0.974526	5.0353e-07	1	1.61128	down	7.05608e+08	7.25356e+08	7.77232e+08	7.74429e+08	8.58353e+08	6.78441e+08	1.39951e+09	1.53595e+09	1.53555e+09	1.44091e+09	1.49567e+09	1.47305e+09
Com_2114_neg	Pentadecanoic Acid	C15 H30 O2	288.23	6.354	287.223	Invalid mass	No results	No results	Lipids and lipid-like molecules	Fatty Acyls	Fatty acids and conjugates	Long-chain fatty acids	3.85963	1.94846	5.06635e-07	1	1.61709	up	7.88921e+07	6.84878e+07	9.09018e+07	1.10217e+08	1.23439e+08	9.68202e+07	2.41675e+07	2.27675e+07	2.12206e+07	2.06567e+07	3.15964e+07	2.6952e+07
Com_28496_neg	MAG (18:1)	C21 H40 O4	356.292	9.85	355.285	No results	No results	Full match	Lipids and lipid-like molecules	Fatty Acyls	Lineolic acids and derivatives	Lineolic acids and derivatives	2.38701	1.25521	5.20769e-07	1	1.13225	up	1.19385e+06	1.38529e+06	1.18743e+06	1.0444e+06	1.52696e+06	1.24555e+06	509458	564058	506902	601586	516506	478472
Com_1512_neg	4-Hydroxy-3-methoxymandelic acid	C9 H10 O5	198.052	5.126	197.044	No results	Full match	Full match	Benzenoids	Phenols	Methoxyphenols	Methoxyphenols	0.416943	-1.26208	5.45551e-07	1	1.32463	down	5.61967e+07	7.84024e+07	6.14563e+07	7.84915e+07	6.42298e+07	7.03958e+07	1.81132e+08	1.27092e+08	1.63374e+08	1.56851e+08	1.84189e+08	1.68726e+08
Com_106_neg	Prostaglandin F1β	C20 H36 O5	392.232	11.03	391.225	Invalid mass	No results	No results	Lipids and lipid-like molecules	Fatty Acyls	Eicosanoids	Prostaglandins and related compounds	1.72785	0.788978	5.78075e-07	1	1.53214	up	2.14136e+09	2.14566e+09	2.11866e+09	1.99616e+09	2.51476e+09	2.06776e+09	1.13321e+09	1.29964e+09	1.19613e+09	1.40111e+09	1.34141e+09	1.14324e+09
Com_19399_neg	13,14-Dihydro prostaglandin E1	C20 H36 O5	356.256	6.854	355.249	Full match	No results	No results	Lipids and lipid-like molecules	Fatty Acyls	Eicosanoids	Prostaglandins and related compounds	5.18045	2.37308	6.13728e-07	1	1.34037	up	4.73457e+06	3.09905e+06	4.68155e+06	3.92696e+06	3.53588e+06	6.25297e+06	766359	753047	977318	790005	1.04207e+06	734664
Com_21005_neg	LPC 17:2	C25 H48 N O7 P	551.322	8.544	550.315	No results	Invalid mass	No results	Lipids and lipid-like molecules	Glycerophospholipids	Glycerophosphocholines	Phosphocholines	0.443762	-1.17214	6.72006e-07	1	1.54759	down	1.86991e+06	1.83109e+06	2.07788e+06	2.56866e+06	2.24761e+06	1.90769e+06	4.52835e+06	5.36155e+06	4.3326e+06	4.84196e+06	4.27006e+06	4.84015e+06
Com_2528_neg	Puerarin	C21 H20 O9	416.11	5.573	415.103	No results	No results	Full match	Phenylpropanoids and polyketides	Isoflavonoids	Isoflavonoid C-glycosides	Isoflavonoid C-glycosides	10.069	3.33185	6.96425e-07	1	1.6541	up	9.0748e+07	9.56904e+07	9.79544e+07	1.01982e+08	9.59419e+07	9.89307e+07	7.71838e+06	1.10527e+07	1.2387e+07	1.07909e+07	8.0648e+06	7.71251e+06
Com_11251_neg	(3R)-4,4-Dimethyl-2-oxotetrahydro-3-furanyl beta-D-glucopyranoside	C12 H20 O8	338.121	4.607	337.114	Invalid mass	No results	No results					1.87364	0.905844	8.01187e-07	1	1.58447	up	1.3129e+07	1.2538e+07	1.3844e+07	1.29787e+07	1.53586e+07	1.63482e+07	7.24345e+06	8.26585e+06	7.10618e+06	6.97647e+06	6.8001e+06	8.54544e+06
Com_7759_neg	LNAPE 18:2/N-2:0	C25 H46 N O8 P	519.296	9.593	518.288	No results	Full match	No results					3.29236	1.71912	8.54665e-07	1	1.25767	up	2.19968e+07	2.09863e+07	2.03079e+07	2.4013e+07	2.22741e+07	2.77476e+07	6.95798e+06	7.12209e+06	6.72722e+06	6.83286e+06	7.07839e+06	6.99188e+06
Com_20610_neg	Sennoside C	C42 H40 O19	848.219	4.983	847.212	No results	No results	Full match	Benzenoids	Anthracenes	Anthracenecarboxylic acids and derivatives	Anthracenecarboxylic acids	0.168493	-2.56924	9.55117e-07	1	1.48803	down	668831	615273	933083	587297	601193	761460	4.39401e+06	3.67553e+06	4.47984e+06	4.16263e+06	2.38132e+06	5.63849e+06
Com_2759_neg	Sibiricose A6	C23 H32 O15	548.176	5.219	585.124	No results	No results	Full match	Phenylpropanoids and polyketides	Cinnamic acids and derivatives	Hydroxycinnamic acids and derivatives	Coumaric acids and derivatives	6.23753	2.64098	1.00677e-06	1	1.11772	up	3.29643e+07	3.30241e+07	2.18877e+07	4.98446e+07	2.5706e+07	2.63892e+07	3.92977e+06	5.00936e+06	4.64967e+06	3.61825e+06	4.44111e+06	8.7831e+06
Com_11298_neg	Trolox	C14 H18 O4	250.118	6.25	249.111	Invalid mass	No results	No results	Organoheterocyclic compounds	Benzopyrans	1-benzopyrans	1-benzopyrans	10.6744	3.41608	1.18529e-06	1	1.40643	up	1.15262e+07	7.37033e+06	1.27967e+07	1.46866e+07	1.12673e+07	1.14583e+07	1.02421e+06	1.12328e+06	1.03718e+06	1.08041e+06	1.12687e+06	1.08202e+06
Com_25481_neg	15(S)-HpEPE	C20 H30 O4	334.212	8.038	333.204	Invalid mass	No results	No results	Lipids and lipid-like molecules	Fatty Acyls	Eicosanoids	Hydroperoxyeicosapentaenoic acids	1.92002	0.941118	1.25685e-06	1	1.52129	up	2.43785e+06	2.92332e+06	2.90342e+06	2.66729e+06	3.25809e+06	2.68133e+06	1.29458e+06	1.27784e+06	1.60862e+06	1.42723e+06	1.46716e+06	1.71163e+06
Com_23669_neg	FAHFA 16:0/4:0	C20 H38 O4	342.276	10.886	341.269	No results	Full match	No results					8.9582	3.16321	1.31769e-06	1	1.32363	up	3.8045e+06	1.84456e+06	2.45506e+06	1.70866e+06	2.01842e+06	1.73425e+06	238036	243432	242282	325423	239918	225216
Com_2591_neg	5-Aminovaleric acid	C5 H11 N O2	117.078	1.457	116.07	Invalid mass	No results	No results	Organic acids and derivatives	Carboxylic acids and derivatives	Amino acids, peptides, and analogues	Delta amino acids and derivatives	1.72036	0.782712	1.35761e-06	1	1.43556	up	8.20141e+07	8.26382e+07	9.69913e+07	8.72487e+07	8.35115e+07	9.88137e+07	4.82714e+07	5.00665e+07	5.36968e+07	4.73555e+07	4.82324e+07	6.11597e+07
Com_32457_neg	18-β-Glycyrrhetinic acid	C30 H46 O4	470.339	9.715	469.332	Full match	No results	Full match	Lipids and lipid-like molecules	Prenol lipids	Triterpenoids	Triterpenoids	0.349035	-1.51856	1.39354e-06	1	1.52758	down	393593	444319	427462	439189	432289	404652	1.51456e+06	1.14065e+06	1.14383e+06	1.18614e+06	1.01377e+06	1.28256e+06
Com_30916_neg	Echinacoside	C35 H46 O20	786.261	1.731	785.254	No results	No results	Full match	Organic oxygen compounds	Organooxygen compounds	Carbohydrates and carbohydrate conjugates	Oligosaccharides	0.199312	-2.3269	1.40414e-06	1	1.06895	down	362286	194110	195835	322764	334980	224072	1.83756e+06	823524	1.45738e+06	1.39608e+06	1.27524e+06	1.40865e+06
Com_1246_neg	Rutin	C27 H30 O16	610.147	5.439	609.14	Invalid mass	No results	No results	Phenylpropanoids and polyketides	Flavonoids	Flavonoid glycosides	Flavonoid-3-O-glycosides	0.179146	-2.4808	1.49784e-06	1	1.32688	down	4.52347e+07	2.33711e+07	1.98511e+07	2.11913e+07	2.22211e+07	1.96188e+07	1.25999e+08	1.30239e+08	1.18737e+08	1.2603e+08	2.20901e+08	1.23709e+08
Com_8091_neg	Hexadecanedioic acid	C16 H30 O4	286.214	7.624	285.207	Full match	No results	Full match	Lipids and lipid-like molecules	Fatty Acyls	Fatty acids and conjugates	Long-chain fatty acids	0.483888	-1.04726	1.62945e-06	1	1.61122	down	1.04003e+07	1.19762e+07	1.3582e+07	1.18548e+07	1.21733e+07	1.31216e+07	2.45929e+07	2.44856e+07	2.51283e+07	2.48984e+07	2.5372e+07	2.66077e+07
Com_7910_neg	Gly-Tyr	C11 H14 N2 O4	238.095	4.814	237.087	No results	No results	Full match	Organic acids and derivatives	Carboxylic acids and derivatives	Amino acids, peptides, and analogues	Peptides	7.30532	2.86895	1.7527e-06	1	1.614	up	1.80351e+07	2.27546e+07	2.3734e+07	1.33094e+07	1.3374e+07	2.70489e+07	2.73673e+06	2.76695e+06	2.77603e+06	2.03602e+06	3.07612e+06	2.79583e+06
Com_18460_neg	Lauric acid ethyl ester	C14 H28 O2	228.208	9.646	227.201	Full match	No results	Full match	Lipids and lipid-like molecules	Fatty Acyls	Fatty acid esters	Fatty acid esters	2.29152	1.1963	1.80415e-06	1	1.10701	up	2.27996e+06	1.653e+06	2.00387e+06	1.57819e+06	2.16385e+06	2.06096e+06	959339	954106	813107	762180	790112	844326
Com_319_neg	D-α-Hydroxyglutaric acid	C5 H8 O5	148.036	1.605	147.029	Invalid mass	Invalid mass	No results	Organic acids and derivatives	Hydroxy acids and derivatives	Short-chain hydroxy acids and derivatives	Short-chain hydroxy acids and derivatives	6.59777	2.72198	1.94376e-06	1	1.51423	up	5.53426e+08	5.68428e+08	8.955e+08	8.74324e+08	9.01704e+08	5.41802e+08	1.23957e+08	1.17957e+08	9.69439e+07	1.13519e+08	1.02384e+08	1.02307e+08
Com_495_neg	Agnuside	C22 H26 O11	466.147	6.015	465.14	Full match	No results	Full match	Lipids and lipid-like molecules	Prenol lipids	Terpene glycosides	Iridoid O-glycosides	0.173652	-2.52573	2.02655e-06	1	1.07695	down	1.32958e+08	9.26384e+07	7.25264e+07	7.61217e+07	7.23123e+07	7.94094e+07	4.74671e+08	5.05294e+08	4.80465e+08	5.20847e+08	5.75656e+08	4.7191e+08
Com_8757_neg	Ginkgolide B	C20 H24 O10	424.136	5.763	423.129	No results	No results	Full match	Lipids and lipid-like molecules	Prenol lipids	Terpene lactones	Ginkgolides and bilobalides	2.8428	1.50731	2.07049e-06	1	1.17821	up	1.43383e+07	1.58562e+07	2.26674e+07	1.37436e+07	1.49845e+07	1.94367e+07	7.09722e+06	6.0152e+06	6.18748e+06	5.96023e+06	5.75484e+06	4.52273e+06
Com_12416_neg	Glu-Glu	C10 H14 N2 O7	274.081	1.86	273.074	No results	No results	Full match	Organic acids and derivatives	Carboxylic acids and derivatives	Amino acids, peptides, and analogues	Dipeptides	1.53897	0.621967	2.20883e-06	1	1.57657	up	1.3217e+07	1.27487e+07	1.33233e+07	1.34646e+07	1.34988e+07	1.40827e+07	9.48451e+06	8.85005e+06	9.13199e+06	8.09828e+06	8.71807e+06	7.91752e+06
Com_9110_neg	PG O-10:0_18:3	C34 H63 O9 P	646.419	9.471	645.411	No results	Full match	No results					1.5583	0.639977	2.32985e-06	1	1.03161	up	1.35562e+07	1.31159e+07	1.37735e+07	1.30259e+07	1.30761e+07	1.38159e+07	8.53313e+06	9.33521e+06	9.26711e+06	8.01059e+06	8.3748e+06	8.0503e+06
Com_13029_neg	DHZROG	C21 H33 N5 O10	515.221	4.98	514.214	No results	No results	Full match					2.94854	1.56	2.41755e-06	1	1.61297	up	1.2349e+07	1.13087e+07	9.92384e+06	1.26621e+07	1.22471e+07	1.18294e+07	4.8664e+06	4.72889e+06	3.86378e+06	3.40261e+06	3.93817e+06	3.04932e+06
Com_2582_neg	Glycyrrhizin	C42 H62 O16	822.407	8.4	821.4	No results	No results	Full match	Lipids and lipid-like molecules	Prenol lipids	Terpene glycosides	Triterpene saponins	3.89136	1.96027	2.4223e-06	1	1.0877	up	4.65163e+07	3.88719e+07	4.61081e+07	4.69e+07	4.41346e+07	4.32942e+07	1.05463e+07	1.1632e+07	7.94044e+06	1.18253e+07	1.4329e+07	1.20386e+07
Com_1880_neg	3,4,5-trihydroxycyclohex-1-ene-1-carboxylic acid	C7 H10 O5	174.052	5.185	173.044	Invalid mass	Invalid mass	No results					2.06923	1.04909	3.18749e-06	1	1.61517	up	1.35907e+08	1.30955e+08	1.3677e+08	1.28857e+08	1.31541e+08	1.38872e+08	6.31683e+07	6.14612e+07	6.13078e+07	5.94033e+07	6.42754e+07	7.84043e+07
Com_660_neg	gamma-Glutamylglutamic acid	C10 H16 N2 O7	276.095	1.376	551.182	No results	No results	Full match	Organic acids and derivatives	Carboxylic acids and derivatives	Amino acids, peptides, and analogues	Glutamic acid and derivatives	1.61904	0.695139	3.69948e-06	1	1.13961	up	2.9427e+08	2.6324e+08	3.21092e+08	3.10524e+08	3.31072e+08	2.9047e+08	1.77904e+08	1.94011e+08	2.08128e+08	1.59318e+08	1.79143e+08	1.99856e+08
Com_1283_neg	Ethylmalonic acid	C5 H8 O4	132.041	5.038	131.034	Invalid mass	Invalid mass	No results	Lipids and lipid-like molecules	Fatty Acyls	Fatty acids and conjugates	Branched fatty acids	0.595555	-0.747693	3.81748e-06	1	1.51718	down	1.05186e+08	9.33904e+07	9.85084e+07	1.15096e+08	1.03633e+08	1.13331e+08	1.66705e+08	1.78892e+08	1.7659e+08	1.59107e+08	1.62685e+08	2.12422e+08
Com_3582_neg	Rhapontigenin	C15 H14 O4	258.089	6.078	303.087	No results	No results	Full match	Phenylpropanoids and polyketides	Stilbenes	Not available	Stilbenes	0.107997	-3.21093	4.00711e-06	1	1.07243	down	7.00382e+06	5.31832e+06	3.80328e+06	6.40465e+06	1.11898e+07	4.73962e+06	5.88262e+07	6.06617e+07	6.30744e+07	4.50433e+07	7.10875e+07	5.7422e+07
Com_690_neg	Robinin	C33 H40 O19	740.215	5.11	785.214	No results	No results	Full match	Phenylpropanoids and polyketides	Flavonoids	Flavonoid glycosides	Flavonoid-7-O-glycosides	1.86241	0.897169	4.03371e-06	1	1.55388	up	3.0015e+08	3.45531e+08	3.82178e+08	3.28365e+08	3.42605e+08	3.68819e+08	1.74372e+08	2.36098e+08	1.69495e+08	1.69915e+08	1.77255e+08	1.83068e+08
Com_20311_neg	(±)9-HpODE	C18 H32 O4	294.219	11.314	293.212	Invalid mass	No results	No match					7.90259	2.98232	4.38873e-06	1	1.3353	up	3.35891e+06	2.91421e+06	3.07373e+06	2.72963e+06	4.88281e+06	3.27034e+06	707277	514355	464622	271060	344410	258151
Com_22757_neg	Embelin	C17 H26 O4	294.183	7.025	293.176	No results	No results	Full match	Organic oxygen compounds	Organooxygen compounds	Carbonyl compounds	P-benzoquinones	2.18411	1.12704	4.70265e-06	1	1.55447	up	4.04082e+06	3.95762e+06	3.72066e+06	4.07681e+06	4.04173e+06	4.21435e+06	1.60071e+06	1.80345e+06	1.98177e+06	1.6085e+06	2.19899e+06	1.81886e+06
Com_7752_neg	Mycophenolic acid	C17 H20 O6	320.126	6.132	319.118	Full match	No results	No results	Organoheterocyclic compounds	Isocoumarans	Isobenzofuranones	Phthalides	0.149048	-2.74616	4.72532e-06	1	1.12445	down	4.9232e+06	4.03147e+06	2.6686e+06	3.0628e+06	4.49975e+06	4.53141e+06	2.59414e+07	2.72252e+07	2.66215e+07	2.52471e+07	2.59138e+07	2.81762e+07
Com_6052_neg	Nitrazepam-d5	C15 H6 [2]H5 N3 O3	143.057	1.378	142.05	Invalid mass	No results	No results					3.44439	1.78425	4.8296e-06	1	1.48783	up	2.62926e+07	3.75194e+07	2.33285e+07	2.43981e+07	3.25643e+07	2.37836e+07	8.9065e+06	9.57669e+06	4.75431e+06	7.75028e+06	8.83315e+06	8.92108e+06
Com_13960_neg	2-deoxyglucose-6-phosphate	C6 H13 O8 P	244.034	1.303	243.027	No results	No results	Full match	Organic acids and derivatives	Organic phosphoric acids and derivatives	Phosphate esters	Monoalkyl phosphates	0.382807	-1.38531	5.21418e-06	1	1.2576	down	3.03991e+06	5.21843e+06	3.65288e+06	4.11792e+06	3.74744e+06	3.96149e+06	9.47547e+06	9.62249e+06	1.01785e+07	1.01524e+07	1.18894e+07	1.06923e+07
Com_18164_neg	dUMP	C9 H13 N2 O8 P	308.042	3.843	307.034	No results	No results	Full match	Nucleosides, nucleotides, and analogues	Pyrimidine nucleotides	Pyrimidine deoxyribonucleotides	Pyrimidine 2'-deoxyribonucleoside monophosphates	0.222969	-2.16509	5.52407e-06	1	1.44919	down	1.5252e+06	698220	973206	913949	709365	1.25647e+06	5.34822e+06	3.76489e+06	7.11762e+06	3.59171e+06	3.45484e+06	3.97499e+06
Com_3581_neg	N-Acetyl-1-aspartylglutamic acid	C11 H16 N2 O8	304.094	6.02	303.087	Invalid mass	No results	No match	Organic acids and derivatives	Carboxylic acids and derivatives	Amino acids, peptides, and analogues	Dipeptides	0.162443	-2.62199	5.57266e-06	1	1.04258	down	1.39598e+07	1.1515e+07	8.41763e+06	6.40465e+06	1.11898e+07	9.37818e+06	5.88262e+07	6.06617e+07	6.30744e+07	6.36138e+07	7.10875e+07	5.7422e+07
Com_1103_neg	1,2,3,7-Tetramethoxyxanthone	C17 H16 O6	316.095	6.301	315.087	No results	No results	Full match					0.154926	-2.69035	6.64476e-06	1	1.08404	down	5.47278e+07	2.71077e+07	2.78763e+07	3.12133e+07	4.0511e+07	3.2964e+07	2.42204e+08	2.33e+08	2.11484e+08	2.44048e+08	2.26817e+08	2.2634e+08
Com_1908_neg	Methylsuccinic acid	C5 H8 O4	132.041	4.488	131.034	Invalid mass	Invalid mass	No results	Lipids and lipid-like molecules	Fatty Acyls	Fatty acids and conjugates	Methyl-branched fatty acids	2.24211	1.16486	6.66653e-06	1	1.54361	up	1.18304e+08	1.1158e+08	1.35924e+08	1.25362e+08	1.0672e+08	1.39823e+08	5.78102e+07	6.01001e+07	4.1966e+07	4.71013e+07	5.47174e+07	6.73309e+07
Com_54_neg	Succinic acid	C4 H6 O4	118.025	2.673	117.018	Invalid mass	Invalid mass	No results	Organic acids and derivatives	Carboxylic acids and derivatives	Dicarboxylic acids and derivatives	Dicarboxylic acids and derivatives	1.85701	0.892983	6.83035e-06	1	1.55379	up	3.23502e+09	3.33193e+09	3.20941e+09	3.62491e+09	3.1484e+09	3.38782e+09	1.84641e+09	2.16309e+09	1.81818e+09	1.55097e+09	1.70633e+09	1.65135e+09
Com_13085_neg	Monotropein	C16 H22 O11	390.115	2.587	389.108	No results	No results	Full match	Lipids and lipid-like molecules	Prenol lipids	Terpene glycosides	Iridoid O-glycosides	4.0794	2.02836	7.51861e-06	1	1.53224	up	1.22585e+07	6.40768e+06	7.80268e+06	8.33038e+06	8.44765e+06	9.31208e+06	2.31457e+06	2.2425e+06	2.17411e+06	2.0813e+06	2.09414e+06	1.97739e+06
Com_11174_neg	2-Methylbutyl beta-D-glucopyranoside	C11 H22 O6	296.147	4.01	295.139	Invalid mass	No results	No results					2.51065	1.32806	8.07162e-06	1	1.61338	up	1.57255e+07	1.58228e+07	1.58338e+07	1.47673e+07	1.55096e+07	1.56193e+07	6.66998e+06	6.7742e+06	6.98654e+06	5.59467e+06	6.2057e+06	4.92189e+06
Com_23507_neg	L(-)-Malic acid	C4 H6 O5	134.022	3.598	133.014	No results	No results	Full match	Organic acids and derivatives	Hydroxy acids and derivatives	Beta hydroxy acids and derivatives	Beta hydroxy acids and derivatives	0.255622	-1.96791	8.39782e-06	1	1.40274	down	1.03284e+06	991729	653476	1.0286e+06	1.18159e+06	880636	3.83952e+06	3.57856e+06	4.00026e+06	3.80949e+06	3.59965e+06	3.74048e+06
Com_70_neg	DL-Malic acid	C4 H6 O5	134.02	1.639	133.013	Invalid mass	Invalid mass	No results	Organic acids and derivatives	Hydroxy acids and derivatives	Beta hydroxy acids and derivatives	Beta hydroxy acids and derivatives	2.09508	1.067	8.43604e-06	1	1.51769	up	2.94066e+09	2.95886e+09	2.78665e+09	2.83278e+09	1.92433e+09	2.73145e+09	1.5977e+09	1.34269e+09	1.23273e+09	1.23661e+09	1.25693e+09	1.05368e+09
Com_5925_neg	13,14-dihydro-15-keto-tetranor Prostaglandin E2	C16 H26 O5	298.178	6.063	297.17	Full match	No results	Full match					0.319832	-1.64461	9.19263e-06	1	1.4465	down	1.14969e+07	1.0983e+07	1.02344e+07	1.10621e+07	6.31209e+06	1.23251e+07	2.9463e+07	2.82785e+07	3.02568e+07	3.6132e+07	3.14214e+07	3.95932e+07
Com_4481_neg	Glycerophospho-N-palmitoyl ethanolamine	C21 H44 N O7 P	453.285	9.817	452.278	Full match	Full match	Full match	Lipids and lipid-like molecules	Glycerophospholipids	Glycerophosphoethanolamines	Glycero-3-phospho-N-acyl-ethanolamines	1.93345	0.951176	9.39539e-06	1	1.27878	up	4.4291e+07	4.52915e+07	4.37007e+07	3.92281e+07	3.93986e+07	4.12702e+07	2.30331e+07	2.30432e+07	2.39255e+07	2.17694e+07	2.24963e+07	1.66798e+07
Com_6949_neg	Nicotinamide adenine dinucleotide	C21 H27 N7 O14 P2	663.108	1.8	662.101	No results	Full match	Full match	Nucleosides, nucleotides, and analogues	(5'-&gt;5')-dinucleotides	Not available	(5'-&gt;5')-dinucleotides	2.27851	1.18809	9.53682e-06	1	1.06628	up	1.92043e+07	1.79685e+07	1.83361e+07	1.63049e+07	1.6871e+07	1.8078e+07	8.03159e+06	9.17884e+06	8.20599e+06	5.91171e+06	7.19699e+06	8.33125e+06
Com_588_neg	Denin	C33 H56 O14	676.367	8.157	675.36	No results	No results	Full match	Lipids and lipid-like molecules	Steroids and steroid derivatives	Steroidal glycosides	Steroidal glycosides	1.89596	0.92293	1.00909e-05	1	1.365	up	3.17888e+08	3.09707e+08	3.17932e+08	3.01875e+08	3.23108e+08	3.13239e+08	1.58788e+08	1.85825e+08	1.53204e+08	1.51725e+08	1.89513e+08	1.54504e+08
Com_20711_neg	LPS 18:0	C24 H48 N O9 P	525.306	10.647	524.299	No results	Full match	No results	Lipids and lipid-like molecules	Glycerophospholipids	Glycerophosphoserines	Phosphatidylserines	6.52927	2.70692	1.08411e-05	1	1.46438	up	1.69736e+06	2.35576e+06	1.95359e+06	1.99427e+06	5.4326e+06	2.08024e+06	319870	325748	303341	532382	600988	293711
Com_28918_neg	N1-methyl-2-{2-[(2-phenoxyethyl)thio]acetyl}hydrazine-1-carbothioamide	C12 H17 N3 O2 S2	299.076	3.601	298.069	Full match	No results	No results					0.587848	-0.766485	1.09799e-05	1	1.36383	down	1.1387e+06	1.01537e+06	1.11564e+06	1.12737e+06	1.06546e+06	971086	2.0769e+06	2.00633e+06	1.95101e+06	1.62101e+06	1.65219e+06	1.63694e+06
Com_6985_neg	Selgin C-hexoside	C22 H22 O12	478.111	5.664	477.104	No results	No results	Full match					0.572836	-0.803806	1.19041e-05	1	1.49332	down	1.67667e+07	1.38983e+07	1.3917e+07	1.28377e+07	1.79823e+07	1.57318e+07	2.34247e+07	2.65972e+07	3.13906e+07	2.61891e+07	2.76632e+07	2.38277e+07
Com_8306_neg	Linoleic acid	C18 H32 O2	280.24	9.281	279.232	No results	No results	Full match	Lipids and lipid-like molecules	Fatty Acyls	Lineolic acids and derivatives	Lineolic acids and derivatives	0.625419	-0.677105	1.2292e-05	1	1.51835	down	1.57871e+07	1.22114e+07	1.40714e+07	1.52755e+07	1.60858e+07	1.35725e+07	2.27456e+07	2.09531e+07	2.48897e+07	2.34864e+07	2.42973e+07	2.27406e+07
Com_30552_neg	N', N''-DiSinapoylspermidine	C29 H39 N3 O8	557.275	8.872	556.268	No results	No results	Full match					0.535083	-0.902166	1.46742e-05	1	1.52377	down	840890	773711	751058	825410	1.03317e+06	722374	1.34412e+06	1.92242e+06	1.28899e+06	1.6539e+06	1.55808e+06	1.47706e+06
Com_23035_neg	LPI 17:0	C26 H51 O12 P	586.311	11.1	585.304	No results	Full match	No results	Lipids and lipid-like molecules	Glycerophospholipids	Glycerophosphoinositols	Phosphatidylinositols	2.19491	1.13416	1.53902e-05	1	1.51251	up	3.49962e+06	4.17494e+06	2.87969e+06	2.6685e+06	2.80176e+06	3.78848e+06	1.31894e+06	1.57108e+06	1.32539e+06	1.76625e+06	1.81008e+06	1.23504e+06
Com_3286_neg	Arbutin	C12 H16 O7	272.089	2.585	271.082	Full match	Full match	Full match	Organic oxygen compounds	Organooxygen compounds	Carbohydrates and carbohydrate conjugates	Phenolic glycosides	3.72782	1.89833	1.62371e-05	1	1.11915	up	7.29029e+07	3.32343e+07	3.89255e+07	4.74152e+07	5.80445e+07	6.28761e+07	1.10473e+07	1.57821e+07	1.11155e+07	1.47846e+07	1.53616e+07	1.59791e+07
Com_667_neg	Guanosine	C10 H13 N5 O5	283.091	3.624	282.084	Full match	Full match	Full match	Nucleosides, nucleotides, and analogues	Purine nucleosides	Not available	Purine nucleosides	0.555102	-0.849174	1.79228e-05	1	1.13941	down	2.00755e+08	2.066e+08	2.04547e+08	2.07392e+08	2.02677e+08	2.1154e+08	4.18307e+08	4.12112e+08	3.72004e+08	3.3855e+08	3.41766e+08	3.39394e+08
Com_12620_neg	Licoagroside D	C22 H24 O10	448.136	5.402	447.129	No results	No results	Full match	Lipids and lipid-like molecules	Saccharolipids	Not available	Saccharolipids	0.300281	-1.73561	1.87175e-05	1	1.22566	down	3.13852e+06	4.88795e+06	3.27987e+06	2.59477e+06	4.85277e+06	2.76769e+06	9.86286e+06	1.28227e+07	1.04742e+07	1.35786e+07	1.34769e+07	1.14561e+07
Com_21458_neg	Methyl heptadecanoate	C18 H36 O2	284.271	8.92	321.22	No results	No results	Full match					0.345941	-1.5314	1.91317e-05	1	1.57295	down	1.51795e+06	1.36664e+06	1.20054e+06	1.90534e+06	1.62172e+06	2.04692e+06	4.36136e+06	5.09684e+06	4.40398e+06	4.59879e+06	4.71948e+06	4.7408e+06
Com_3754_neg	5-Methyluridine	C10 H14 N2 O6	258.085	3.088	257.077	No results	No results	Full match	Nucleosides, nucleotides, and analogues	Pyrimidine nucleosides	Not available	Pyrimidine nucleosides	2.06375	1.04527	2.00657e-05	1	1.27698	up	4.79273e+07	5.14988e+07	4.94708e+07	4.88268e+07	4.75055e+07	5.39084e+07	2.8348e+07	2.09192e+07	2.62856e+07	2.28994e+07	2.66479e+07	1.98484e+07
Com_18002_neg	FAHFA 16:0/18:2	C34 H62 O4	534.462	10.433	533.455	No results	Invalid mass	No results					6.45784	2.69105	2.01316e-05	1	1.35059	up	3.08863e+06	1.98425e+06	2.78171e+06	2.64442e+06	7.26503e+06	3.15067e+06	391175	744789	700706	401050	499019	501915
Com_12517_neg	Boc-beta-cyano-L-alanine	C9 H14 N2 O4	214.094	4.876	213.087	No results	No results	Full match	Organic acids and derivatives	Carboxylic acids and derivatives	Amino acids, peptides, and analogues	Alpha amino acids and derivatives	2.05522	1.03929	2.25181e-05	1	1.3839	up	1.31861e+07	9.81877e+06	1.23776e+07	1.23779e+07	9.68785e+06	1.09934e+07	5.68191e+06	5.55869e+06	5.7662e+06	5.34271e+06	5.57666e+06	5.37522e+06
Com_21459_neg	Chinese bittersweet alkaloid II	C18 H30 N2 O3	322.227	8.938	321.22	No results	No results	Full match	Organic acids and derivatives	Carboxylic acids and derivatives	Amino acids, peptides, and analogues	Alpha amino acid esters	0.348595	-1.52037	2.56861e-05	1	1.56858	down	1.51795e+06	1.36664e+06	1.20054e+06	1.97944e+06	1.62172e+06	2.04692e+06	4.36136e+06	5.09684e+06	4.40398e+06	4.59879e+06	4.71948e+06	4.7408e+06
Com_5572_neg	Sinapaldehyde glucoside	C17 H22 O9	370.126	4.868	415.124	No results	No results	Full match	Organic oxygen compounds	Organooxygen compounds	Carbohydrates and carbohydrate conjugates	Phenolic glycosides	0.197242	-2.34196	2.96018e-05	1	1.03958	down	1.29292e+07	6.54355e+06	5.47409e+06	5.47637e+06	7.79682e+06	6.47988e+06	3.58512e+07	3.9801e+07	3.61977e+07	4.22156e+07	3.82908e+07	3.42684e+07
Com_2811_neg	Epimedin C	C39 H50 O19	822.294	5.572	821.286	No results	No results	Full match	Phenylpropanoids and polyketides	Flavonoids	Flavonoid glycosides	Flavonoid-7-O-glycosides	2.045	1.0321	3.30033e-05	1	1.58691	up	6.40997e+07	6.68055e+07	6.1961e+07	6.55145e+07	9.0837e+07	6.3149e+07	3.31653e+07	3.41888e+07	3.33841e+07	3.39035e+07	3.54939e+07	3.15106e+07
Com_2177_neg	Lysopa 18:0	C21 H43 O7 P	438.274	11.196	437.267	No results	No results	Full match	Lipids and lipid-like molecules	Glycerophospholipids	Glycerophosphates	Monoalkylglycerophosphates	0.462388	-1.11282	3.33502e-05	1	1.60011	down	4.96019e+07	6.65322e+07	4.65546e+07	6.07288e+07	4.57638e+07	4.75393e+07	1.09963e+08	1.22458e+08	1.11094e+08	1.12521e+08	1.17138e+08	1.11794e+08
Com_7911_neg	5-Ethyl-2'-deoxyuridine	C11 H16 N2 O5	256.105	4.806	237.087	No results	No results	Full match	Nucleosides, nucleotides, and analogues	Pyrimidine nucleosides	Pyrimidine 2'-deoxyribonucleosides	Pyrimidine 2'-deoxyribonucleosides	7.29793	2.86749	3.66612e-05	1	1.58668	up	1.80351e+07	2.27546e+07	2.3734e+07	1.33094e+07	9.17493e+06	2.70489e+07	2.63189e+06	2.65023e+06	2.65905e+06	2.03602e+06	2.93491e+06	2.71657e+06
Com_48_neg	Citric acid	C6 H8 O7	192.026	2.153	191.019	Invalid mass	Invalid mass	No results	Organic acids and derivatives	Carboxylic acids and derivatives	Tricarboxylic acids and derivatives	Tricarboxylic acids and derivatives	1.50414	0.588936	3.83241e-05	1	1.22877	up	3.58599e+09	3.35311e+09	3.49642e+09	3.43072e+09	3.26492e+09	3.36163e+09	2.62077e+09	2.32643e+09	2.38292e+09	2.06547e+09	2.08401e+09	2.14467e+09
Com_3753_neg	Neonuezhenide	C31 H42 O18	702.238	5.559	739.187	No results	No results	Full match	Lipids and lipid-like molecules	Saccharolipids	Not available	Saccharolipids	2.75426	1.46166	3.93797e-05	1	1.49807	up	5.3562e+07	5.74152e+07	6.3888e+07	5.51915e+07	5.99982e+07	5.73464e+07	2.23524e+07	2.15241e+07	1.33097e+07	2.37023e+07	2.33076e+07	2.19365e+07
Com_15240_neg	Astragaloside IV	C41 H68 O14	784.461	9.476	783.454	No results	No results	Full match	Lipids and lipid-like molecules	Steroids and steroid derivatives	Steroidal glycosides	Cucurbitacin glycosides	0.568443	-0.814913	3.98916e-05	1	1.29697	down	3.81675e+06	3.91355e+06	4.39032e+06	3.65829e+06	5.45148e+06	3.94401e+06	6.42886e+06	7.95381e+06	7.40553e+06	7.63356e+06	7.7307e+06	7.13415e+06
Com_16829_neg	LPG 17:0	C23 H47 O9 P	498.295	10.742	497.288	No results	Full match	No results	Lipids and lipid-like molecules	Glycerophospholipids	Glycerophosphoglycerols	Phosphatidylglycerols	1.6131	0.689839	4.00995e-05	1	1.26384	up	6.56628e+06	7.3895e+06	6.63309e+06	6.2653e+06	8.24604e+06	5.93777e+06	4.25972e+06	4.40305e+06	3.93717e+06	4.46912e+06	4.43969e+06	3.93163e+06
Com_2315_neg	Chlortetracycline	C22 H23 Cl N2 O8	478.111	5.08	477.103	Invalid mass	No match	No match	Phenylpropanoids and polyketides	Tetracyclines	Not available	Tetracyclines	0.616544	-0.697725	4.11976e-05	1	1.33569	down	5.59473e+07	5.75754e+07	7.28224e+07	6.84767e+07	6.83175e+07	6.67671e+07	1.0304e+08	1.06311e+08	1.11588e+08	1.05764e+08	1.03207e+08	1.02497e+08
Com_612_neg	LPG 18:2	C24 H45 O9 P	508.279	9.282	507.272	No results	Full match	No results	Lipids and lipid-like molecules	Glycerophospholipids	Glycerophosphoglycerols	Phosphatidylglycerols	0.543488	-0.879681	4.72515e-05	1	1.49478	down	2.64596e+08	2.23366e+08	2.52669e+08	1.83695e+08	2.28119e+08	2.2756e+08	4.17859e+08	4.34856e+08	4.2464e+08	4.07775e+08	4.36218e+08	4.17818e+08
Com_20143_neg	Gly-Phe	C11 H14 N2 O3	222.1	2.914	221.093	No results	No results	Full match	Organic acids and derivatives	Carboxylic acids and derivatives	Amino acids, peptides, and analogues	Peptides	2.67752	1.4209	5.03857e-05	1	1.35411	up	4.90392e+06	4.40219e+06	4.52436e+06	4.52273e+06	4.96967e+06	4.44372e+06	2.32158e+06	1.7675e+06	1.94475e+06	1.61055e+06	1.46169e+06	1.26418e+06
Com_82_neg	LPC 18:3	C26 H48 N O7 P	563.322	8.453	562.314	No results	Invalid mass	No results	Lipids and lipid-like molecules	Glycerophospholipids	Glycerophosphocholines	Phosphocholines	0.633425	-0.658753	5.50521e-05	1	1.15601	down	1.473e+09	1.26953e+09	1.49722e+09	1.26559e+09	1.55005e+09	1.30934e+09	2.18149e+09	2.21849e+09	2.21227e+09	2.17718e+09	2.19559e+09	2.22054e+09
Com_19150_neg	PA 18:3_18:3	C39 H65 O8 P	692.445	11.039	691.438	No results	Invalid mass	No results					6.84486	2.77502	7.02462e-05	1	1.49799	up	1.61593e+06	6.381e+06	2.71937e+06	1.77545e+06	3.16397e+06	4.36249e+06	386720	417029	862472	409311	440190	408841
Com_5851_neg	5-Hydroxytryptophan	C11 H12 N2 O3	220.084	3.716	219.077	Full match	No results	Full match	Organoheterocyclic compounds	Indoles and derivatives	Tryptamines and derivatives	Serotonins	1.58451	0.664036	7.02599e-05	1	1.25697	up	3.74168e+07	3.44113e+07	3.85811e+07	3.91901e+07	2.78444e+07	3.62917e+07	2.49664e+07	2.29478e+07	2.2544e+07	2.10524e+07	2.25917e+07	2.07884e+07
Com_4678_neg	Linderane	C15 H16 O4	260.104	5.35	241.086	No results	No results	Full match	Organoheterocyclic compounds	Dioxanes	1,4-dioxanes	1,4-dioxanes	0.547127	-0.870051	7.23806e-05	1	1.30198	down	2.22085e+07	2.0321e+07	2.23242e+07	2.91142e+07	1.98377e+07	1.82994e+07	3.74998e+07	4.00641e+07	3.04565e+07	4.8625e+07	3.94265e+07	4.53802e+07
Com_4679_neg	Lapachol	C15 H14 O3	242.094	5.349	241.086	No results	No results	Full match	Lipids and lipid-like molecules	Prenol lipids	Quinone and hydroquinone lipids	Vitamin K compounds	0.565123	-0.823363	7.56451e-05	1	1.33523	down	2.64503e+07	2.0321e+07	2.23242e+07	2.91142e+07	2.21888e+07	2.33987e+07	4.22793e+07	4.47693e+07	3.04565e+07	4.8625e+07	4.29426e+07	4.53802e+07
Com_1594_neg	N-{6-[(7-chloro-4-quinazolinyl)oxy]-3-pyridinyl}-4-methoxybenzamide	C21 H15 Cl N4 O3	406.089	4.895	405.082	Invalid mass	No results	No match					4.68557	2.22822	8.36716e-05	1	1.03435	up	6.23552e+07	5.72224e+07	6.03182e+07	6.10218e+07	5.94218e+07	5.89169e+07	1.69483e+07	7.13328e+06	1.34787e+07	9.45772e+06	1.26721e+07	1.6983e+07
Com_3752_neg	C-pentosyl-apeignin O-feruloylhexoside	C36 H36 O17	740.194	5.564	739.187	No results	No results	Full match	Phenylpropanoids and polyketides	Flavonoids	Flavonoid glycosides	Flavonoid-7-O-glycosides	2.80869	1.4899	8.61675e-05	1	1.48916	up	5.3562e+07	5.74152e+07	6.3888e+07	5.51915e+07	5.99982e+07	5.73464e+07	2.23524e+07	2.15241e+07	1.21239e+07	2.24435e+07	2.33076e+07	2.19365e+07
Com_22191_neg	LysoPC 19:0	C27 H56 N O7 P	537.379	10.485	536.372	No results	No results	Full match	Lipids and lipid-like molecules	Glycerophospholipids	Glycerophosphocholines	Phosphocholines	8.88164	3.15083	8.74973e-05	1	1.4535	up	1.78134e+06	1.22081e+06	1.68201e+06	1.68302e+06	4.61312e+06	1.81967e+06	230862	254341	232320	241188	247223	235239
Com_6115_neg	Mucic acid	C6 H10 O8	210.036	1.316	209.029	No results	Invalid mass	No results	Organic oxygen compounds	Organooxygen compounds	Carbohydrates and carbohydrate conjugates	Glucuronic acid derivatives	1.53397	0.61727	8.77309e-05	1	1.25068	up	2.47695e+07	2.35583e+07	2.67811e+07	2.79319e+07	3.30672e+07	3.00672e+07	1.72924e+07	1.83903e+07	1.60514e+07	1.79371e+07	1.85923e+07	2.00667e+07
Com_7613_neg	PA 2:0_18:3	C23 H39 O8 P	474.238	8.773	473.23	No results	Full match	No results					0.294934	-1.76154	0.000108682	1	1.41466	down	4.10854e+06	8.06248e+06	8.82619e+06	8.63984e+06	8.07377e+06	9.05827e+06	2.75363e+07	2.86874e+07	2.61259e+07	2.38182e+07	2.6036e+07	2.63708e+07
Com_14678_neg	12,13-EODE	C18 H32 O3	296.235	9.871	295.227	No results	No results	Full match					2.87061	1.52136	0.000110682	1	1.30073	up	5.44685e+06	6.59969e+06	5.68314e+06	4.69222e+06	7.13491e+06	1.06983e+07	2.7354e+06	2.20189e+06	2.41538e+06	2.54627e+06	1.97255e+06	2.15173e+06
Com_18134_neg	3-O-p-coumaroyl shikimic acid O-hexoside	C22 H26 O12	482.142	5.138	481.135	No results	No results	Full match					0.275328	-1.86078	0.000112907	1	1.37054	down	1.16572e+06	1.1219e+06	1.17387e+06	1.15723e+06	1.16319e+06	1.25669e+06	3.25624e+06	7.30447e+06	3.66791e+06	3.84968e+06	3.83365e+06	3.65252e+06
Com_5212_neg	N-(1,3-benzodioxol-5-yl)-7-chloroquinolin-4-amine	C16 H11 Cl N2 O2	149.024	5.694	297.04	Invalid mass	No results	No results					0.284122	-1.81542	0.000114772	1	1.17752	down	8.31691e+06	1.00343e+07	5.04668e+06	3.72765e+06	7.70409e+06	9.24458e+06	2.25221e+07	2.22641e+07	2.05762e+07	4.59304e+07	1.99988e+07	2.38326e+07
Com_3893_neg	2-Aminoethylphosphonate	C2 H8 N O3 P	125.024	5.198	295.045	No results	No results	Full match	Organic acids and derivatives	Organic phosphonic acids and derivatives	Organic phosphonic acids	Organic phosphonic acids	0.66026	-0.598893	0.000123414	1	1.52106	down	4.41824e+07	3.62385e+07	4.19426e+07	3.15672e+07	4.20472e+07	3.79284e+07	5.93801e+07	5.74908e+07	6.0359e+07	5.59891e+07	6.53697e+07	5.56749e+07
Com_7922_neg	4-Demethylepipodophyllotoxin	C21 H20 O8	400.116	2.528	399.108	No results	No results	Full match	Lignans, neolignans and related compounds	Lignan lactones	Podophyllotoxins	Podophyllotoxins	1.90732	0.931547	0.000143823	1	1.28191	up	2.2425e+07	2.29071e+07	2.15037e+07	2.0337e+07	2.06551e+07	2.11343e+07	1.36812e+07	1.31347e+07	9.33856e+06	1.19076e+07	9.05741e+06	1.04949e+07
Com_2822_neg	Tulipanin	C27 H31 O16	611.161	5.528	610.154	No results	No results	Full match	Phenylpropanoids and polyketides	Flavonoids	Flavonoid glycosides	Anthocyanidin-3-O-glycosides	1.57094	0.651626	0.0001516	1	1.43615	up	7.75441e+07	7.70722e+07	8.83623e+07	8.52896e+07	8.59697e+07	8.7675e+07	5.79483e+07	6.04521e+07	5.26063e+07	5.19949e+07	5.55405e+07	4.09568e+07
Com_27008_neg	15-Deoxy-Δ12,14-prostaglandin D2	C20 H30 O4	316.203	7.872	315.196	Invalid mass	No results	No match	Lipids and lipid-like molecules	Fatty Acyls	Eicosanoids	Prostaglandins and related compounds	1.92498	0.944847	0.00017632	1	1.38902	up	2.33421e+06	2.24681e+06	2.26815e+06	2.78873e+06	1.47638e+06	2.22044e+06	896854	1.25696e+06	1.14198e+06	1.26116e+06	1.22745e+06	1.14279e+06
Com_22833_neg	Cytarabine	C9 H13 N3 O5	243.085	1.716	242.078	No results	Full match	Full match	Nucleosides, nucleotides, and analogues	Pyrimidine nucleosides	Not available	Pyrimidine nucleosides	1.61333	0.690043	0.00023302	1	1.19611	up	3.12123e+06	4.23697e+06	3.21704e+06	3.17236e+06	2.77408e+06	2.72791e+06	2.29487e+06	1.83791e+06	1.83012e+06	1.91932e+06	2.12062e+06	1.92874e+06
Com_9170_neg	3-(3-bromo-4-hydroxy-5-methoxyphenyl)-2-cyanoacrylamide	C11 H9 Br N2 O3	295.981	2.694	294.974	Invalid mass	No results	No results					1.84765	0.885691	0.000255947	1	1.29364	up	1.74455e+07	1.93985e+07	1.74529e+07	1.85529e+07	1.71418e+07	1.73176e+07	1.19996e+07	1.09491e+07	1.02756e+07	8.89351e+06	8.79222e+06	7.16864e+06
Com_18894_neg	LPE 20:3	C25 H46 N O7 P	503.301	9.27	502.293	No results	Full match	No results	Lipids and lipid-like molecules	Glycerophospholipids	Glycerophosphoethanolamines	1-acyl-sn-glycero-3-phosphoethanolamines	0.537685	-0.895166	0.000275074	1	1.10126	down	1.98393e+06	1.7081e+06	1.70159e+06	1.35121e+06	2.60987e+06	2.00148e+06	3.2227e+06	3.12381e+06	3.41505e+06	4.2472e+06	4.021e+06	3.09071e+06
Com_1303_neg	5-Aminolevulinic acid	C5 H9 N O3	131.057	2.444	130.05	No results	Invalid mass	No results	Organic acids and derivatives	Keto acids and derivatives	Gamma-keto acids and derivatives	Gamma-keto acids and derivatives	0.387659	-1.36714	0.000277095	1	1.45273	down	5.58578e+07	5.0677e+07	5.62351e+07	5.81522e+07	5.43296e+07	1.23945e+08	2.04008e+08	2.094e+08	1.65675e+08	1.36709e+08	1.61416e+08	1.52555e+08
Com_1097_neg	Trigoneoside Xb	C45 H76 O19	920.498	8.027	919.491	Full match	No results	Full match	Lipids and lipid-like molecules	Steroids and steroid derivatives	Steroidal glycosides	Steroidal saponins	1.76845	0.822489	0.000304498	1	1.33056	up	1.41679e+08	1.79829e+08	1.97435e+08	1.6987e+08	2.00118e+08	1.97315e+08	1.13136e+08	1.15536e+08	1.0482e+08	1.02497e+08	6.71061e+07	1.1114e+08
Com_10092_neg	Salvianolic acid D	C20 H18 O10	418.09	5.329	417.082	No results	No results	Full match	Phenylpropanoids and polyketides	Cinnamic acids and derivatives	Hydroxycinnamic acids and derivatives	Coumaric acids and derivatives	2.35749	1.23725	0.000310849	1	1.29444	up	1.37578e+07	8.36331e+06	1.41809e+07	1.25808e+07	1.22789e+07	1.92416e+07	7.06673e+06	6.1488e+06	5.54529e+06	3.30484e+06	5.05166e+06	6.98823e+06
Com_12535_neg	Artemether	C16 H26 O5	298.178	6.217	297.17	No results	No results	Full match	Lipids and lipid-like molecules	Prenol lipids	Sesquiterpenoids	Artemisinins	0.225087	-2.15144	0.000346435	1	1.51293	down	1.22948e+06	2.82985e+06	3.47832e+06	3.43732e+06	1.34761e+06	3.58061e+06	9.8584e+06	1.39469e+07	1.25083e+07	1.14575e+07	9.95686e+06	1.29257e+07
Com_17701_neg	O-Feruloyl 4-hydroxylcoumarin	C19 H14 O6	338.079	6.065	337.071	No results	No results	Full match	Organic oxygen compounds	Organooxygen compounds	Carbohydrates and carbohydrate conjugates	Glucuronic acid derivatives	0.250732	-1.99578	0.000368445	1	1.35335	down	1.14448e+06	1.59376e+06	1.2131e+06	1.14917e+06	1.14953e+06	1.13222e+06	6.88704e+06	4.68783e+06	4.4572e+06	2.63042e+06	3.06146e+06	7.71889e+06
Com_31128_neg	Gambogenic acid	C38 H46 O8	630.322	8.781	629.315	No results	No results	Full match	Organoheterocyclic compounds	Benzopyrans	1-benzopyrans	Xanthones	0.482058	-1.05272	0.0003998	1	1.5369	down	761932	757247	701984	711538	760583	743541	1.77023e+06	1.49827e+06	1.41185e+06	1.68803e+06	1.82087e+06	1.01467e+06
Com_13409_neg	8-iso-15-keto Prostaglandin E2	C20 H30 O5	332.196	6.633	331.189	Invalid mass	No results	No results	Lipids and lipid-like molecules	Fatty Acyls	Eicosanoids	Prostaglandins and related compounds	2.10201	1.07177	0.000423356	0.972222	1.1584	up	6.77815e+06	8.98352e+06	5.15624e+06	7.42348e+06	9.43741e+06	9.52338e+06	3.42009e+06	6.09006e+06	3.33301e+06	2.85971e+06	3.4152e+06	3.38523e+06
Com_4221_neg	5-O-Methylvisammioside	C22 H28 O10	452.168	5.33	497.166	No results	No results	Full match	Organoheterocyclic compounds	Benzopyrans	1-benzopyrans	Furanochromones	0.180982	-2.46608	0.000462322	1	1.26023	down	1.31355e+07	9.79052e+06	9.15863e+06	4.99072e+06	9.21642e+06	2.50674e+06	3.90655e+07	4.70509e+07	4.09622e+07	5.81622e+07	4.73628e+07	3.70279e+07
Com_34077_neg	Oxidized glutathione	C20 H32 N6 O12 S2	612.151	2.702	611.144	No results	No results	Full match	Organic acids and derivatives	Carboxylic acids and derivatives	Amino acids, peptides, and analogues	Peptides	2.48089	1.31086	0.000566714	1	1.24506	up	952326	959019	901373	871191	766261	783664	267615	349000	305887	228223	361776	597157
Com_310_neg	LPE 18:3	C23 H42 N O7 P	475.269	8.41	474.262	No results	Full match	No results	Lipids and lipid-like molecules	Glycerophospholipids	Glycerophosphoethanolamines	1-acyl-sn-glycero-3-phosphoethanolamines	0.522315	-0.937008	0.000596147	1	1.48825	down	5.72894e+08	5.24236e+08	5.74919e+08	5.23205e+08	4.91665e+08	3.17822e+08	9.49039e+08	9.88871e+08	9.55826e+08	8.91628e+08	9.95689e+08	9.71683e+08
Com_4529_neg	Arabidopyl ketoadipic acid	C15 H14 O9	338.063	5.12	337.056	No results	No results	Full match					0.509976	-0.971499	0.000650375	1	1.44777	down	2.21001e+07	2.58041e+07	2.66513e+07	2.6754e+07	2.57791e+07	2.34688e+07	5.18309e+07	5.15571e+07	2.98259e+07	5.1574e+07	5.57607e+07	5.4676e+07
Com_2131_neg	Triethyl citrate	C12 H20 O7	276.12	4.844	321.118	No results	No results	Full match	Organic acids and derivatives	Carboxylic acids and derivatives	Tricarboxylic acids and derivatives	Tricarboxylic acids and derivatives	1.72115	0.783374	0.000653238	1	1.33751	up	1.07586e+08	9.95842e+07	1.09957e+08	1.00004e+08	1.07931e+08	1.1369e+08	7.07193e+07	7.21206e+07	6.64271e+07	4.67396e+07	6.70254e+07	4.80874e+07
Com_7037_neg	Lysopa 16:0	C19 H39 O7 P	410.243	9.497	409.236	No results	No results	Full match	Lipids and lipid-like molecules	Glycerophospholipids	Glycerophosphates	1-acylglycerol-3-phosphates	2.33804	1.2253	0.000765409	1	1.26278	up	1.85186e+07	2.33591e+07	1.82248e+07	2.1405e+07	2.12989e+07	2.17711e+07	1.06595e+07	1.11781e+07	1.01749e+07	6.07465e+06	5.21838e+06	9.97745e+06
Com_20689_neg	LysoPC 16:2	C24 H46 N O7 P	491.301	8.965	490.293	No results	No results	Full match					0.245249	-2.02768	0.00092153	1	1.50673	down	1.6456e+06	1.32369e+06	1.15553e+06	1.17108e+06	1.52795e+06	379267	4.99643e+06	5.2058e+06	5.42891e+06	4.48222e+06	4.73555e+06	4.52168e+06
Com_31747_neg	Isocorynoxeine	C22 H26 N2 O4	382.19	6.881	381.182	No results	No results	Full match	Organoheterocyclic compounds	Indolizidines	Not available	Indolizidines	0.51784	-0.949422	0.000997281	1	1.44969	down	712779	695508	679252	710964	700388	703575	1.32854e+06	1.64837e+06	1.41012e+06	1.6323e+06	890430	1.20563e+06
Com_11563_neg	PMeOH 16:0_18:3	C38 H69 O8 P	684.48	10.663	683.473	No results	Invalid mass	No results					17.2655	4.10982	0.00109899	1	1.31648	up	2.86727e+06	6.12614e+06	4.40245e+06	1.0799e+06	1.54487e+07	8.95412e+06	356597	405436	357387	382424	391213	358746
Com_3215_neg	Elaidic acid	C18 H34 O2	282.255	10.657	281.248	Full match	No results	Full match	Lipids and lipid-like molecules	Fatty Acyls	Fatty acids and conjugates	Long-chain fatty acids	2.73842	1.45334	0.00113005	1	1.1752	up	3.39752e+07	2.74586e+07	3.63967e+07	3.19464e+07	7.79696e+07	3.04278e+07	1.23161e+07	1.73884e+07	1.52649e+07	1.45358e+07	1.40465e+07	1.34233e+07
Com_18057_neg	8-Gingerol	C43 H32 O20	868.144	11.03	867.137	No results	No results	Full match	Benzenoids	Phenols	Methoxyphenols	Gingerols	1.5417	0.624522	0.00144337	1	1.40846	up	6.46548e+06	7.01799e+06	7.0545e+06	6.49998e+06	6.89494e+06	6.62567e+06	3.02836e+06	4.68504e+06	4.60046e+06	4.96356e+06	4.65616e+06	4.37411e+06
Com_7422_neg	LPG O-26:4	C32 H59 O8 P	602.403	9.987	601.396	No results	Invalid mass	No results					12.0011	3.58509	0.00159582	1	1.24294	up	3.89902e+06	6.79133e+06	1.46672e+07	2.35153e+06	2.91087e+07	9.03523e+06	770603	795281	1.31699e+06	794431	799440	1.01052e+06
Com_1155_neg	Uridine	C9 H12 N2 O6	244.069	1.792	243.062	Full match	Full match	Full match	Nucleosides, nucleotides, and analogues	Pyrimidine nucleosides	Not available	Pyrimidine nucleosides	0.62747	-0.672382	0.00207697	1	1.19384	down	1.14001e+08	1.35892e+08	1.35278e+08	1.06593e+08	1.96649e+08	1.47145e+08	2.30812e+08	1.99832e+08	2.28964e+08	2.14914e+08	2.23132e+08	2.33978e+08
Com_26779_neg	19(R)-Hydroxy-prostaglandin E2	C20 H32 O6	350.206	6.443	349.199	Invalid mass	No results	No results	Lipids and lipid-like molecules	Fatty Acyls	Eicosanoids	Prostaglandins and related compounds	1.54982	0.632105	0.0022475	0.972222	1.11162	up	1.73665e+06	2.19988e+06	2.78243e+06	1.99174e+06	2.05691e+06	2.15303e+06	971885	1.21967e+06	1.81771e+06	1.41926e+06	1.48356e+06	1.42474e+06
Com_855_neg	Aurantio-obtusin	C17 H14 O7	330.073	5.195	375.072	No results	No results	Full match	Benzenoids	Anthracenes	Anthraquinones	Hydroxyanthraquinones	0.578752	-0.788983	0.00244466	1	1.21105	down	2.03631e+08	1.20006e+08	1.18873e+08	2.11782e+08	1.35125e+08	1.18063e+08	2.31093e+08	2.51932e+08	2.5686e+08	2.38799e+08	3.24907e+08	2.64403e+08
Com_5792_neg	Pyridoxal 5-phosphate monohydrate	C8 H12 N O7 P	265.035	2.066	264.027	No results	No results	Full match	Organoheterocyclic compounds	Pyridines and derivatives	Pyridine carboxaldehydes	Pyridoxals and derivatives	10.4947	3.39159	0.00284232	0.944444	1.41098	up	2.80326e+07	3.49451e+07	3.38659e+07	3.13376e+06	3.99778e+07	3.62319e+07	3.4985e+06	3.19992e+06	2.08459e+06	2.63388e+06	2.93749e+06	2.43381e+06
Com_19140_neg	4'-Hydroxychalcone	C15 H12 O2	224.083	5.715	223.076	No results	No results	Full match	Phenylpropanoids and polyketides	Linear 1,3-diarylpropanoids	Chalcones and dihydrochalcones	Retrochalcones	0.34979	-1.51544	0.00317257	1	1.25926	down	1.43632e+06	1.3852e+06	1.38514e+06	1.46655e+06	1.40927e+06	1.48243e+06	6.58062e+06	3.17404e+06	3.78933e+06	5.0635e+06	1.75868e+06	4.11971e+06
Com_2614_neg	17(S)-HpDHA	C22 H32 O4	720.458	11.199	719.45	Invalid mass	No results	No results	Lipids and lipid-like molecules	Fatty Acyls	Fatty acids and conjugates	Very long-chain fatty acids	2.79799	1.48439	0.00350531	1	1.25085	up	5.5507e+07	3.864e+07	4.51883e+07	5.31345e+07	9.84527e+07	2.39481e+07	1.73415e+07	2.17041e+07	1.67786e+07	1.91217e+07	2.09418e+07	1.66471e+07
Com_64_neg	Sibiricose A5	C22 H30 O14	518.165	5.288	555.114	No results	No results	Full match	Phenylpropanoids and polyketides	Cinnamic acids and derivatives	Hydroxycinnamic acids and derivatives	Coumaric acids and derivatives	0.313723	-1.67244	0.00592839	0.944444	1.17942	down	2.12242e+09	9.41365e+08	4.10837e+08	5.21284e+08	6.34873e+08	4.20206e+08	3.03699e+09	3.09788e+09	3.20312e+09	3.11726e+09	6.97118e+08	2.94778e+09
Com_1175_neg	Threonic acid	C4 H8 O5	136.036	5.312	135.029	No results	Invalid mass	No results	Organic oxygen compounds	Organooxygen compounds	Carbohydrates and carbohydrate conjugates	Sugar acids and derivatives	2.13019	1.09099	0.00636138	1	1.33568	up	2.16778e+08	2.0682e+08	1.81267e+08	2.19925e+08	1.77422e+08	1.79953e+08	3.42459e+07	9.86268e+07	9.77765e+07	9.89122e+07	1.13994e+08	1.114e+08
Com_10899_neg	6,7-Dimethoxy-4-Methylcoumarin	C12 H12 O4	220.073	5.188	219.066	No results	No results	Full match					0.501323	-0.996186	0.0071112	1	1.04845	down	5.89594e+06	2.55579e+06	7.31219e+06	5.55864e+06	3.8927e+06	7.2958e+06	1.08129e+07	1.03462e+07	8.06103e+06	7.52329e+06	1.75743e+07	1.05327e+07
Com_5795_neg	Dodecanedioic acid	C12 H22 O4	230.151	6.365	229.144	Full match	Full match	Full match	Lipids and lipid-like molecules	Fatty Acyls	Fatty acids and conjugates	Medium-chain fatty acids	1.68681	0.754297	0.00863588	0.861111	1.2259	up	2.83978e+07	3.1977e+07	3.08701e+07	3.28622e+07	3.21251e+07	4.05138e+07	3.61313e+07	1.54493e+07	1.72061e+07	1.38255e+07	1.91519e+07	1.48739e+07
Com_29723_neg	Lysope 16:0	C21 H44 N O7 P	453.286	8.185	452.279	No results	No results	Full match	Lipids and lipid-like molecules	Glycerophospholipids	Glycerophosphoethanolamines	1-(1Z-alkenyl)-glycero-3-phosphoethanolamines	0.604214	-0.726869	0.00952604	0.972222	1.00247	down	1.07413e+06	763433	851541	846582	1.03367e+06	464128	1.05781e+06	1.73702e+06	1.15794e+06	1.22853e+06	1.93744e+06	1.21188e+06
Com_488_neg	Ferulic acid	C10 H10 O4	194.057	5.215	193.05	Full match	Full match	Full match	Phenylpropanoids and polyketides	Cinnamic acids and derivatives	Hydroxycinnamic acids and derivatives	Hydroxycinnamic acids	1.79827	0.846606	0.0105724	0.888889	1.07665	up	4.41153e+08	4.48737e+08	2.70115e+08	2.59213e+08	2.75271e+08	2.99911e+08	3.17543e+08	1.17786e+08	1.2508e+08	1.27991e+08	2.16983e+08	2.03686e+08
Com_9212_neg	D-Mannose 6-phosphate	C6 H13 O9 P	260.029	1.492	259.022	Full match	Full match	Full match	Organic oxygen compounds	Organooxygen compounds	Carbohydrates and carbohydrate conjugates	Hexose phosphates	2.44934	1.2924	0.0113654	0.888889	1.22382	up	1.82291e+07	1.78132e+07	2.03887e+07	2.17649e+07	1.60695e+07	1.50837e+07	3.94405e+06	4.4911e+06	4.35105e+06	1.02774e+07	2.74471e+06	1.88359e+07
Com_2876_neg	Quercetin 3-alpha-L-arabinofuranoside (Avicularin)	C20 H18 O11	434.084	5.298	433.077	No results	No results	Full match	Phenylpropanoids and polyketides	Flavonoids	Flavonoid glycosides	Flavonoid-3-O-glycosides	2.32884	1.21961	0.0184318	1	1.23151	up	8.38162e+07	8.55473e+07	8.65365e+07	8.75329e+07	8.48843e+07	8.75456e+07	4.57267e+07	4.41478e+07	4.00265e+07	7.70481e+06	3.83958e+07	4.55087e+07
Com_595_neg	Formononetin	C16 H12 O4	268.073	5.556	267.066	Full match	No results	Full match	Phenylpropanoids and polyketides	Isoflavonoids	O-methylated isoflavonoids	4'-O-methylisoflavones	2.00323	1.00233	0.0191669	0.833333	1.126	up	4.25759e+08	4.42669e+08	3.87128e+08	4.45379e+08	4.57131e+08	2.45801e+08	1.97751e+08	4.60453e+08	1.4412e+08	6.78638e+07	1.51345e+08	1.7846e+08
Com_7002_neg	3-[3-(beta-D-Glucopyranosyloxy)-2-methoxyphenyl]propanoic acid	C16 H22 O9	358.126	3.395	357.118	Full match	No results	Full match					2.0292	1.02091	0.0213472	0.833333	1.07148	up	3.01906e+07	1.90354e+07	2.31672e+07	2.09681e+07	7.20423e+06	1.93655e+07	1.00222e+07	1.44223e+07	8.74476e+06	7.71806e+06	1.05028e+07	7.69246e+06
Com_2712_neg	(3R)-8-hydroxy-3-(4-methoxyphenyl)-3,4-dihydro-1H-2-benzopyran-1-one	C16 H14 O4	270.089	5.623	269.081	Full match	No results	Not the top hit					0.519822	-0.94391	0.0247424	0.972222	1.0694	down	3.39166e+07	3.82278e+07	3.16457e+07	5.44945e+07	1.02803e+07	3.55084e+07	5.99922e+07	3.87348e+07	9.42724e+07	6.60637e+07	6.74373e+07	6.60827e+07
Com_12603_neg	Aloesin	C19 H22 O9	394.125	4.824	393.118	No results	No results	Full match	Organic oxygen compounds	Organooxygen compounds	Carbohydrates and carbohydrate conjugates	Phenolic glycosides	1.57484	0.655209	0.0247936	1	1.04911	up	1.10162e+07	1.34315e+07	1.0369e+07	9.72472e+06	1.01662e+07	1.02523e+07	7.21514e+06	8.73839e+06	7.53929e+06	2.96362e+06	7.35126e+06	7.4408e+06
Com_325_neg	2-Hydroxy-2-methyl-3-buten-1-yl beta-D-glucopyranoside	C11 H20 O7	310.126	4.759	309.119	Invalid mass	No results	No results					0.462274	-1.11318	0.0315658	0.722222	1.02141	down	9.22113e+07	6.85385e+08	1.00373e+08	6.87111e+08	9.18653e+07	9.39072e+07	6.36576e+08	6.43703e+08	7.10076e+08	5.71118e+08	6.00084e+08	6.25927e+08
Com_10417_neg	Eicosapentaenoic acid	C20 H30 O2	302.224	9.383	301.217	Full match	No results	Full match	Lipids and lipid-like molecules	Fatty Acyls	Fatty acids and conjugates	Long-chain fatty acids	1.74875	0.806322	0.0335244	1	1.04269	up	1.21852e+07	6.96915e+06	7.8189e+06	1.82045e+07	7.41731e+06	6.29789e+06	6.02515e+06	5.40243e+06	5.98624e+06	5.22912e+06	5.70357e+06	5.33076e+06
V, vegetative period; B, blooming period; M, maturity period.

## Sheet: B vs. M positive
Supplementary table1: Differential metabolites screening at different periods.
ID	Name	Formula	Molecular Weight	RT [min]	m/z	mzCloud_Results	mzVault_Results	MassList_Results	Class_I	Class_II	Class_III	Class_IV	FC	log2FC	Pvalue	ROC	VIP	Up.Down	pos_B1	pos_B2	pos_B3	pos_B4	pos_B5	pos_B6	pos_M1	pos_M2	pos_M3	pos_M4	pos_M5	pos_M6
Com_1904_pos	PC O-18:4	C26 H46 N O7 P	515.302	7.839	516.309	No results	Full match	No results					0.318506	-1.65061	9.19941e-16	1	1.56002	down	2.41488e+07	2.40569e+07	2.43822e+07	2.37596e+07	2.3814e+07	2.28939e+07	7.44235e+07	7.70567e+07	7.18708e+07	7.548e+07	7.5369e+07	7.49454e+07
Com_18621_pos	Theobromine-d6	C7 H2 D6 N4 O2	186.103	6.513	187.11	No results	No results	Full match	Organoheterocyclic compounds	Imidazopyrimidines	Purines and purine derivatives	Xanthines	0.0617053	-4.01846	1.33385e-15	1	1.61902	down	203902	217704	219428	188416	209683	210241	3.56425e+06	3.16062e+06	3.54433e+06	3.27286e+06	3.53871e+06	3.16665e+06
Com_23460_pos	N1-[1-(2,4-dimethylphenyl)ethyl]-2,2-dimethylpropanamide	C15 H23 N O	233.179	7.142	234.186	Full match	No results	No results					0.0912964	-3.4533	2.8373e-15	1	1.54954	down	193573	186848	186411	172926	167372	180497	2.09628e+06	1.97384e+06	1.87816e+06	1.89518e+06	1.96243e+06	2.10727e+06
Com_13_pos	L-Tryptophan	C11 H12 N2 O2	204.09	5.19	188.071	Full match	Full match	Full match	Organoheterocyclic compounds	Indoles and derivatives	Indolyl carboxylic acids and derivatives	Indolyl carboxylic acids and derivatives	3.84716	1.9438	3.02072e-15	1	1.65091	up	8.04379e+09	7.86459e+09	8.22255e+09	8.16025e+09	7.59376e+09	7.78479e+09	2.05281e+09	2.09264e+09	2.02642e+09	2.03025e+09	2.17743e+09	2.01132e+09
Com_464_pos	Skatole	C9 H9 N	114.047	5.19	132.081	Invalid mass	No results	No results	Organoheterocyclic compounds	Indoles and derivatives	Indoles	3-methylindoles	4.01201	2.00432	5.46839e-15	1	1.65553	up	3.23803e+08	3.22533e+08	3.38905e+08	3.31252e+08	3.13524e+08	3.09657e+08	8.07995e+07	8.16099e+07	7.99269e+07	7.91536e+07	8.4621e+07	7.7356e+07
Com_8513_pos	ethyl N-[2-cyano-3-(4-methoxyanilino)acryloyl]carbamate	C14 H15 N3 O4	289.107	4.457	290.114	Full match	No results	No results					52.6999	5.71973	1.12095e-14	1	1.62471	up	1.37718e+07	1.3493e+07	1.40231e+07	1.46512e+07	1.33898e+07	1.37432e+07	259705	258386	261485	267274	265432	264042
Com_3546_pos	Folic acid	C19 H19 N7 O6	441.143	6.217	442.15	Invalid mass	No results	No results	Organic acids and derivatives	Carboxylic acids and derivatives	Amino acids, peptides, and analogues	Glutamic acid and derivatives	46.2388	5.53103	3.16137e-13	1	1.3123	up	1.69622e+07	1.37276e+07	1.52883e+07	1.47241e+07	1.53687e+07	1.47403e+07	366969	328219	294055	303417	375116	296185
Com_2120_pos	FMH	C20 H27 N5 O4 S	455.159	6.398	456.166	Invalid mass	No results	No results					74.0775	6.21096	4.54044e-13	1	1.26566	up	2.31459e+07	1.73926e+07	1.93402e+07	1.77908e+07	2.39328e+07	2.5275e+07	272625	296985	258260	262193	367758	254942
Com_3866_pos	Isoeugenyl acetate	C12 H14 O3	206.095	5.839	207.102	Full match	No results	Full match					10.4628	3.3872	6.34848e-13	1	1.5244	up	3.8022e+07	3.60305e+07	3.61165e+07	3.56048e+07	3.30333e+07	3.85129e+07	3.53814e+06	3.55806e+06	3.55456e+06	3.33046e+06	3.41102e+06	3.3784e+06
Com_11483_pos	trans-Zeatin-riboside	C15 H21 N5 O5	351.153	1.919	352.16	No results	No results	Full match	Nucleosides, nucleotides, and analogues	Purine nucleosides	Not available	Purine nucleosides	6.3185	2.65958	1.17778e-12	1	1.67054	up	8.87883e+06	8.02711e+06	9.11572e+06	8.85354e+06	8.3941e+06	9.21941e+06	1.50472e+06	1.32306e+06	1.2411e+06	1.36174e+06	1.47077e+06	1.40576e+06
Com_928_pos	Prostaglandin H1	C20 H34 O5	336.228	6.545	337.236	Invalid mass	No results	No results	Lipids and lipid-like molecules	Fatty Acyls	Eicosanoids	Prostaglandins and related compounds	3.3856	1.75941	1.49727e-12	1	1.39389	up	1.02687e+08	9.66747e+07	1.07545e+08	1.00206e+08	9.28593e+07	9.85429e+07	2.90111e+07	2.94651e+07	2.93921e+07	2.89553e+07	3.22872e+07	2.7672e+07
Com_16675_pos	5-chloro-N-(4-morpholinophenyl)-1H-indole-2-carboxamide	C19 H18 Cl N3 O2	355.112	2.263	356.119	Invalid mass	No results	No results					0.211311	-2.24256	1.68141e-12	1	1.39352	down	850230	745968	821790	784663	725703	743064	3.68615e+06	3.54486e+06	3.74626e+06	4.12275e+06	3.37586e+06	3.63093e+06
Com_17475_pos	1-(1,3-benzodioxol-5-yl)-2-[4-(9H-fluoren-9-yl)piperazino]-1-ethanone	C26 H24 N2 O3	824.351	7.343	413.183	Invalid mass	No results	No results					7.17082	2.84214	4.72175e-12	1	1.40379	up	3.88863e+06	3.92457e+06	3.92993e+06	3.65504e+06	3.3329e+06	3.16857e+06	459587	491708	486308	588049	543569	484774
Com_27_pos	Valine	C5 H11 N O2	117.079	1.732	118.087	Full match	No results	Full match	Organic acids and derivatives	Carboxylic acids and derivatives	Amino acids, peptides, and analogues	Valine and derivatives	3.33484	1.73762	4.90231e-12	1	1.67595	up	5.00803e+09	4.76319e+09	5.40597e+09	5.04034e+09	4.5714e+09	4.95772e+09	1.46267e+09	1.48729e+09	1.43237e+09	1.4569e+09	1.65692e+09	1.42381e+09
Com_4125_pos	N-(4-chlorophenyl)-N'-(2-phenoxyphenyl)urea	C19 H15 Cl N2 O2	360.067	2.289	361.074	Invalid mass	No results	No results					0.273951	-1.86801	6.70791e-12	1	1.33871	down	7.10032e+06	6.97244e+06	7.10213e+06	6.72011e+06	6.04134e+06	6.53546e+06	2.362e+07	2.36651e+07	2.64558e+07	2.65213e+07	2.28527e+07	2.46187e+07
Com_26873_pos	2-morpholinophenyl 3,5-dimethyl-4-isoxazolesulfonate	C15 H18 N2 O5 S	338.091	3.16	339.098	Invalid mass	No results	No results					10.2896	3.36311	7.33576e-12	1	1.66433	up	1.556e+06	1.2421e+06	1.4701e+06	1.45183e+06	1.24995e+06	1.25955e+06	133243	162343	117517	130099	137041	119552
Com_1445_pos	Citramalate	C5 H8 O5	148.037	4.754	171.027	No results	No results	Full match	Lipids and lipid-like molecules	Fatty Acyls	Fatty acids and conjugates	Hydroxy fatty acids	0.268065	-1.89935	8.32763e-12	1	1.00911	down	2.46156e+06	2.66186e+06	2.50505e+06	2.53271e+06	2.2665e+06	2.34052e+06	9.32909e+06	8.56051e+06	9.31761e+06	9.04116e+06	9.5909e+06	9.25266e+06
Com_5689_pos	Coniferin	C16 H22 O8	342.132	5.716	381.095	No results	No results	Full match	Organic oxygen compounds	Organooxygen compounds	Carbohydrates and carbohydrate conjugates	Phenolic glycosides	0.0791184	-3.65984	1.27904e-11	1	1.50251	down	1.16931e+06	1.56657e+06	1.33383e+06	1.40414e+06	1.68553e+06	1.57195e+06	1.65655e+07	1.78118e+07	2.22703e+07	1.74748e+07	1.60199e+07	2.02156e+07
Com_366_pos	Threonine	C4 H9 N O3	119.059	1.285	120.066	Full match	Full match	Full match	Organic acids and derivatives	Carboxylic acids and derivatives	Amino acids, peptides, and analogues	D-alpha-amino acids	2.42448	1.27767	1.36857e-11	1	1.67102	up	3.96213e+08	3.80149e+08	4.1695e+08	4.1597e+08	3.81245e+08	3.83436e+08	1.69509e+08	1.64327e+08	1.6543e+08	1.65379e+08	1.5822e+08	1.56299e+08
Com_9904_pos	3-hydroxy-1,5-diphenylpentan-1-one	C17 H18 O2	276.111	5.002	277.118	Invalid mass	No results	No results					18.5456	4.213	1.4752e-11	1	1.45047	up	9.93761e+06	7.74083e+06	9.43527e+06	1.08912e+07	9.64916e+06	1.04906e+07	563958	519094	481885	482540	519545	568208
Com_1275_pos	NNK	C14 H26 N6 O6	159.113	5.997	357.189	Invalid mass	No results	No results	Organic oxygen compounds	Organooxygen compounds	Carbonyl compounds	Aryl alkyl ketones	1.73173	0.792212	1.52908e-11	1	1.27531	up	1.07923e+08	1.08245e+08	1.06702e+08	1.08312e+08	1.02428e+08	1.03794e+08	6.15431e+07	5.92226e+07	6.05251e+07	6.03541e+07	6.19499e+07	6.44794e+07
Com_4663_pos	Thymine	C5 H6 N2 O2	126.042	5.259	291.048	No results	No results	Full match	Organoheterocyclic compounds	Diazines	Pyrimidines and pyrimidine derivatives	Hydroxypyrimidines	3.08314	1.6244	1.57589e-11	1	1.07312	up	1.51654e+07	1.48608e+07	1.33181e+07	1.3288e+07	1.49454e+07	1.45792e+07	4.35704e+06	4.66302e+06	4.75621e+06	4.48609e+06	4.68963e+06	4.99259e+06
Com_3673_pos	methyl 3-{[(benzylamino)carbonyl]amino}-2-methylbenzoate	C17 H18 N2 O3	298.132	6.111	299.139	Full match	No results	No results					5.59897	2.48516	1.83988e-11	1	1.41806	up	3.9263e+07	3.65481e+07	3.69926e+07	3.42234e+07	3.66883e+07	3.49266e+07	5.86646e+06	6.05716e+06	6.57333e+06	6.80648e+06	6.50817e+06	7.23881e+06
Com_33_pos	L-Phenylalanine	C9 H11 N O2	165.079	4.95	166.086	Full match	Full match	Full match	Organic acids and derivatives	Carboxylic acids and derivatives	Amino acids, peptides, and analogues	Phenylalanine and derivatives	2.444	1.28925	1.86168e-11	1	1.61036	up	5.10232e+09	4.71128e+09	4.57175e+09	5.04428e+09	4.7028e+09	4.83083e+09	1.96192e+09	1.92002e+09	1.91448e+09	1.96222e+09	2.17561e+09	1.91651e+09
Com_340_pos	Ajugol	C15 H24 O9	348.143	5.706	371.132	No results	No results	Full match	Lipids and lipid-like molecules	Prenol lipids	Terpene glycosides	Iridoid O-glycosides	3.57994	1.83994	2.08206e-11	1	1.52996	up	4.19398e+08	4.26626e+08	4.30569e+08	4.78742e+08	4.31689e+08	4.44453e+08	1.17571e+08	1.16526e+08	1.18788e+08	1.24838e+08	1.38508e+08	1.18829e+08
Com_341_pos	4-(2,3-dihydro-1,4-benzodioxin-6-yl)-1,2-diphenylbut-2-ene-1,4-dione	C24 H18 O4	370.125	5.709	371.132	Invalid mass	No results	No match					3.57994	1.83994	2.08206e-11	1	1.52996	up	4.19398e+08	4.26626e+08	4.30569e+08	4.78742e+08	4.31689e+08	4.44453e+08	1.17571e+08	1.16526e+08	1.18788e+08	1.24838e+08	1.38508e+08	1.18829e+08
Com_1149_pos	5,6-dimethyl-4-oxo-4H-pyran-2-carboxylic acid	C8 H8 O4	168.043	5.187	169.05	Full match	Full match	Full match					2.11861	1.08312	3.24826e-11	1	1.16854	up	9.94142e+07	9.91257e+07	9.64316e+07	9.60315e+07	9.42934e+07	8.95585e+07	4.48476e+07	4.58316e+07	4.28201e+07	4.43091e+07	4.88073e+07	4.472e+07
Com_5475_pos	Ocfentanil-d5	C22 H22 [2]H5 F N2 O2	375.242	5.694	376.249	Invalid mass	No results	No match					11.1378	3.47739	3.75911e-11	1	1.26628	up	1.2788e+07	1.1983e+07	1.33183e+07	1.23859e+07	1.1215e+07	1.20497e+07	1.12543e+06	1.09088e+06	1.08004e+06	1.10858e+06	1.13602e+06	1.07976e+06
Com_919_pos	4-oxododecanedioic acid	C12 H20 O5	226.121	5.445	249.11	Invalid mass	No results	No results					10.3908	3.37723	4.24342e-11	1	1.53426	up	1.73742e+08	1.43685e+08	1.36598e+08	1.4675e+08	1.39916e+08	1.34533e+08	1.29439e+07	1.18099e+07	1.36387e+07	1.48753e+07	1.72781e+07	1.36852e+07
Com_3_pos	Flurazepam-d10	C21 H13 [2]H10 Cl F N3 O	397.21	5.544	398.218	Invalid mass	No results	No results					0.148876	-2.74781	4.51411e-11	1	1.34807	down	2.61373e+09	2.51212e+09	2.48448e+09	2.36717e+09	2.2075e+09	3.10005e+09	1.80658e+10	1.68462e+10	1.86128e+10	1.42539e+10	1.61501e+10	1.87408e+10
Com_19177_pos	Piperine	C17 H19 N O3	285.133	1.982	286.14	Invalid mass	No results	No results	Alkaloids and derivatives	Not available	Not available	Alkaloids and derivatives	0.168627	-2.5681	5.39345e-11	1	1.21558	down	605300	527541	552476	562100	516487	438233	3.33434e+06	3.43799e+06	2.73962e+06	2.87241e+06	3.35087e+06	3.25427e+06
Com_1742_pos	(11E,15Z)-9,10,13-trihydroxyoctadeca-11,15-dienoic acid	C18 H32 O5	328.225	6.457	351.215	Full match	No results	No results					2.47907	1.3098	5.40084e-11	1	1.59256	up	8.53553e+07	7.88997e+07	8.86908e+07	8.35661e+07	8.49068e+07	9.16198e+07	3.38479e+07	3.31926e+07	3.41955e+07	3.34154e+07	3.85069e+07	3.37897e+07
Com_5699_pos	1-(4-hydroxyphenyl)propane-1,2-diol	C9 H12 O3	190.063	5.81	191.071	Invalid mass	No results	No match					3.51506	1.81355	7.13503e-11	1	1.4614	up	2.09892e+07	2.02967e+07	2.2174e+07	2.3537e+07	1.98435e+07	2.27979e+07	5.92618e+06	6.02204e+06	6.10048e+06	6.31114e+06	6.61794e+06	5.90306e+06
Com_4497_pos	Tricin 5-O-hexoside	C23 H24 O12	492.125	5.837	493.133	No results	No results	Full match					1.98797	0.991294	9.59213e-11	1	1.59812	up	3.05985e+07	3.00044e+07	3.03087e+07	3.35339e+07	3.06744e+07	3.01375e+07	1.51092e+07	1.58126e+07	1.56012e+07	1.62767e+07	1.50263e+07	1.53634e+07
Com_2144_pos	DPH	C15 H21 N5 O6	367.148	1.833	368.156	Full match	No results	No results					0.0310809	-5.00783	1.09951e-10	1	1.66215	down	1.81074e+06	1.58387e+06	1.53792e+06	1.7473e+06	1.32476e+06	1.4562e+06	4.15926e+07	5.08986e+07	5.5794e+07	4.32957e+07	4.47009e+07	6.81108e+07
Com_6849_pos	N-(1-adamantyl)-N'-(2-chlorobenzyl)thiourea	C18 H23 Cl N2 S	334.124	4.79	335.132	Invalid mass	No results	No results					3.67076	1.87608	1.14262e-10	1	1.61649	up	1.70426e+07	1.63284e+07	1.68607e+07	1.72966e+07	1.65989e+07	1.89809e+07	4.68855e+06	4.60236e+06	4.58726e+06	4.26706e+06	5.39444e+06	4.54939e+06
Com_18010_pos	Phytolaccagenin	C31 H48 O7	532.338	7.842	533.345	No results	No results	Full match	Lipids and lipid-like molecules	Prenol lipids	Triterpenoids	Triterpenoids	2.71649	1.44175	1.19179e-10	1	1.09363	up	2.51921e+06	2.17633e+06	2.52002e+06	2.38491e+06	2.42156e+06	2.63197e+06	910730	924454	822553	857899	891119	987697
Com_3009_pos	Sedanolide	C12 H18 O2	194.131	6.3	195.138	Full match	No results	Full match	Organoheterocyclic compounds	Isobenzofurans	Not available	Isobenzofurans	2.2753	1.18606	2.25374e-10	1	1.19999	up	3.47601e+07	3.48873e+07	3.36445e+07	3.70491e+07	3.12106e+07	3.42175e+07	1.55732e+07	1.49128e+07	1.46717e+07	1.48658e+07	1.43363e+07	1.60764e+07
Com_4154_pos	N-Acetyl-D-galactosamine	C8 H15 N O6	221.09	1.542	222.098	Full match	No results	Full match	Organic oxygen compounds	Organooxygen compounds	Carbohydrates and carbohydrate conjugates	Acylaminosugars	2.08119	1.05741	2.28762e-10	1	1.65152	up	3.47085e+07	3.25438e+07	3.19967e+07	3.3532e+07	3.02488e+07	3.20219e+07	1.59592e+07	1.52726e+07	1.55782e+07	1.44035e+07	1.68871e+07	1.56204e+07
Com_2145_pos	JWH 412 N-(5-hydroxypentyl) metabolite	C24 H22 F N O2	375.167	5.716	376.174	Invalid mass	No results	No results	Organoheterocyclic compounds	Indoles and derivatives	Naphthoylindoles	Naphthoylindoles	2.44107	1.28751	2.31987e-10	1	1.61393	up	7.30724e+07	6.33817e+07	6.58444e+07	6.36884e+07	6.33282e+07	7.05379e+07	2.56837e+07	2.59815e+07	2.92035e+07	2.77563e+07	2.93122e+07	2.58651e+07
Com_240_pos	PC O-18:3	C26 H48 N O7 P	517.317	8.262	518.325	No results	Full match	Full match					0.342819	-1.54448	2.80375e-10	1	1.58826	down	2.17229e+08	1.98091e+08	1.97107e+08	1.98694e+08	2.16615e+08	1.8535e+08	5.35904e+08	5.32854e+08	6.28823e+08	5.9778e+08	6.15052e+08	6.28152e+08
Com_3103_pos	3-Hydroxy-3-methylbutanoic acid	C5 H10 O3	101.04	4.95	102.047	Invalid mass	No results	No results	Lipids and lipid-like molecules	Fatty Acyls	Fatty acids and conjugates	Hydroxy fatty acids	2.48348	1.31236	3.00478e-10	1	1.59989	up	4.9153e+07	4.40031e+07	4.27938e+07	4.45998e+07	4.23106e+07	4.61859e+07	1.74146e+07	1.75379e+07	1.66651e+07	1.86954e+07	2.0162e+07	1.78593e+07
Com_20721_pos	4,5-diphenyl-1,3-oxazole-2-thiol	C15 H11 N O S	253.057	2.384	254.064	Full match	No results	No results					6.36984	2.67126	3.3511e-10	1	1.58993	up	2.63665e+06	3.03796e+06	3.0806e+06	3.00768e+06	2.26955e+06	2.78801e+06	535122	428123	451638	391331	470947	363477
Com_16848_pos	Bufotalin	C26 H36 O6	444.249	7.302	445.257	No results	Full match	Full match					6.15885	2.62266	3.35246e-10	1	1.35961	up	3.75334e+06	3.65878e+06	3.59e+06	2.96468e+06	3.2792e+06	3.37449e+06	581843	498838	579181	454572	618075	615599
Com_8912_pos	QNK	C15 H28 N6 O6	370.197	7.046	371.205	Invalid mass	No results	No results					0.0138183	-6.17727	3.94917e-10	1	1.49423	down	160228	147280	181054	202829	162636	144292	1.15331e+07	1.2187e+07	1.24018e+07	1.14558e+07	1.26299e+07	1.20385e+07
Com_20794_pos	N-butyl-N'-[5-(tert-butyl)-1,3,4-thiadiazol-2-yl]urea	C11 H20 N4 O S	278.119	2.469	279.126	Invalid mass	No results	No results					4.78379	2.25816	5.90957e-10	1	1.379	up	2.81486e+06	2.19777e+06	2.63477e+06	2.53188e+06	2.36576e+06	2.52322e+06	540756	470117	537340	505198	636002	460443
Com_12591_pos	Docetaxel	C43 H53 N O14	807.349	5.729	808.356	No results	No results	Full match	Lipids and lipid-like molecules	Prenol lipids	Diterpenoids	Taxanes and derivatives	13.4372	3.74816	5.96846e-10	1	1.5097	up	7.31899e+06	6.0729e+06	6.99136e+06	7.4448e+06	7.91888e+06	7.19406e+06	544361	547427	546887	512409	524804	519784
Com_19827_pos	4-(1,3-thiazol-2-yl)-6-(trifluoromethyl)pyrimidin-2-amine	C8 H5 F3 N4 S	246.018	3.722	247.025	Full match	No results	No results					1.6578	0.729272	6.02791e-10	1	1.17929	up	2.94898e+06	2.78326e+06	2.93247e+06	2.86302e+06	2.91006e+06	2.7084e+06	1.80586e+06	1.62875e+06	1.7613e+06	1.67151e+06	1.77632e+06	1.69898e+06
Com_5401_pos	Nicotinamide N-oxide	C6 H6 N2 O2	138.043	1.233	156.077	No results	No results	Full match					5.22004	2.38406	8.15382e-10	1	1.25259	up	2.54634e+07	2.41426e+07	2.03775e+07	2.54633e+07	2.06945e+07	2.03029e+07	4.24415e+06	3.72641e+06	4.23671e+06	4.02074e+06	5.54412e+06	4.36642e+06
Com_1297_pos	N-[2-chloro-6-(trifluoromethoxy)phenyl]-2,2-dimethylpropanamide	C12 H13 Cl F3 N O2	295.059	1.225	296.066	Full match	No results	No results					4.13494	2.04787	8.23485e-10	1	1.3402	up	1.07303e+08	8.48141e+07	1.03502e+08	9.40417e+07	8.16676e+07	8.79252e+07	2.29219e+07	2.26372e+07	2.40012e+07	1.83626e+07	2.55915e+07	2.17366e+07
Com_370_pos	Olivetol	C11 H16 O2	180.115	6.072	181.123	No results	No results	Full match	Benzenoids	Phenols	Benzenediols	Resorcinols	0.386382	-1.3719	8.41414e-10	1	1.59513	down	1.42147e+08	1.35061e+08	1.5729e+08	1.50212e+08	1.39276e+08	1.45231e+08	3.73304e+08	3.89909e+08	3.6888e+08	3.61713e+08	3.84809e+08	3.71015e+08
Com_1029_pos	Cytidine-5'-monophosphate	C9 H14 N3 O8 P	323.051	5.578	324.059	No results	No results	Full match	Nucleosides, nucleotides, and analogues	Pyrimidine nucleotides	Pyrimidine ribonucleotides	Pyrimidine ribonucleoside monophosphates	0.446056	-1.1647	8.92424e-10	1	1.36828	down	5.92812e+07	6.52335e+07	5.78759e+07	6.74749e+07	6.0805e+07	5.8705e+07	1.32313e+08	1.31434e+08	1.40431e+08	1.48413e+08	1.37841e+08	1.3766e+08
Com_35_pos	N6-Me-dA	C11 H15 N5 O3	265.116	1.341	266.124	Full match	No results	No results	Nucleosides, nucleotides, and analogues	Purine nucleosides	Purine 2'-deoxyribonucleosides	Purine 2'-deoxyribonucleosides	0.0932268	-3.42311	9.20239e-10	1	1.6044	down	3.26147e+08	4.19978e+08	3.49035e+08	3.57134e+08	2.51563e+08	3.48351e+08	3.25484e+09	3.51451e+09	4.16905e+09	3.37487e+09	3.56121e+09	4.13859e+09
Com_11_pos	L-Norleucine	C6 H13 N O2	131.095	3.497	132.102	Full match	Full match	Full match	Organic acids and derivatives	Carboxylic acids and derivatives	Amino acids, peptides, and analogues	L-alpha-amino acids	2.63797	1.39943	9.81561e-10	1	1.6618	up	7.36833e+09	6.79279e+09	8.16702e+09	7.77006e+09	7.47921e+09	8.52024e+09	2.94526e+09	2.80221e+09	2.67888e+09	2.77202e+09	3.27541e+09	3.00086e+09
Com_13534_pos	15-deoxy-Δ12,14-Prostaglandin J2-biotin	C35 H54 N4 O4 S	648.372	6.615	649.379	Invalid mass	No results	No results	Lipids and lipid-like molecules	Fatty Acyls	Eicosanoids	Prostaglandins and related compounds	2.72626	1.44692	9.93164e-10	1	1.3482	up	5.78237e+06	5.4533e+06	5.59669e+06	5.8807e+06	5.33796e+06	4.94516e+06	1.95515e+06	1.9641e+06	2.02118e+06	1.99577e+06	2.01875e+06	2.14814e+06
Com_2276_pos	Linustatin	C16 H27 N O11	426.187	5.374	427.195	Invalid mass	No results	No match	Organic oxygen compounds	Organooxygen compounds	Carbohydrates and carbohydrate conjugates	Cyanogenic glycosides	2.80142	1.48616	1.04015e-09	1	1.47758	up	6.32845e+07	6.08378e+07	5.90338e+07	5.43231e+07	6.64488e+07	6.89695e+07	2.18695e+07	2.26621e+07	2.00679e+07	2.49963e+07	2.23346e+07	2.11799e+07
Com_3336_pos	N-Phenylacetylglycine	C10 H11 N O3	193.074	1.34	194.082	No results	No results	Full match	Organic acids and derivatives	Carboxylic acids and derivatives	Amino acids, peptides, and analogues	N-acyl-alpha amino acids	0.172737	-2.53335	1.09391e-09	1	1.53722	down	5.65994e+06	7.56096e+06	5.82861e+06	6.58836e+06	5.24528e+06	7.18029e+06	3.1584e+07	3.55439e+07	4.25263e+07	3.44016e+07	3.56919e+07	4.0607e+07
Com_25834_pos	YLK	C21 H34 N4 O5	444.228	7.712	445.236	Invalid mass	No results	No results					0.253909	-1.97762	1.41706e-09	1	1.58338	down	392482	373351	369183	373794	380264	366397	1.46288e+06	1.63083e+06	1.55817e+06	1.37623e+06	1.41485e+06	1.44003e+06
Com_2005_pos	3-[2-(3-Hydroxyphenyl)ethyl]-5-methoxyphenol	C15 H16 O3	244.11	5.625	245.118	Full match	Full match	Full match	Phenylpropanoids and polyketides	Stilbenes	Not available	Stilbenes	2.12965	1.09061	1.64151e-09	1	1.59381	up	7.86284e+07	7.31695e+07	7.3021e+07	7.74909e+07	6.84315e+07	6.71212e+07	3.18746e+07	3.27898e+07	3.77663e+07	3.27222e+07	3.53469e+07	3.51035e+07
Com_251_pos	Nicotinamide	C6 H6 N2 O	122.048	2.031	123.056	Full match	Full match	Full match	Organoheterocyclic compounds	Pyridines and derivatives	Pyridinecarboxylic acids and derivatives	Nicotinamides	0.510171	-0.970948	1.74181e-09	1	1.38542	down	3.08531e+08	3.01127e+08	3.03285e+08	2.98823e+08	2.68573e+08	2.76738e+08	5.512e+08	5.53307e+08	5.92186e+08	5.54571e+08	5.9665e+08	5.96182e+08
Com_13064_pos	dimethyl 2-(3-nitro-2-pyridyl)malonate	C10 H10 N2 O6	276.033	2.699	277.041	Invalid mass	No results	No results					2.69434	1.42993	1.76609e-09	1	1.44386	up	6.74862e+06	6.48144e+06	7.04559e+06	6.65693e+06	6.2925e+06	6.2196e+06	2.4354e+06	2.28748e+06	2.61549e+06	2.40761e+06	2.68538e+06	2.20848e+06
Com_3302_pos	Leonurine	C14 H21 N3 O5	311.149	5.08	334.138	No results	No results	Full match	Benzenoids	Benzene and substituted derivatives	Benzoic acids and derivatives	Gallic acid and derivatives	2.06438	1.04571	1.7763e-09	1	1.4863	up	4.33553e+07	4.42269e+07	4.54262e+07	4.64169e+07	4.21833e+07	4.09736e+07	1.98155e+07	2.02365e+07	2.0956e+07	2.27878e+07	2.2909e+07	2.04919e+07
Com_8203_pos	Triacanthine	C10 H13 N5	203.116	4.976	204.123	No results	No results	Full match	Organoheterocyclic compounds	Imidazopyrimidines	Purines and purine derivatives	6-aminopurines	2.72675	1.44718	2.02941e-09	1	1.5098	up	1.34667e+07	1.20702e+07	1.32797e+07	1.29053e+07	1.16357e+07	1.50038e+07	4.65706e+06	4.39001e+06	4.87652e+06	4.50437e+06	5.47802e+06	4.83202e+06
Com_2841_pos	(2E)-3-(3,4-dimethoxyphenyl)prop-2-enoic acid	C11 H12 O4	208.071	5.454	209.079	Invalid mass	No results	No results					0.375492	-1.41314	2.04294e-09	1	1.67158	down	1.78947e+07	1.7349e+07	1.8118e+07	1.77925e+07	1.73162e+07	1.75598e+07	4.40274e+07	4.71193e+07	4.80609e+07	4.53314e+07	4.73882e+07	5.04495e+07
Com_648_pos	Coumarin	C9 H6 O2	146.037	2.646	147.044	Full match	Full match	Full match	Phenylpropanoids and polyketides	Coumarins and derivatives	Not available	Coumarins and derivatives	2.36621	1.24258	2.0862e-09	1	1.39248	up	2.4366e+08	2.26025e+08	2.37633e+08	2.21496e+08	2.18099e+08	2.0139e+08	9.00722e+07	9.29356e+07	9.07657e+07	9.84127e+07	1.08877e+08	8.87519e+07
Com_81_pos	D-(-)-Glutamine	C5 H10 N2 O3	146.069	1.261	147.077	Full match	Full match	Full match	Organic acids and derivatives	Carboxylic acids and derivatives	Amino acids, peptides, and analogues	D-alpha-amino acids	9.24953	3.20938	2.14649e-09	1	1.65799	up	2.11692e+09	1.87529e+09	2.08247e+09	2.17838e+09	1.97081e+09	2.14847e+09	2.26892e+08	2.18115e+08	2.1134e+08	2.05221e+08	2.80996e+08	1.95054e+08
Com_75_pos	L-Tyrosine	C9 H11 N O3	181.074	2.645	182.081	Full match	Full match	Full match	Organic acids and derivatives	Carboxylic acids and derivatives	Amino acids, peptides, and analogues	Tyrosine and derivatives	2.47073	1.30494	2.34931e-09	1	1.38947	up	2.22854e+09	2.04776e+09	2.16971e+09	2.02969e+09	1.9627e+09	1.85392e+09	7.71167e+08	8.31603e+08	7.80296e+08	8.22728e+08	9.66432e+08	8.02944e+08
Com_74_pos	2-Hydroxycinnamic acid	C9 H8 O3	164.048	2.639	182.082	Full match	Full match	Full match	Phenylpropanoids and polyketides	Cinnamic acids and derivatives	Hydroxycinnamic acids and derivatives	Hydroxycinnamic acids	2.46931	1.30411	2.39618e-09	1	1.38905	up	2.22854e+09	2.04776e+09	2.16262e+09	2.02969e+09	1.9627e+09	1.85392e+09	7.71167e+08	8.31603e+08	7.80296e+08	8.22728e+08	9.66432e+08	8.02944e+08
Com_7499_pos	Steviolbioside	C32 H50 O13	642.323	6.472	643.33	No results	No results	Full match	Lipids and lipid-like molecules	Prenol lipids	Terpene glycosides	Steviol glycosides	2.60267	1.37999	2.47371e-09	1	1.52985	up	1.68118e+07	1.32195e+07	1.40065e+07	1.40687e+07	1.3359e+07	1.43318e+07	6.1861e+06	5.7681e+06	5.13673e+06	5.2374e+06	5.60064e+06	5.03616e+06
Com_27293_pos	4-[4-phenyl-3,6-dihydro-1(2H)-pyridinyl]butanoic acid hydrochloride	C15 H19 N O2	245.138	2.236	246.145	Invalid mass	No results	No results					2.66703	1.41523	2.56615e-09	1	1.62848	up	1.48111e+06	1.21916e+06	1.39912e+06	1.36766e+06	1.21073e+06	1.20984e+06	506891	473450	487716	494167	548224	447016
Com_30950_pos	D-3-Phosphoglyceric acid	C3 H7 O7 P	185.994	2.013	187.001	No results	No results	Full match	Organic oxygen compounds	Organooxygen compounds	Carbohydrates and carbohydrate conjugates	Sugar acids and derivatives	4.42452	2.14552	2.61649e-09	1	1.45845	up	874823	939362	892352	905063	737991	880668	187208	194686	192253	197759	204807	205395
Com_576_pos	5-Hydroxyindole	C8 H7 N O	151.064	5.001	134.06	Invalid mass	Invalid mass	No match	Organoheterocyclic compounds	Indoles and derivatives	Hydroxyindoles	Hydroxyindoles	1.80832	0.854653	3.09764e-09	1	1.51384	up	2.66753e+08	2.55984e+08	2.79696e+08	2.8777e+08	2.5347e+08	2.7268e+08	1.40748e+08	1.4265e+08	1.54616e+08	1.48527e+08	1.62742e+08	1.44557e+08
Com_768_pos	gamma-Glutamylleucine	C11 H20 N2 O5	260.138	5.334	261.145	No results	Full match	Full match	Organic acids and derivatives	Carboxylic acids and derivatives	Amino acids, peptides, and analogues	Dipeptides	4.02662	2.00957	3.43931e-09	1	1.62877	up	1.85654e+08	1.81533e+08	1.84322e+08	1.95456e+08	1.65278e+08	2.12512e+08	4.04238e+07	4.55408e+07	4.08122e+07	5.20345e+07	5.4512e+07	4.60066e+07
Com_922_pos	Brassinolide	C28 H48 O6	480.343	10.454	481.351	No results	No results	Full match	Lipids and lipid-like molecules	Steroids and steroid derivatives	Steroid lactones	Brassinolides and derivatives	208.183	7.70171	3.95443e-09	1	1.63923	up	6.58907e+07	9.5713e+07	6.11841e+07	4.24932e+07	1.72538e+08	5.24069e+07	263947	330765	202800	462590	788506	306169
Com_200_pos	Uracil	C4 H4 N2 O2	112.028	2.33	113.035	Full match	Full match	Full match	Organoheterocyclic compounds	Diazines	Pyrimidines and pyrimidine derivatives	Pyrimidones	0.648478	-0.624871	4.09895e-09	1	1.48512	down	4.65557e+08	4.74623e+08	4.73561e+08	4.73712e+08	4.27507e+08	4.53261e+08	6.97271e+08	6.7549e+08	7.56805e+08	6.98795e+08	7.23265e+08	7.17174e+08
Com_22_pos	FPH	C20 H25 N5 O4	399.19	5.345	400.197	Full match	No results	No results					0.0496283	-4.33269	4.52982e-09	1	1.4031	down	2.3352e+08	2.39974e+08	3.29516e+08	2.66372e+08	2.13681e+08	2.69386e+08	5.33494e+09	5.36566e+09	4.76134e+09	5.2146e+09	5.51363e+09	5.0913e+09
Com_7867_pos	LPC 15:1-SN1	C23 H46 N O7 P	479.301	8.332	480.309	No results	Full match	Full match					0.587743	-0.766742	5.17409e-09	1	1.41587	down	8.42256e+06	8.21357e+06	8.07248e+06	7.86888e+06	8.88413e+06	7.90933e+06	1.29697e+07	1.42569e+07	1.46363e+07	1.3229e+07	1.4275e+07	1.4634e+07
Com_13694_pos	N-Lauryldiethanolamine	C16 H35 N O2	273.267	6.677	274.274	No results	No results	Full match	Organic nitrogen compounds	Organonitrogen compounds	Amines	1,2-aminoalcohols	2.69969	1.43279	5.2847e-09	1	1.25286	up	4.9726e+06	4.2381e+06	5.11896e+06	5.4318e+06	4.85033e+06	5.34251e+06	1.85938e+06	1.86745e+06	2.03933e+06	1.76839e+06	1.84447e+06	1.71644e+06
Com_19311_pos	N-Acetylglucosamine 1-phosphate	C8 H16 N O9 P	301.057	1.205	302.064	No results	No results	Full match					0.129171	-2.95265	5.88555e-09	1	1.51372	down	398756	424396	375102	371493	376717	367968	2.43084e+06	3.0532e+06	3.04773e+06	2.68826e+06	3.48362e+06	3.21402e+06
Com_31899_pos	D-Gluconic acid	C6 H12 O7	196.059	2.52	197.066	No results	No results	Full match	Organic oxygen compounds	Organooxygen compounds	Carbohydrates and carbohydrate conjugates	Gluconolactones	0.143365	-2.80223	6.2307e-09	1	1.55079	down	69718.2	73198.1	103560	83618	65190.6	73147.3	443406	533111	614565	498262	731286	446777
Com_423_pos	N-[4-(benzyloxy)phenyl]-N'-[2-chloro-6-(4-methoxyphenoxy)benzyl]urea	C28 H25 Cl N2 O4	244.077	5.105	511.143	Invalid mass	No results	No results					1.62046	0.696407	6.28325e-09	1	1.6186	up	3.60747e+08	3.94619e+08	3.62123e+08	3.80445e+08	3.54982e+08	3.76595e+08	2.13897e+08	2.21971e+08	2.27029e+08	2.34015e+08	2.32543e+08	2.46393e+08
Com_7305_pos	1,4-dihydroxyheptadec-16-en-2-yl acetate	C19 H36 O4	350.245	7.362	351.253	Invalid mass	No results	No match					2.69611	1.43088	6.61932e-09	1	1.21267	up	1.2851e+07	1.25333e+07	1.3247e+07	1.20882e+07	1.10936e+07	1.32014e+07	5.20777e+06	4.17113e+06	4.17352e+06	4.57871e+06	4.57743e+06	5.11469e+06
Com_9672_pos	VPH	C16 H25 N5 O4	373.174	5.198	374.181	Invalid mass	No results	No results					0.207373	-2.2697	6.72806e-09	1	1.56304	down	1.8354e+06	2.15888e+06	1.99788e+06	2.46182e+06	1.66069e+06	2.27616e+06	1.07117e+07	1.1076e+07	9.70867e+06	8.6735e+06	9.24277e+06	1.03388e+07
Com_11728_pos	3,6-bis[(1H-indol-3-yl)methyl]piperazine-2,5-dione	C22 H20 N4 O2	394.141	6.878	395.148	Invalid mass	No results	No match					0.0351256	-4.83133	7.13773e-09	1	1.6169	down	235494	214723	225526	228124	212243	219616	8.10728e+06	5.85238e+06	5.26748e+06	6.80242e+06	6.06959e+06	5.92797e+06
Com_11002_pos	3-hydroxy-3,4-bis[(4-hydroxy-3-methoxyphenyl)methyl]oxolan-2-one	C20 H22 O7	374.135	6.032	375.142	Full match	No results	Full match					0.271765	-1.87957	7.13973e-09	1	1.44291	down	2.42627e+06	2.19156e+06	2.23654e+06	2.6195e+06	1.95459e+06	2.08143e+06	8.0177e+06	8.33836e+06	8.2405e+06	9.45189e+06	6.50389e+06	9.15936e+06
Com_2270_pos	L-aspartic Acid	C4 H7 N O4	133.038	1.26	134.045	No results	No results	Full match	Organic acids and derivatives	Carboxylic acids and derivatives	Amino acids, peptides, and analogues	Aspartic acid and derivatives	3.37141	1.75335	7.94162e-09	1	1.32426	up	5.72491e+07	5.09977e+07	5.50186e+07	5.7481e+07	5.37613e+07	5.14838e+07	1.67401e+07	1.67389e+07	1.51534e+07	1.58686e+07	1.83603e+07	1.38315e+07
Com_14430_pos	4-(2-((4-Methoxyphenyl)amino)oxazol-5-yl)benzonitrile	C17 H13 N3 O2	291.101	2.622	292.108	Full match	No results	No results	Organoheterocyclic compounds	Azoles	Oxazoles	Phenyl-1,3-oxazoles	3.02395	1.59643	8.00057e-09	1	1.59184	up	6.33133e+06	5.60754e+06	5.96018e+06	5.93215e+06	5.942e+06	5.65193e+06	1.77636e+06	2.05315e+06	1.88045e+06	1.91773e+06	2.24997e+06	1.83719e+06
Com_5379_pos	N6,N6,N6-Trimethyl-L-lysine	C9 H20 N2 O2	188.153	1.203	189.16	Full match	Full match	Full match	Organic acids and derivatives	Carboxylic acids and derivatives	Amino acids, peptides, and analogues	L-alpha-amino acids	7.86462	2.97538	8.01747e-09	1	1.66787	up	2.53783e+07	2.49641e+07	2.46467e+07	2.69954e+07	2.2495e+07	2.42352e+07	3.25999e+06	2.85079e+06	2.60409e+06	2.97611e+06	3.85748e+06	3.36086e+06
Com_12322_pos	2-(cyclopropylcarbonyl)-3-(4-fluoroanilino)acrylonitrile	C13 H11 F N2 O	252.064	1.962	253.071	Invalid mass	No results	No results					0.0866569	-3.52854	8.37078e-09	1	1.18744	down	651386	466438	493923	423913	556384	328635	4.67993e+06	6.41838e+06	3.82847e+06	5.0188e+06	6.08071e+06	7.67763e+06
Com_208_pos	3-methyl-5-oxo-5-(4-toluidino)pentanoic acid	C13 H17 N O3	257.103	1.271	258.11	Invalid mass	No match	No results					2.69683	1.43126	8.62454e-09	1	1.2647	up	5.46793e+08	4.93341e+08	5.61278e+08	5.90349e+08	4.99548e+08	5.26198e+08	1.96982e+08	2.05895e+08	1.98276e+08	2.00082e+08	2.03524e+08	1.88311e+08
Com_139_pos	Acetanilide	C8 H9 N O	135.069	2.642	136.076	Full match	Full match	No results	Benzenoids	Benzene and substituted derivatives	Not available	Benzene and substituted derivatives	2.31406	1.21043	8.92699e-09	1	1.38523	up	1.1681e+09	1.06804e+09	1.11364e+09	1.06265e+09	1.02156e+09	9.64765e+08	4.1782e+08	4.59972e+08	4.36977e+08	4.58831e+08	5.39213e+08	4.52352e+08
Com_598_pos	Xanthurenic acid	C10 H7 N O4	205.038	5.225	206.045	Full match	No results	Full match	Organoheterocyclic compounds	Quinolines and derivatives	Quinoline carboxylic acids	Quinoline carboxylic acids	2.38927	1.25657	9.48731e-09	1	1.3302	up	2.32374e+08	2.18625e+08	2.30955e+08	2.11703e+08	2.28436e+08	2.22636e+08	9.84079e+07	9.82535e+07	9.26727e+07	9.71125e+07	9.4529e+07	8.18447e+07
Com_6485_pos	Linoleoyl ethanolamide	C20 H37 N O2	323.283	9.135	346.272	Full match	No results	No results	Organic nitrogen compounds	Organonitrogen compounds	Amines	N-acylethanolamines	2.94161	1.55661	1.07349e-08	1	1.65758	up	1.88132e+07	1.82777e+07	1.5394e+07	1.71155e+07	2.01097e+07	1.63273e+07	5.79857e+06	5.99961e+06	6.00991e+06	5.778e+06	6.70573e+06	5.75561e+06
Com_4580_pos	Epinastine	C16 H15 N3	249.123	5.121	250.13	Invalid mass	No results	No results					9.66648	3.27299	1.18182e-08	1	1.46062	up	2.65861e+07	1.82461e+07	1.97605e+07	2.04594e+07	3.09235e+07	1.93776e+07	2.50285e+06	2.18102e+06	1.60244e+06	2.32245e+06	3.36069e+06	2.03287e+06
Com_556_pos	(±)13-HpODE	C18 H32 O4	294.22	7.87	317.209	Invalid mass	No results	No match					1.91912	0.940443	1.22954e-08	1	1.31688	up	2.41532e+08	2.56204e+08	2.75973e+08	2.61411e+08	2.40056e+08	2.50708e+08	1.23399e+08	1.28521e+08	1.28945e+08	1.26997e+08	1.38337e+08	1.48898e+08
Com_298_pos	Guanine	C5 H5 N5 O	151.05	3.873	152.057	Full match	Full match	Full match	Organoheterocyclic compounds	Imidazopyrimidines	Purines and purine derivatives	Purines and purine derivatives	0.572086	-0.805696	1.30744e-08	1	1.19064	down	2.81363e+08	2.73895e+08	2.7945e+08	2.95472e+08	2.47487e+08	2.75275e+08	4.51295e+08	4.87471e+08	4.66692e+08	4.87499e+08	5.08523e+08	4.87845e+08
Com_42_pos	MN-18 N-(5-hydroxypentyl) metabolite	C23 H23 N3 O2	373.174	5.027	374.181	Invalid mass	No results	No results	Organoheterocyclic compounds	Benzopyrazoles	Indazoles	Indazole-3-carboxamides	0.21712	-2.20343	1.35351e-08	1	1.44951	down	7.20715e+08	6.04748e+08	7.56115e+08	7.1435e+08	5.65837e+08	8.44251e+08	3.19896e+09	3.19576e+09	3.39404e+09	2.86842e+09	3.00864e+09	3.70602e+09
Com_6369_pos	2,6-Dihydroxypurine	C5 H4 N4 O2	152.034	3.879	153.041	No results	No results	Full match	Organoheterocyclic compounds	Imidazopyrimidines	Purines and purine derivatives	Hypoxanthines	0.546711	-0.871151	1.55042e-08	1	1.20129	down	1.00591e+07	9.50365e+06	9.82096e+06	1.06415e+07	8.70131e+06	9.73579e+06	1.66475e+07	1.79105e+07	1.69752e+07	1.78837e+07	1.971e+07	1.78076e+07
Com_14405_pos	Nonivamide	C17 H27 N O3	293.2	5.764	276.197	No results	No results	Full match	Benzenoids	Phenols	Methoxyphenols	Methoxyphenols	6.29705	2.65468	1.60061e-08	1	1.64017	up	6.29655e+06	5.15134e+06	6.27777e+06	5.37173e+06	5.08029e+06	5.56279e+06	898360	927081	893059	860179	899190	880268
Com_4786_pos	trans-3-Indoleacrylic acid	C11 H9 N O2	187.063	5.691	188.07	No results	No results	Full match	Organoheterocyclic compounds	Indoles and derivatives	Indoles	Indoles	2.98601	1.57822	1.70209e-08	1	1.47131	up	2.65665e+07	2.85482e+07	2.31516e+07	2.6194e+07	2.1635e+07	2.97316e+07	8.97943e+06	7.83089e+06	7.77711e+06	9.06044e+06	8.45059e+06	1.00872e+07
Com_328_pos	N', N''-DiFeruloylspermidine	C27 H35 N3 O6	497.253	5.313	498.26	No results	No results	Full match	Phenylpropanoids and polyketides	Cinnamic acids and derivatives	Hydroxycinnamic acids and derivatives	Hydroxycinnamic acids and derivatives	18.8107	4.23348	1.72245e-08	1	1.67949	up	4.79286e+08	4.62571e+08	4.70295e+08	4.78888e+08	4.34313e+08	4.50312e+08	2.25114e+07	2.51804e+07	1.93197e+07	2.81356e+07	2.90713e+07	2.33393e+07
Com_17930_pos	3-(2-fluorophenyl)-2-[(2-fluorophenyl)imino]-1,3-thiazolan-4-one	C15 H10 F2 N2 O S	304.047	3.002	305.055	Full match	No results	No results					1.72055	0.782872	1.74384e-08	1	1.22682	up	3.44239e+06	2.99246e+06	3.26304e+06	3.24314e+06	3.41637e+06	3.30928e+06	1.9431e+06	1.75744e+06	2.04789e+06	1.80788e+06	1.86029e+06	2.01384e+06
Com_9663_pos	Gamma-Glu-Leu	C11 H20 N2 O5	260.137	5.14	243.134	No results	No results	Full match	Organic acids and derivatives	Carboxylic acids and derivatives	Amino acids, peptides, and analogues	Dipeptides	3.0252	1.59703	1.83807e-08	1	1.59568	up	1.11747e+07	9.6938e+06	1.18023e+07	9.46115e+06	8.80657e+06	9.82003e+06	3.08676e+06	3.16496e+06	3.41416e+06	3.45966e+06	3.70123e+06	3.25736e+06
Com_10925_pos	isoleucine	C6 H13 N O2	131.095	4.866	132.102	No results	No results	Full match	Organic acids and derivatives	Carboxylic acids and derivatives	Amino acids, peptides, and analogues	Isoleucine and derivatives	1.98661	0.990309	1.96333e-08	1	1.6014	up	9.41878e+06	8.4746e+06	9.82146e+06	9.60551e+06	8.83314e+06	9.80704e+06	5.10034e+06	4.61595e+06	4.4243e+06	4.76226e+06	5.07708e+06	4.18893e+06
Com_40_pos	Proline	C5 H9 N O2	115.064	1.38	116.071	Full match	Full match	Full match	Organic acids and derivatives	Carboxylic acids and derivatives	Amino acids, peptides, and analogues	Proline and derivatives	3.28869	1.71751	2.36421e-08	1	1.61968	up	4.10497e+09	3.64806e+09	3.81226e+09	3.63692e+09	3.42587e+09	3.72616e+09	1.05394e+09	1.194e+09	1.01485e+09	1.017e+09	1.34645e+09	1.17108e+09
Com_1786_pos	Methylmalonate	C4 H6 O4	118.027	2.698	101.024	No results	No results	Full match	Organic acids and derivatives	Carboxylic acids and derivatives	Dicarboxylic acids and derivatives	Dicarboxylic acids and derivatives	2.01949	1.01399	2.45184e-08	1	1.53248	up	8.82561e+07	8.53766e+07	8.75769e+07	8.65093e+07	8.01136e+07	7.8343e+07	3.97051e+07	4.01772e+07	4.29385e+07	4.02661e+07	4.80457e+07	3.95121e+07
Com_2546_pos	Diacetoxyscirpenol	C19 H26 O7	401.205	5.328	384.202	Invalid mass	No results	No results	Lipids and lipid-like molecules	Prenol lipids	Sesquiterpenoids	Trichothecenes	0.119204	-3.06849	2.48904e-08	1	1.24689	down	4.37896e+06	5.57437e+06	8.67208e+06	5.02418e+06	5.53422e+06	6.18864e+06	5.53523e+07	3.84119e+07	4.31704e+07	5.03466e+07	5.33265e+07	5.61302e+07
Com_828_pos	Glucose 1-phosphate	C6 H13 O9 P	260.03	1.264	261.037	Full match	Full match	Full match	Organic oxygen compounds	Organooxygen compounds	Carbohydrates and carbohydrate conjugates	Monosaccharide phosphates	0.244948	-2.02945	2.52028e-08	1	1.3343	down	4.25457e+07	4.13422e+07	3.53433e+07	4.73008e+07	3.73587e+07	4.06525e+07	1.60534e+08	1.7965e+08	1.81098e+08	1.73609e+08	1.22375e+08	1.81081e+08
Com_2799_pos	1,11-Undecanedicarboxylic acid	C13 H24 O4	244.168	6.145	227.165	No results	No results	Full match	Lipids and lipid-like molecules	Fatty Acyls	Fatty acids and conjugates	Medium-chain fatty acids	3.57621	1.83843	2.53732e-08	1	1.61079	up	5.4941e+07	5.34683e+07	5.3688e+07	5.34154e+07	4.74323e+07	5.2442e+07	1.24911e+07	1.65682e+07	1.45649e+07	1.46385e+07	1.64089e+07	1.35187e+07
Com_13451_pos	(±)8-HEPE	C20 H30 O3	300.207	8.629	301.214	Invalid mass	No results	No results					0.38713	-1.36911	2.5752e-08	1	1.52932	down	2.42832e+06	1.92298e+06	2.58603e+06	2.36163e+06	2.33172e+06	2.20986e+06	5.62027e+06	6.10731e+06	6.66026e+06	5.60377e+06	5.88463e+06	5.87539e+06
Com_9442_pos	Berbamine	C37 H40 N2 O6	608.291	8.258	609.298	No results	No results	Full match	Lignans, neolignans and related compounds	Not available	Not available	Lignans, neolignans and related compounds	0.326903	-1.61307	2.67708e-08	1	1.64872	down	3.56361e+06	3.31593e+06	3.34932e+06	4.03803e+06	4.03266e+06	2.97588e+06	9.57482e+06	1.01667e+07	1.13883e+07	1.1506e+07	1.10039e+07	1.14423e+07
Com_5544_pos	N1-(6-methyl-4-oxo-3,4-dihydroquinazolin-2-yl)-4-nitrobenzamide	C16 H12 N4 O4	324.082	4.431	325.09	Invalid mass	No results	No results					1.77187	0.825276	2.8142e-08	1	1.621	up	2.38066e+07	2.57867e+07	2.41416e+07	2.455e+07	2.22733e+07	2.15089e+07	1.38665e+07	1.38986e+07	1.28154e+07	1.40118e+07	1.31463e+07	1.24404e+07
Com_479_pos	DL-Carnitine	C7 H15 N O3	161.105	1.301	162.113	Full match	Full match	No results	Organic nitrogen compounds	Organonitrogen compounds	Quaternary ammonium salts	Carnitines	0.511169	-0.968128	3.06069e-08	1	1.45834	down	1.47613e+08	1.54951e+08	1.65284e+08	1.64594e+08	1.41391e+08	1.42447e+08	2.94343e+08	2.90783e+08	2.97289e+08	3.22398e+08	2.99825e+08	2.87881e+08
Com_2238_pos	DL-Metanephrine	C10 H15 N O3	197.106	2.625	198.113	Full match	No results	No results	Benzenoids	Phenols	Methoxyphenols	Methoxyphenols	0.518824	-0.946683	3.34463e-08	1	1.05482	down	3.58919e+07	3.36464e+07	3.25238e+07	3.06751e+07	3.0095e+07	2.90445e+07	5.5736e+07	6.15743e+07	5.964e+07	6.66521e+07	6.65355e+07	5.96921e+07
Com_4669_pos	Shikonin	C16 H16 O5	270.09	5.681	271.097	Invalid mass	No match	No match	Benzenoids	Naphthalenes	Naphthoquinones	Naphthoquinones	0.200257	-2.32007	3.36863e-08	1	1.04051	down	5.66879e+06	4.71898e+06	4.31911e+06	5.0868e+06	4.27632e+06	4.13595e+06	1.77955e+07	2.10697e+07	2.32968e+07	2.78397e+07	2.89073e+07	2.19395e+07
Com_19326_pos	Talatisamine	C24 H39 N O5	421.282	6.149	422.289	No results	No results	Full match	Lipids and lipid-like molecules	Prenol lipids	Diterpenoids	Aconitane-type diterpenoid alkaloids	5.26402	2.39617	3.37523e-08	1	1.5916	up	3.45583e+06	2.6825e+06	3.17912e+06	3.27694e+06	2.69539e+06	3.6809e+06	550291	609971	576839	613521	634879	618334
Com_1410_pos	Psilocybin	C12 H17 N2 O4 P	284.088	5.528	285.095	Invalid mass	No results	No results	Organoheterocyclic compounds	Indoles and derivatives	Tryptamines and derivatives	Tryptamines and derivatives	2.75123	1.46008	3.58445e-08	1	1.63057	up	1.13556e+08	1.07585e+08	9.85636e+07	1.14752e+08	1.02252e+08	9.50777e+07	3.18904e+07	3.60507e+07	3.61918e+07	4.17691e+07	4.0215e+07	4.35204e+07
Com_13963_pos	N-(4-methoxyphenyl)-6-oxo-1,4,5,6-tetrahydro-3-pyridazinecarboxamide	C12 H13 N3 O3	247.096	4.702	248.104	Full match	No results	No results					21.4071	4.42001	3.77694e-08	1	1.65769	up	5.73712e+06	5.15763e+06	6.63164e+06	5.97553e+06	4.04245e+06	5.15978e+06	194781	202977	334250	185683	389106	220932
Com_11737_pos	L-Leucyl-L-alanine Hydrate	C9 H18 N2 O3	202.132	5.126	203.139	No results	No results	Full match	Organic acids and derivatives	Carboxylic acids and derivatives	Amino acids, peptides, and analogues	Peptides	1.86686	0.900614	4.01105e-08	1	1.52711	up	7.90428e+06	8.87655e+06	7.83242e+06	9.39387e+06	7.85171e+06	8.16202e+06	4.02674e+06	4.54153e+06	4.37405e+06	4.76873e+06	4.68238e+06	4.40067e+06
Com_6361_pos	Gamma-Linolenic Acid	C18 H30 O2	278.225	8.183	261.222	No results	No results	Full match	Lipids and lipid-like molecules	Fatty Acyls	Lineolic acids and derivatives	Lineolic acids and derivatives	2.16538	1.11462	4.59409e-08	1	1.27014	up	1.8126e+07	1.49852e+07	1.6547e+07	1.58792e+07	1.67172e+07	1.44575e+07	7.8121e+06	7.11623e+06	7.9022e+06	7.33403e+06	7.39893e+06	7.09933e+06
Com_2249_pos	Docosatrienoic acid	C22 H38 O2	334.285	8.788	335.292	Invalid mass	No results	No results	Lipids and lipid-like molecules	Fatty Acyls	Fatty acids and conjugates	Very long-chain fatty acids	12.7	3.66676	4.82521e-08	1	1.64582	up	6.93464e+07	6.28311e+07	6.75581e+07	6.52168e+07	6.00748e+07	5.68292e+07	5.39255e+06	3.57365e+06	4.15752e+06	5.50305e+06	5.92484e+06	5.51572e+06
Com_979_pos	4-acetyl-4-(ethoxycarbonyl)heptanedioic acid	C12 H18 O7	274.103	3.136	275.11	Invalid mass	No results	No results					2.40267	1.26464	5.04815e-08	1	1.63467	up	1.63399e+08	1.3558e+08	1.51579e+08	1.50318e+08	1.39369e+08	1.32679e+08	6.09959e+07	6.1109e+07	5.73468e+07	5.86165e+07	6.28e+07	6.24455e+07
Com_3089_pos	1-(2,4-dihydroxyphenyl)-2-(3,5-dimethoxyphenyl)propan-1-one	C17 H18 O5	280.132	5.557	263.128	Invalid mass	No results	No results					5.15142	2.36497	5.75792e-08	1	1.20495	up	1.33598e+07	1.3917e+07	1.84156e+07	2.10493e+07	1.31765e+07	1.38852e+07	3.85753e+06	2.78069e+06	2.2285e+06	2.6345e+06	3.49306e+06	3.21496e+06
Com_15291_pos	3-(4-fluorophenoxy)-1-(1,4-thiazinan-4-yl)propan-1-one	C13 H16 F N O2 S	269.088	2.885	270.095	Full match	No results	No results					0.237968	-2.07116	6.23613e-08	1	1.44707	down	1.14078e+06	1.0842e+06	1.10962e+06	1.14413e+06	1.01928e+06	1.06912e+06	4.0451e+06	4.39968e+06	5.32042e+06	4.06736e+06	4.59893e+06	5.16521e+06
Com_21885_pos	trans-zeatin 9-O-glucoside	C16 H23 N5 O6	381.164	1.961	382.171	No results	No results	Full match					2.8775	1.52482	6.33826e-08	1	1.36061	up	2.7397e+06	2.32722e+06	2.66467e+06	2.12179e+06	1.95798e+06	2.34319e+06	874637	798127	706446	894076	789566	856195
Com_14830_pos	Cucurbitacin E	C32 H44 O8	556.302	7.443	557.309	No results	No results	Full match	Lipids and lipid-like molecules	Steroids and steroid derivatives	Cucurbitacins	Cucurbitacins	17.5147	4.1305	6.76738e-08	1	1.44093	up	3.92584e+06	3.72546e+06	4.96901e+06	2.49704e+06	6.01447e+06	4.90631e+06	224567	222592	225411	340233	246310	227532
Com_6259_pos	L-Histidine	C6 H9 N3 O2	155.07	1.155	156.077	Full match	Full match	Full match	Organic acids and derivatives	Carboxylic acids and derivatives	Amino acids, peptides, and analogues	Histidine and derivatives	5.77863	2.53073	6.93495e-08	1	1.4288	up	1.5938e+07	1.67662e+07	1.57437e+07	2.22979e+07	1.54886e+07	1.76048e+07	3.41025e+06	2.52335e+06	2.16286e+06	3.12896e+06	3.91429e+06	2.8298e+06
Com_3067_pos	PLK	C17 H32 N4 O4	356.243	1.35	179.129	Full match	No results	No results					2.07886	1.05579	6.93989e-08	1	1.2843	up	4.01946e+07	4.27792e+07	4.09941e+07	3.62004e+07	3.32335e+07	3.6514e+07	1.70494e+07	1.95704e+07	1.62792e+07	1.98031e+07	1.96401e+07	1.82547e+07
Com_25381_pos	dAMP	C10 H14 N5 O6 P	331.068	5.025	332.075	No results	No results	Full match	Nucleosides, nucleotides, and analogues	Purine nucleotides	Purine deoxyribonucleotides	Purine 2'-deoxyribonucleoside monophosphates	2.7207	1.44398	8.16795e-08	1	1.19121	up	1.1941e+06	877900	957449	1.19868e+06	997285	1.09979e+06	342836	399991	403012	371824	369347	437836
Com_21407_pos	6-(trifluoromethoxy)quinolin-4-ol	C10 H6 F3 N O2	207.057	4.211	208.064	Invalid mass	No results	No results					1.52205	0.606017	8.17258e-08	1	1.61857	up	2.89096e+06	2.59142e+06	2.74683e+06	2.68126e+06	2.49183e+06	2.59757e+06	1.71888e+06	1.83508e+06	1.74874e+06	1.67077e+06	1.73465e+06	1.80394e+06
Com_21738_pos	11(12)-EET ethanolamide	C22 H37 N O3	363.277	8.607	386.267	Full match	No results	No results	Organic nitrogen compounds	Organonitrogen compounds	Amines	N-acylethanolamines	2.60915	1.38358	8.19475e-08	1	1.64452	up	2.78578e+06	2.60602e+06	2.73607e+06	2.88318e+06	2.19102e+06	2.29295e+06	990363	960482	1.03198e+06	1.0949e+06	948657	912345
Com_6425_pos	S-Adenosylhomocysteine	C14 H20 N6 O5 S	384.122	2.546	193.069	Full match	Full match	Full match	Nucleosides, nucleotides, and analogues	5'-deoxyribonucleosides	5'-deoxy-5'-thionucleosides	5'-deoxy-5'-thionucleosides	1.67255	0.742048	8.67925e-08	1	1.27835	up	1.91564e+07	1.89632e+07	1.74364e+07	1.67457e+07	1.69591e+07	1.75309e+07	1.04185e+07	1.07011e+07	1.06323e+07	1.11463e+07	1.07545e+07	1.0197e+07
Com_14676_pos	ethyl 4-amino-2-[(3-nitro-2-pyridyl)thio]pyrimidine-5-carboxylate	C12 H11 N5 O4 S	321.048	3.918	322.055	Invalid mass	No results	No results					0.524411	-0.93123	9.23027e-08	1	1.29514	down	2.75852e+06	3.18489e+06	2.86938e+06	3.10499e+06	2.9098e+06	2.91385e+06	5.51064e+06	5.71369e+06	5.56294e+06	5.74775e+06	5.73039e+06	5.56572e+06
Com_4009_pos	Cocamidopropyl betaine	C19 H38 N2 O3	342.289	7.278	365.278	No results	No results	Full match	Organic acids and derivatives	Carboxylic acids and derivatives	Amino acids, peptides, and analogues	Alpha amino acids	1.85281	0.889712	9.69864e-08	1	1.28883	up	3.1331e+07	3.30779e+07	3.57768e+07	3.7764e+07	3.43528e+07	3.46651e+07	1.77032e+07	2.07799e+07	1.65927e+07	1.81078e+07	1.84555e+07	2.00658e+07
Com_20017_pos	Radicicol	C18 H17 Cl O6	386.053	4.454	387.06	Invalid mass	No results	No results	Benzenoids	Benzene and substituted derivatives	Benzoic acids and derivatives	Hydroxybenzoic acid derivatives	1.51345	0.597842	1.05054e-07	1	1.5991	up	3.11757e+06	3.30631e+06	3.32848e+06	3.29495e+06	2.99755e+06	2.95501e+06	2.11954e+06	2.17083e+06	1.97807e+06	2.12703e+06	2.12211e+06	2.03641e+06
Com_4841_pos	UDP	C9 H14 N2 O12 P2	404.002	1.335	405.009	No results	No results	Full match	Nucleosides, nucleotides, and analogues	Pyrimidine nucleotides	Pyrimidine nucleotide sugars	Pyrimidine nucleotide sugars	0.32365	-1.6275	1.08206e-07	1	1.62195	down	8.312e+06	7.95905e+06	8.5499e+06	7.22098e+06	7.68689e+06	8.17119e+06	2.54248e+07	2.68107e+07	2.23832e+07	2.63469e+07	1.99772e+07	2.70568e+07
Com_3768_pos	H-Gly-Pro-OH	C7 H12 N2 O3	172.084	5.093	383.132	No results	No results	Full match	Organic acids and derivatives	Carboxylic acids and derivatives	Amino acids, peptides, and analogues	Dipeptides	1.87854	0.90961	1.11071e-07	1	1.21777	up	3.17255e+07	3.70262e+07	3.23626e+07	3.74394e+07	3.90059e+07	3.37477e+07	1.75827e+07	1.90001e+07	1.67805e+07	2.03917e+07	2.01511e+07	1.85788e+07
Com_177_pos	Nicotinic acid	C6 H5 N O2	123.032	1.369	124.04	Full match	Full match	Full match	Organoheterocyclic compounds	Pyridines and derivatives	Pyridinecarboxylic acids and derivatives	Pyridinecarboxylic acids	1.71331	0.776789	1.11121e-07	1	1.0064	up	6.84932e+08	5.97122e+08	6.18029e+08	5.79274e+08	6.63216e+08	6.16612e+08	3.57568e+08	3.61937e+08	3.44756e+08	3.33781e+08	4.02585e+08	3.93475e+08
Com_2554_pos	Taurodeoxycholic Acid (sodium salt)	C26 H45 N O6 S	499.297	6.252	522.286	Full match	No results	Full match					1.58985	0.668892	1.39133e-07	1	1.46104	up	5.42735e+07	5.13595e+07	5.81994e+07	6.07405e+07	6.03594e+07	5.72572e+07	3.7384e+07	3.51539e+07	3.6148e+07	3.28454e+07	3.8257e+07	3.54452e+07
Com_24082_pos	1-adamantyl(piperidino)methanone	C16 H25 N O	247.194	7.59	248.201	Full match	No results	No results					0.0895304	-3.48148	1.40793e-07	1	1.47161	down	140354	152132	147580	192086	147188	209459	1.95142e+06	1.78209e+06	1.8614e+06	1.84058e+06	1.80113e+06	1.80768e+06
Com_2749_pos	4-methyl-5-oxo-2-pentyl-2,5-dihydrofuran-3-carboxylic acid	C11 H16 O4	229.132	3.554	230.139	Invalid mass	No results	No results					0.327081	-1.61228	1.46602e-07	1	1.16663	down	1.38181e+07	1.37691e+07	1.28034e+07	1.36329e+07	1.15553e+07	1.70414e+07	3.42615e+07	3.97755e+07	4.80672e+07	3.80722e+07	4.00329e+07	5.23892e+07
Com_17259_pos	Diacerein	C19 H12 O8	368.054	5.231	351.051	No results	No results	Full match	Benzenoids	Anthracenes	Anthracenecarboxylic acids and derivatives	Anthracenecarboxylic acids	0.301459	-1.72997	1.74948e-07	1	1.61406	down	958306	1.13339e+06	1.18695e+06	1.06919e+06	1.12168e+06	1.45164e+06	3.80127e+06	3.90485e+06	3.52075e+06	3.62564e+06	3.83976e+06	4.2666e+06
Com_789_pos	Allantoin	C4 H6 N4 O3	158.044	1.326	159.052	No results	No results	Full match	Organoheterocyclic compounds	Azoles	Imidazoles	Imidazoles	4.53193	2.18013	1.81319e-07	1	1.39342	up	1.35319e+08	1.71916e+08	1.70042e+08	2.02909e+08	1.39538e+08	1.45444e+08	3.75313e+07	3.51878e+07	3.91581e+07	3.35042e+07	3.40276e+07	3.35615e+07
Com_15626_pos	PC O-17:1	C25 H50 N O7 P	507.332	8.91	530.322	No results	Full match	No results					0.483156	-1.04944	1.88249e-07	1	1.33865	down	2.42076e+06	2.32582e+06	2.06023e+06	1.94909e+06	2.19909e+06	1.94007e+06	3.9721e+06	4.23586e+06	5.13245e+06	4.92726e+06	4.06847e+06	4.35307e+06
Com_9443_pos	Flavokawain A	C18 H18 O5	314.115	6.065	646.263	No results	No results	Full match	Phenylpropanoids and polyketides	Linear 1,3-diarylpropanoids	Chalcones and dihydrochalcones	2'-Hydroxychalcones	2.10811	1.07595	1.89143e-07	1	1.57491	up	1.051e+07	1.28286e+07	1.14086e+07	1.06974e+07	9.3293e+06	1.16091e+07	5.74341e+06	4.90637e+06	4.5855e+06	5.24066e+06	5.83124e+06	5.18214e+06
Com_27210_pos	Perillartine	C10 H15 N O	165.116	4.853	148.112	Full match	Full match	Full match	Lipids and lipid-like molecules	Prenol lipids	Monoterpenoids	Menthane monoterpenoids	7.47997	2.90303	1.90647e-07	1	1.63932	up	1.49512e+06	1.31319e+06	1.42696e+06	1.40993e+06	1.33281e+06	1.19387e+06	213005	226061	149337	203620	140890	159588
Com_30476_pos	N-(4-oxo-4H-3,1-benzothiazin-2-yl)benzamide	C15 H10 N2 O2 S	320.001	2.512	321.009	Invalid mass	No results	No results					0.383098	-1.38422	1.93237e-07	1	1.56572	down	336223	230352	272562	274595	289267	273109	714386	688264	710775	944226	686204	631292
Com_5944_pos	Argininosuccinic acid	C10 H18 N4 O6	290.123	1.289	291.13	Full match	No results	Full match	Organic acids and derivatives	Carboxylic acids and derivatives	Amino acids, peptides, and analogues	Aspartic acid and derivatives	1.70083	0.76624	2.55761e-07	1	1.5666	up	1.98568e+07	2.09108e+07	2.18497e+07	2.38971e+07	1.93056e+07	2.02599e+07	1.26226e+07	1.32433e+07	1.09212e+07	1.32679e+07	1.21266e+07	1.19467e+07
Com_2628_pos	5-Hydroxyindole-3-acetic acid	C10 H9 N O3	191.059	5.395	174.055	No results	No results	Full match	Organoheterocyclic compounds	Indoles and derivatives	Indolyl carboxylic acids and derivatives	Indole-3-acetic acid derivatives	1.95306	0.965735	2.64705e-07	1	1.43192	up	5.88973e+07	5.60193e+07	5.60303e+07	5.85216e+07	5.22662e+07	5.5895e+07	2.83086e+07	2.92525e+07	2.51445e+07	3.18547e+07	3.07394e+07	2.75726e+07
Com_1810_pos	Licochalcone B	C16 H14 O5	264.102	5.591	287.091	No results	Invalid mass	No results					0.186594	-2.42203	2.69173e-07	1	1.46022	down	1.61419e+07	1.31605e+07	1.00749e+07	1.47827e+07	1.62503e+07	1.3361e+07	7.62879e+07	6.64849e+07	8.14378e+07	7.80443e+07	7.30151e+07	7.36805e+07
Com_16340_pos	N1-(2,3-dihydro-1,4-benzodioxin-6-yl)acetamide	C10 H11 N O3	193.075	4.625	194.082	Full match	No results	Full match					1.88856	0.917288	2.7547e-07	1	1.61649	up	5.01068e+06	4.06176e+06	5.01448e+06	5.01211e+06	4.41725e+06	5.05821e+06	2.42471e+06	2.38434e+06	2.58751e+06	2.21315e+06	2.66784e+06	2.85274e+06
Com_2617_pos	Phenprobamate	C10 H13 N O2	179.095	5.26	180.102	No results	No results	Full match	Benzenoids	Benzene and substituted derivatives	Not available	Benzene and substituted derivatives	0.322757	-1.63148	2.75911e-07	1	1.56323	down	1.63751e+07	1.78695e+07	1.66755e+07	1.50706e+07	1.23538e+07	1.69431e+07	4.93133e+07	4.86122e+07	5.51735e+07	4.7006e+07	4.74044e+07	4.77206e+07
Com_3504_pos	Ritalinic acid	C13 H17 N O2	219.126	5.108	220.134	Full match	No results	No results	Organic nitrogen compounds	Organonitrogen compounds	Amines	Aralkylamines	13.9675	3.804	2.77436e-07	1	1.25023	up	2.10408e+07	1.89327e+07	2.18117e+07	2.09652e+07	1.89575e+07	1.94069e+07	1.72396e+06	1.15987e+06	1.16333e+06	1.60042e+06	1.88644e+06	1.13717e+06
Com_6494_pos	4-(acetylamino)phenyl 3-chlorobenzoate	C15 H12 Cl N O3	306.072	1.906	307.079	Invalid mass	No results	No results					2.17943	1.12395	2.84403e-07	1	1.17182	up	1.45955e+07	1.43571e+07	1.46728e+07	1.46619e+07	1.29643e+07	1.31003e+07	6.28656e+06	6.93085e+06	5.51406e+06	6.72968e+06	7.30544e+06	5.93703e+06
Com_6994_pos	Pantetheine	C11 H22 N2 O4 S	278.131	5.386	279.138	No results	No results	Full match	Organic acids and derivatives	Carboxylic acids and derivatives	Amino acids, peptides, and analogues	Beta amino acids and derivatives	10.3274	3.3684	2.85325e-07	1	1.49119	up	1.78105e+07	1.70783e+07	1.74839e+07	1.94254e+07	1.73246e+07	1.76777e+07	1.85386e+06	1.53721e+06	1.52319e+06	1.4518e+06	2.42156e+06	1.55387e+06
Com_5582_pos	2-hydroxy-3,6-diphenylcyclohexyl acetate	C20 H22 O3	332.141	5.384	333.148	Invalid mass	No results	No results					10.3998	3.37848	2.97491e-07	1	1.53553	up	2.4423e+07	2.25077e+07	1.72676e+07	2.38748e+07	2.23464e+07	2.39679e+07	3.04274e+06	2.39045e+06	2.14001e+06	1.40742e+06	2.33119e+06	1.61033e+06
Com_493_pos	Ophiopogonanone C	C19 H16 O7	356.09	5.782	357.098	No results	No results	Full match	Phenylpropanoids and polyketides	Homoisoflavonoids	Homoisoflavans	Homoisoflavanones	2.0459	1.03274	3.03814e-07	1	1.02637	up	1.87708e+08	2.11854e+08	1.79656e+08	2.32182e+08	1.96902e+08	1.96299e+08	1.00534e+08	1.04835e+08	9.35418e+07	9.98526e+07	9.25591e+07	9.74641e+07
Com_3128_pos	Esculetin	C9 H6 O4	196.038	4.961	219.027	Invalid mass	Invalid mass	No results	Phenylpropanoids and polyketides	Coumarins and derivatives	Hydroxycoumarins	6,7-dihydroxycoumarins	0.488941	-1.03227	3.07472e-07	1	1.43696	down	1.97609e+07	2.05904e+07	1.87099e+07	2.17916e+07	1.75573e+07	2.02997e+07	3.67343e+07	4.19303e+07	4.08082e+07	4.36089e+07	3.42703e+07	4.54374e+07
Com_1141_pos	2,3-Dinor-11β-prostaglandin F2α	C18 H30 O5	348.192	6.072	349.199	Invalid mass	No results	No results	Lipids and lipid-like molecules	Fatty Acyls	Eicosanoids	Prostaglandins and related compounds	2.71275	1.43976	3.14556e-07	1	1.50574	up	1.1463e+08	1.38269e+08	1.01575e+08	1.34614e+08	1.13983e+08	1.40956e+08	4.41592e+07	4.74007e+07	4.87982e+07	4.00334e+07	4.62606e+07	4.7618e+07
Com_14640_pos	Palmitoylethanolamide	C18 H37 N O2	299.283	9.503	322.272	No results	No results	Full match	Organic acids and derivatives	Carboximidic acids and derivatives	Carboximidic acids	Carboximidic acids	2.24849	1.16896	3.22842e-07	1	1.5866	up	4.9787e+06	5.39714e+06	4.98361e+06	4.77216e+06	6.14172e+06	5.0932e+06	2.24017e+06	2.33805e+06	2.31929e+06	2.43913e+06	2.39478e+06	2.21862e+06
Com_3198_pos	Efetaal	C12 H18 O2	194.131	5.549	212.165	No results	No results	Full match	Benzenoids	Benzene and substituted derivatives	Not available	Benzene and substituted derivatives	4.01131	2.00407	3.28159e-07	1	1.08213	up	2.17588e+07	2.24271e+07	2.16492e+07	2.01941e+07	1.9762e+07	2.24044e+07	5.4247e+06	6.02473e+06	4.5932e+06	4.24012e+06	5.70609e+06	5.96973e+06
Com_13555_pos	alpha-Keto-gamma-(methylthio)butyric acid	C5 H8 O3 S	148.02	1.31	149.027	No results	No results	Full match	Lipids and lipid-like molecules	Fatty Acyls	Fatty acids and conjugates	Thia fatty acids	2.72653	1.44706	3.58446e-07	1	1.60492	up	6.19796e+06	6.35331e+06	6.97282e+06	6.08038e+06	4.5925e+06	5.47961e+06	1.74513e+06	2.50845e+06	2.25771e+06	2.01287e+06	2.57932e+06	1.98152e+06
Com_25696_pos	Geranylgeraniol	C20 H34 O	290.262	6.66	291.269	No results	No results	Full match	Lipids and lipid-like molecules	Prenol lipids	Diterpenoids	Acyclic diterpenoids	1.97452	0.981501	3.58783e-07	1	1.59706	up	1.74273e+06	1.61914e+06	1.7664e+06	1.84727e+06	1.41657e+06	1.62136e+06	935916	826314	821261	818545	852249	817067
Com_2248_pos	Norfenfluramine	C10 H12 F3 N	203.092	5.747	204.1	Full match	No results	No results	Benzenoids	Benzene and substituted derivatives	Phenethylamines	Amphetamines and derivatives	0.262456	-1.92985	3.72937e-07	1	1.32294	down	1.08189e+07	9.02538e+06	1.00547e+07	9.04652e+06	1.07604e+07	1.43267e+07	4.12129e+07	4.41698e+07	4.13156e+07	4.2089e+07	3.47117e+07	4.04753e+07
Com_10009_pos	N-Feruloylspermidine	C17 H27 N3 O3	321.206	4.885	322.213	No results	No results	Full match	Benzenoids	Phenols	Methoxyphenols	Methoxyphenols	3.45547	1.78888	4.03355e-07	1	1.16175	up	1.1331e+07	1.01122e+07	1.01736e+07	9.3194e+06	9.20094e+06	8.527e+06	3.08592e+06	2.91482e+06	2.93826e+06	2.88837e+06	1.97071e+06	3.17909e+06
Com_5566_pos	Phosphocholine	C5 H14 N O4 P	183.066	8.774	184.074	No results	Full match	No results	Organic nitrogen compounds	Organonitrogen compounds	Quaternary ammonium salts	Phosphocholines	0.426052	-1.2309	4.12053e-07	1	1.60197	down	1.01306e+07	9.8859e+06	9.90958e+06	8.46452e+06	1.00743e+07	8.01838e+06	2.04249e+07	2.27892e+07	2.28746e+07	2.22036e+07	2.16202e+07	2.26612e+07
Com_1415_pos	Muramic acid	C9 H17 N O7	251.101	1.299	252.108	Full match	Full match	Full match	Organic oxygen compounds	Organooxygen compounds	Carbohydrates and carbohydrate conjugates	Sugar acids and derivatives	0.466781	-1.09918	4.20485e-07	1	1.40119	down	3.97638e+07	4.57961e+07	4.26875e+07	4.39606e+07	3.55162e+07	4.05085e+07	8.34338e+07	9.13713e+07	1.05492e+08	8.70923e+07	7.34013e+07	9.10055e+07
Com_384_pos	PC O-18:2	C26 H50 N O7 P	519.333	8.775	520.34	No results	Full match	Full match					0.426358	-1.22986	4.51771e-07	1	1.613	down	1.70216e+08	1.65708e+08	1.50171e+08	1.61981e+08	1.66045e+08	1.27537e+08	3.33908e+08	3.72076e+08	3.81239e+08	3.80983e+08	3.74935e+08	3.65463e+08
Com_714_pos	N-(9-oxodecyl)acetamide	C12 H23 N O2	213.173	5.612	214.181	Full match	No results	No results					21.2837	4.41168	4.53499e-07	1	1.2106	up	8.23281e+07	7.58848e+07	8.27843e+07	8.28698e+07	7.85402e+07	7.99806e+07	3.02228e+06	3.95681e+06	3.13866e+06	3.36121e+06	5.84661e+06	3.33911e+06
Com_21689_pos	L-Kynurenine	C10 H12 N2 O3	208.085	2.736	209.093	No results	No results	Full match	Organic oxygen compounds	Organooxygen compounds	Carbonyl compounds	Alkyl-phenylketones	1.81793	0.862294	4.67985e-07	1	1.60372	up	2.79787e+06	2.20942e+06	2.7141e+06	2.43746e+06	2.26793e+06	2.46429e+06	1.30981e+06	1.34838e+06	1.28983e+06	1.37364e+06	1.55295e+06	1.31663e+06
Com_26235_pos	Murrayone	C15 H14 O4	258.085	4.791	241.082	No results	Invalid mass	No match					3.30868	1.72625	5.48949e-07	1	1.64335	up	1.62452e+06	1.51959e+06	1.65545e+06	1.58663e+06	1.50202e+06	1.62041e+06	535742	490687	411553	451632	560104	424128
Com_1610_pos	1,3,5-Trimethoxybenzene	C9 H12 O3	168.079	5.582	186.113	No results	No results	Full match	Benzenoids	Phenol ethers	Anisoles	Anisoles	7.57219	2.92071	5.94829e-07	1	1.58277	up	9.74853e+07	5.24403e+07	5.75024e+07	9.59287e+07	5.06141e+07	9.22556e+07	9.22561e+06	9.05297e+06	7.99122e+06	9.16628e+06	1.47096e+07	8.78395e+06
Com_18889_pos	17beta-Trenbolone	C18 H22 O2	248.178	7.441	271.167	Invalid mass	No results	No results					3.09659	1.63068	6.61707e-07	1	1.09216	up	1.71072e+06	1.92717e+06	1.97692e+06	2.29086e+06	2.04353e+06	2.01144e+06	557626	661815	817050	564019	726912	535102
Com_5275_pos	Timosaponin BII	C45 H76 O19	920.496	8.981	921.503	No results	No results	Full match	Lipids and lipid-like molecules	Steroids and steroid derivatives	Steroidal glycosides	Steroidal saponins	22.1246	4.46758	6.74693e-07	1	1.4765	up	1.65241e+07	1.80831e+07	1.49689e+07	2.34124e+07	2.61077e+07	1.23755e+07	330090	1.35314e+06	905796	836536	644315	968485
Com_13149_pos	Raddeanin A	C47 H76 O16	896.514	6.466	897.522	No results	No results	Full match	Lipids and lipid-like molecules	Prenol lipids	Triterpenoids	Triterpenoids	7.35835	2.87938	7.03351e-07	1	1.61464	up	4.6413e+06	4.69592e+06	5.12106e+06	7.81e+06	4.76552e+06	2.76185e+06	937965	790737	755664	576534	439069	549261
Com_166_pos	Agarotetrol	C17 H18 O6	318.111	6.047	341.1	No results	Full match	Full match	Organoheterocyclic compounds	Pyrans	Pyranones and derivatives	Pyranones and derivatives	0.218513	-2.19421	7.04103e-07	1	1.15252	down	2.61664e+08	1.78609e+08	1.44829e+08	1.91149e+08	1.97126e+08	1.67111e+08	8.48603e+08	8.97755e+08	8.90276e+08	9.28395e+08	7.38419e+08	9.15868e+08
Com_24309_pos	5-[3-(2-Chloro-4-fluorobenzyl)-1,2,4-oxadiazol-5-yl]-3-pyrrolidinol	C13 H13 Cl F N3 O2	280.037	5.415	298.071	Invalid mass	No results	No results	Benzenoids	Benzene and substituted derivatives	Halobenzenes	Fluorobenzenes	0.501056	-0.996957	7.17526e-07	1	1.37353	down	1.0284e+06	890652	777198	854115	818932	885469	1.85298e+06	1.46615e+06	1.78093e+06	1.56249e+06	1.99654e+06	1.8283e+06
Com_15822_pos	4-chloro-5-morpholino-2-quinoxalin-2-ylpyridazin-3(2H)-one	C16 H14 Cl N5 O2	343.084	2.445	344.091	Full match	No results	No results					1.66915	0.73911	7.80813e-07	1	1.50856	up	5.16517e+06	4.79617e+06	5.32405e+06	5.52929e+06	4.85055e+06	5.0513e+06	3.11934e+06	2.95099e+06	2.85718e+06	2.95826e+06	3.59066e+06	2.92611e+06
Com_4059_pos	FQH	C20 H26 N6 O5	860.402	8.015	861.41	Invalid mass	No results	No results					3.12236	1.64264	7.95447e-07	1	1.47912	up	2.95741e+07	2.70343e+07	3.51631e+07	2.49656e+07	2.8603e+07	2.55848e+07	8.78412e+06	8.78451e+06	9.63413e+06	9.39628e+06	8.94988e+06	9.19325e+06
Com_16470_pos	Camptothecin	C20 H16 N2 O4	370.088	4.545	353.084	Invalid mass	No results	No results	Alkaloids and derivatives	Camptothecins	Not available	Camptothecins	1.65134	0.723635	7.99409e-07	1	1.42707	up	4.86338e+06	4.48669e+06	4.69638e+06	4.81967e+06	4.46812e+06	5.05419e+06	3.07213e+06	2.81049e+06	2.83459e+06	3.15782e+06	2.51977e+06	2.79637e+06
Com_25308_pos	Biotin	C10 H16 N2 O3 S	262.096	4.914	263.103	Invalid mass	No results	No results	Organoheterocyclic compounds	Biotin and derivatives	Not available	Biotin and derivatives	2.9322	1.55199	8.7306e-07	1	1.38193	up	1.5767e+06	1.57778e+06	1.31994e+06	1.24612e+06	1.51893e+06	1.26438e+06	473400	491125	468711	491597	503328	471996
Com_12793_pos	Saikosaponin C	C48 H78 O17	926.523	9.432	927.53	No results	No results	Full match	Lipids and lipid-like molecules	Prenol lipids	Terpene glycosides	Triterpene saponins	6.21914	2.63671	9.85639e-07	1	1.54202	up	4.66237e+06	5.31124e+06	4.70309e+06	3.51812e+06	7.70676e+06	3.17879e+06	506309	744096	738068	1.05583e+06	936694	694956
Com_25335_pos	(1E,4E)-1,5-bis(4-methoxyphenyl)penta-1,4-dien-3-one	C19 H18 O3	316.109	3.488	317.117	Invalid mass	No results	No results					11.764	3.5563	9.91422e-07	1	1.6242	up	1.08377e+06	969494	1.39038e+06	1.35916e+06	1.85014e+06	1.52572e+06	113847	113292	117621	113878	124814	111777
Com_4485_pos	8,8-dimethyl-2-phenyl-4H,8H-pyrano[2,3-h]chromen-4-one	C20 H16 O3	304.114	4.871	305.121	Invalid mass	No results	No results					1.90087	0.926662	1.02782e-06	1	1.14021	up	2.48524e+07	2.33818e+07	2.65024e+07	2.56021e+07	2.48534e+07	2.03081e+07	1.31432e+07	1.18306e+07	1.22843e+07	1.31671e+07	1.33158e+07	1.28028e+07
Com_13783_pos	3,4-dihydro-2H,6H-[1,3]thiazino[2,3-b]quinazolin-6-one	C11 H10 N2 O S	240.031	1.421	241.038	Invalid mass	No results	No results					2.09988	1.07031	1.09956e-06	1	1.59431	up	6.50354e+06	6.24353e+06	6.78939e+06	6.58308e+06	6.24961e+06	6.76328e+06	3.36535e+06	2.8691e+06	3.15854e+06	2.88916e+06	2.80285e+06	3.55053e+06
Com_7233_pos	3-[4-methyl-1-(2-methylpropanoyl)-3-oxocyclohexyl]butanoic acid	C15 H24 O4	290.151	5.926	291.158	Invalid mass	No results	No results					0.533022	-0.907733	1.1343e-06	1	1.57214	down	8.42253e+06	7.99577e+06	7.33149e+06	8.20706e+06	6.99783e+06	7.78995e+06	1.31808e+07	1.37354e+07	1.52606e+07	1.71642e+07	1.53186e+07	1.30378e+07
Com_26_pos	N1,N10-Dicoumaroyl spermidine	C25 H31 N3 O4	437.232	5.305	438.239	No results	No results	Full match	Phenylpropanoids and polyketides	Cinnamic acids and derivatives	Hydroxycinnamic acids and derivatives	Coumaric acids and derivatives	9.23488	3.20709	1.20216e-06	1	1.50921	up	5.47976e+09	5.4547e+09	5.17871e+09	5.07634e+09	4.82165e+09	5.01994e+09	5.54019e+08	4.4271e+08	4.49124e+08	5.41525e+08	8.43157e+08	5.29669e+08
Com_5324_pos	DL-m-Tyrosine	C9 H11 N O3	181.074	1.367	182.082	No results	No results	Full match	Organic acids and derivatives	Carboxylic acids and derivatives	Amino acids, peptides, and analogues	Phenylalanine and derivatives	0.366671	-1.44744	1.24197e-06	1	1.35981	down	8.36124e+06	7.44878e+06	5.91294e+06	7.27321e+06	6.98712e+06	6.70032e+06	1.72997e+07	2.26185e+07	1.97821e+07	1.54763e+07	1.71275e+07	2.41043e+07
Com_21185_pos	HLK	C18 H32 N6 O4	396.249	6.715	397.257	Full match	No results	No results					3.25661	1.70337	1.24313e-06	1	1.11143	up	1.29024e+06	953955	1.27092e+06	984728	1.12415e+06	793485	317730	280077	296836	286994	488058	300905
Com_8266_pos	Cinnamyl acetate	C11 H12 O2	176.083	5.501	375.155	No results	No results	Full match	Benzenoids	Benzene and substituted derivatives	Styrenes	Styrenes	6.41674	2.68184	1.27006e-06	1	1.48343	up	1.30668e+07	1.06215e+07	1.45515e+07	1.07186e+07	8.95584e+06	1.36116e+07	1.77418e+06	1.83958e+06	1.8209e+06	1.94345e+06	1.86791e+06	1.90075e+06
Com_4610_pos	Isomucronulatol	C17 H18 O5	302.116	5.587	303.123	No results	No results	Full match	Phenylpropanoids and polyketides	Isoflavonoids	O-methylated isoflavonoids	4'-O-methylated isoflavonoids	0.0871386	-3.52054	1.29738e-06	1	1.24401	down	2.32228e+06	2.29129e+06	1.62561e+06	3.16383e+06	2.34118e+06	887564	2.6075e+07	2.82007e+07	2.87065e+07	1.20014e+07	2.51517e+07	2.48263e+07
Com_19859_pos	2-{[(6-fluoro-4H-1,3-benzodioxin-8-yl)methyl]thio}-1,3-benzothiazole	C16 H12 F N O2 S2	355.012	4.46	356.019	Invalid mass	No results	No results					1.52429	0.608142	1.32694e-06	1	1.54498	up	3.41e+06	3.42093e+06	3.38336e+06	3.38162e+06	2.88963e+06	3.05185e+06	2.26814e+06	2.18625e+06	2.06129e+06	2.19331e+06	2.09646e+06	2.01187e+06
Com_1483_pos	Abscisic acid glucose ester	C21 H30 O9	426.19	5.47	449.179	No results	No results	Full match					23.4819	4.55348	1.49553e-06	1	1.59567	up	1.01159e+08	1.11787e+08	4.95455e+07	3.06146e+07	1.06516e+08	4.92635e+07	1.12461e+06	2.47509e+06	2.63164e+06	5.0927e+06	4.80017e+06	2.99201e+06
Com_6466_pos	6-Benzyladenine	C12 H11 N5	225.1	5.767	226.108	No results	No results	Full match	Organoheterocyclic compounds	Imidazopyrimidines	Purines and purine derivatives	6-alkylaminopurines	13.5852	3.76396	1.67858e-06	1	1.60254	up	1.06701e+07	1.02244e+07	2.00332e+07	1.47839e+07	5.48357e+06	1.02678e+07	693562	1.24251e+06	721125	801286	1.0809e+06	720990
Com_137_pos	LPC 18:2-SN1	C26 H50 N O7 P	519.333	8.996	520.34	No results	Full match	Full match					0.587713	-0.766817	1.87478e-06	1	1.06434	down	4.89385e+08	4.79854e+08	4.54204e+08	4.2424e+08	5.49271e+08	4.25823e+08	7.16462e+08	8.25239e+08	8.08926e+08	8.69369e+08	7.73204e+08	8.09787e+08
Com_6952_pos	N-(3-Indolylacetyl)-L-Alanine	C13 H14 N2 O3	246.1	5.805	515.19	No results	No results	Full match					4.35104	2.12136	1.89904e-06	1	1.53884	up	9.70206e+06	1.31132e+07	1.82922e+07	1.09442e+07	1.12959e+07	1.09955e+07	2.08006e+06	2.31101e+06	2.79004e+06	4.54624e+06	2.39993e+06	2.95899e+06
Com_226_pos	N', N''-p-Coumaroyl, Feruloylspermidine	C26 H33 N3 O5	467.243	5.309	468.25	No results	No results	Full match					30.9395	4.95138	1.9137e-06	1	1.65907	up	7.1706e+08	6.90001e+08	6.8989e+08	7.05183e+08	6.28299e+08	6.53001e+08	1.35516e+07	2.27274e+07	1.32448e+07	2.45532e+07	3.25305e+07	2.53737e+07
Com_5057_pos	3'-Hydroxypterostilbene	C16 H16 O4	272.105	5.63	273.112	No results	No results	Full match	Phenylpropanoids and polyketides	Stilbenes	Not available	Stilbenes	0.307698	-1.70041	2.06457e-06	1	1.22665	down	7.24605e+06	6.32612e+06	6.96076e+06	6.18988e+06	5.55333e+06	5.69261e+06	2.25947e+07	2.56478e+07	1.67866e+07	1.79967e+07	2.41348e+07	1.62357e+07
Com_28569_pos	Tetrahydroberberine	C20 H21 N O4	339.147	6.337	340.154	No results	No results	Full match	Alkaloids and derivatives	Protoberberine alkaloids and derivatives	Not available	Protoberberine alkaloids and derivatives	2.72795	1.44782	2.09471e-06	1	1.47054	up	991874	1.15634e+06	1.03115e+06	842705	982967	1.27119e+06	361790	392420	381743	385345	362100	417309
Com_12749_pos	(-)-secoisolariciresinol	C20 H26 O6	362.173	6.192	363.179	No results	No results	Full match	Lignans, neolignans and related compounds	Dibenzylbutane lignans	Dibenzylbutanediol lignans	Dibenzylbutanediol lignans	3.06348	1.61517	2.13219e-06	1	1.16899	up	3.80705e+06	4.16338e+06	3.86408e+06	4.42523e+06	3.78911e+06	4.62457e+06	1.62465e+06	1.32145e+06	1.55132e+06	1.3948e+06	1.00715e+06	1.15468e+06
Com_18688_pos	2-(3,4-dihydroxyphenyl)-3,5,7-trihydroxy-6-methyl-4H-chromen-4-one	C16 H12 O7	316.056	2.634	317.063	Invalid mass	No results	No results					2.30828	1.20682	2.24031e-06	1	1.47281	up	3.88304e+06	3.66997e+06	3.51275e+06	3.62625e+06	3.53123e+06	3.40802e+06	1.51832e+06	1.48237e+06	1.27373e+06	1.62893e+06	1.82025e+06	1.64755e+06
Com_16506_pos	Tanshinone I	C18 H12 O3	276.079	4.493	277.086	No results	No results	Full match	Lipids and lipid-like molecules	Prenol lipids	Diterpenoids	Tanshinones, isotanshinones, and derivatives	0.504354	-0.987493	2.2778e-06	1	1.57293	down	2.39999e+06	2.22861e+06	2.40789e+06	2.29934e+06	2.21414e+06	1.86958e+06	4.42237e+06	4.28233e+06	4.51147e+06	4.45727e+06	4.29433e+06	4.63965e+06
Com_7140_pos	7-(2-hydroxypropan-2-yl)-1,4a-dimethyl-decahydronaphthalen-1-ol	C15 H28 O2	222.199	6.101	205.196	Invalid mass	No results	No match					1.57707	0.657244	2.39559e-06	1	1.59746	up	1.63858e+07	1.55512e+07	1.76646e+07	1.69333e+07	1.4916e+07	1.77868e+07	1.08399e+07	1.05391e+07	1.07613e+07	1.03657e+07	1.04463e+07	9.97314e+06
Com_14644_pos	Gallic acid	C7 H6 O5	170.022	1.428	171.029	No results	No results	Full match	Benzenoids	Benzene and substituted derivatives	Benzoic acids and derivatives	Gallic acids	0.51531	-0.956486	2.51933e-06	1	1.27732	down	2.1563e+06	2.48917e+06	2.48755e+06	2.28775e+06	2.67734e+06	2.29759e+06	4.72635e+06	4.24169e+06	4.23032e+06	4.822e+06	4.16894e+06	5.74667e+06
Com_247_pos	5'-S-Methyl-5'-thioadenosine	C11 H15 N5 O3 S	297.09	5.138	298.097	Full match	Full match	Full match	Nucleosides, nucleotides, and analogues	5'-deoxyribonucleosides	5'-deoxy-5'-thionucleosides	5'-deoxy-5'-thionucleosides	0.21806	-2.1972	2.58435e-06	1	1.60874	down	1.34644e+08	1.37032e+08	8.89624e+07	1.419e+08	1.27262e+08	1.25942e+08	5.76476e+08	6.02419e+08	5.60532e+08	5.75225e+08	5.82685e+08	5.68407e+08
Com_2599_pos	N-(2-hydroxyphenyl)acetamide	C8 H9 N O2	173.046	5.088	174.053	Invalid mass	No results	No results					0.23259	-2.10414	2.72641e-06	1	1.33274	down	1.12151e+07	1.13087e+07	1.07392e+07	1.27723e+07	8.7111e+06	1.63274e+07	4.73773e+07	5.2604e+07	5.54749e+07	5.16322e+07	4.61822e+07	5.23046e+07
Com_497_pos	1-Acetylimidazole	C5 H6 N2 O	110.049	1.472	111.056	No results	Full match	No results	Organoheterocyclic compounds	Azoles	Imidazoles	Carbonylimidazoles	11.6413	3.54118	2.727e-06	1	1.56031	up	1.88467e+08	3.36279e+08	2.04951e+08	2.46002e+08	2.20811e+08	1.9897e+08	1.53953e+07	3.19271e+07	1.36898e+07	1.31804e+07	1.38294e+07	3.18516e+07
Com_5626_pos	α-Aspartylphenylalanine	C13 H16 N2 O5	280.104	4.923	281.112	Invalid mass	No results	No results	Organic acids and derivatives	Carboxylic acids and derivatives	Amino acids, peptides, and analogues	Peptides	54.5159	5.7686	2.79603e-06	1	1.59738	up	1.00574e+07	9.99425e+06	2.39145e+07	2.03671e+07	1.90281e+07	9.04715e+06	265121	276755	272262	299535	286400	295003
Com_10992_pos	Astaxanthin	C40 H52 O4	596.391	9.729	597.398	Invalid mass	No results	No results	Lipids and lipid-like molecules	Prenol lipids	Tetraterpenoids	Xanthophylls	13.5685	3.76219	2.84835e-06	1	1.45786	up	5.45533e+06	7.15551e+06	6.21295e+06	3.66256e+06	9.79849e+06	8.4122e+06	447879	510193	503556	539989	432609	565141
Com_8806_pos	Benzophenone	C13 H10 O	200.08	1.958	201.087	Invalid mass	Invalid mass	No results	Benzenoids	Benzene and substituted derivatives	Benzophenones	Benzophenones	4.47657	2.16239	3.06104e-06	1	1.65419	up	1.32988e+07	1.25936e+07	1.33833e+07	1.31047e+07	1.19841e+07	1.2001e+07	2.68921e+06	2.48031e+06	2.52583e+06	2.51345e+06	4.14357e+06	2.70657e+06
Com_2142_pos	Methyl dihydrojasmonate	C13 H22 O3	226.157	6.295	227.165	Full match	No results	Full match	Lipids and lipid-like molecules	Fatty Acyls	Lineolic acids and derivatives	Jasmonic acids	2.77439	1.47217	3.06859e-06	1	1.35204	up	6.48298e+07	6.44564e+07	6.29725e+07	6.57481e+07	5.3719e+07	6.41891e+07	2.17016e+07	1.65682e+07	2.10028e+07	2.53587e+07	2.53535e+07	2.55098e+07
Com_8805_pos	4-Pyridoxate	C8 H9 N O4	183.054	1.959	201.087	No results	No results	Full match	Organoheterocyclic compounds	Pyridines and derivatives	Pyridinecarboxylic acids and derivatives	Pyridinecarboxylic acids	4.58199	2.19597	3.33256e-06	1	1.65458	up	1.32988e+07	1.25936e+07	1.33833e+07	1.31047e+07	1.19841e+07	1.2001e+07	2.63334e+06	2.4066e+06	2.47513e+06	2.46536e+06	4.08846e+06	2.59756e+06
Com_771_pos	(2,6-dimethylmorpholino)(1-methyl-5-nitro-1H-pyrazol-4-yl)methanone	C11 H16 N4 O4	290.098	1.928	291.105	Invalid mass	No results	No results					2.346	1.2302	3.35302e-06	1	1.36758	up	1.84664e+08	1.87694e+08	1.92974e+08	1.84228e+08	1.83868e+08	1.81119e+08	8.17327e+07	8.16673e+07	7.754e+07	9.00063e+07	7.90339e+07	6.51048e+07
Com_1685_pos	Nicotinate ribonucleoside	C11 H13 N O6	255.075	1.421	256.082	No results	No results	Full match	Organic oxygen compounds	Organooxygen compounds	Carbohydrates and carbohydrate conjugates	Glycosylamines	1.78921	0.839321	3.43675e-06	1	1.53622	up	7.09432e+07	9.75919e+07	8.47408e+07	7.86689e+07	7.59694e+07	8.85933e+07	4.52512e+07	4.36368e+07	4.35242e+07	4.40319e+07	5.33521e+07	4.77054e+07
Com_131_pos	Milbemycin A3 oxime	C31 H43 N O7	541.314	8.99	542.321	Invalid mass	Invalid mass	No results	Phenylpropanoids and polyketides	Macrolides and analogues	Milbemycins	Milbemycins	0.597618	-0.742706	3.49813e-06	1	1.07427	down	5.44741e+08	5.2736e+08	4.96874e+08	4.64518e+08	5.81586e+08	4.49199e+08	7.10302e+08	8.87772e+08	8.69599e+08	9.40533e+08	8.37692e+08	8.81589e+08
Com_9544_pos	2-(tert-butyl)-6,7-dimethoxy-4H-3,1-benzoxazin-4-one	C14 H17 N O4	263.116	4.976	264.123	Full match	No results	No results					0.513282	-0.962177	3.7477e-06	1	1.39352	down	5.42843e+06	5.81578e+06	4.44011e+06	4.92029e+06	4.00289e+06	5.07547e+06	8.4963e+06	9.24725e+06	1.13056e+07	9.14721e+06	9.42507e+06	1.02084e+07
Com_17010_pos	Glibenclamide	C23 H28 Cl N3 O5 S	493.143	5.676	494.15	No results	No results	Full match	Benzenoids	Benzene and substituted derivatives	Benzenesulfonamides	Benzenesulfonamides	4.24473	2.08567	3.87826e-06	1	1.46769	up	3.27634e+06	3.38993e+06	3.91836e+06	4.62315e+06	3.09798e+06	2.34031e+06	924005	880816	793688	755454	774149	735814
Com_255_pos	4-Hydroxybenzaldehyde	C7 H6 O2	122.037	2.641	123.044	Full match	Full match	Full match	Organic oxygen compounds	Organooxygen compounds	Carbonyl compounds	Hydroxybenzaldehydes	2.1123	1.07881	3.88995e-06	1	1.37354	up	6.3525e+08	5.84565e+08	6.0668e+08	5.76076e+08	5.53821e+08	5.33024e+08	2.21059e+08	2.98487e+08	2.69168e+08	2.59859e+08	3.26671e+08	2.76709e+08
Com_6951_pos	Baohuoside I	C27 H30 O10	514.182	5.804	515.19	No results	No results	Full match	Phenylpropanoids and polyketides	Flavonoids	Flavonoid glycosides	Flavonoid-3-O-glycosides	4.83315	2.27296	3.96756e-06	1	1.54306	up	9.70206e+06	1.31132e+07	1.82922e+07	1.09442e+07	1.12959e+07	1.09955e+07	1.89864e+06	1.9224e+06	2.46416e+06	4.54624e+06	2.15634e+06	2.39414e+06
Com_15062_pos	PC O-29:6	C37 H64 N O7 P	665.43	9.755	666.437	No results	Invalid mass	No results					3.85911	1.94827	4.00027e-06	1	1.25107	up	3.87948e+06	4.02369e+06	3.59485e+06	2.75793e+06	5.46559e+06	3.24084e+06	1.1254e+06	838506	1.02847e+06	1.01626e+06	1.03175e+06	909803
Com_19429_pos	3-(2-Naphthyl)-D-Alanine	C13 H13 N O2	215.095	5.41	216.102	No results	No results	Full match					3.88414	1.95759	4.21308e-06	1	1.25243	up	3.57069e+06	3.29346e+06	3.55873e+06	3.35053e+06	3.26761e+06	3.43845e+06	900167	821702	816879	698866	834842	1.20013e+06
Com_2054_pos	Tricin 4'-O-(beta-guaiacylglyceryl) ether	C27 H26 O11	526.149	5.986	527.156	No results	No results	Full match	Lignans, neolignans and related compounds	Lignan glycosides	Not available	Lignan glycosides	48.1264	5.58876	4.21395e-06	1	1.44761	up	6.95313e+07	6.9326e+07	6.59379e+07	6.32589e+07	5.58463e+07	7.1427e+07	3.09713e+06	1.40609e+06	1.05808e+06	753555	1.01468e+06	884826
Com_16182_pos	N1-(4-methyl-3-phenyl-2,3-dihydro-1,3-thiazol-2-yliden)aniline	C16 H14 N2 S	266.088	4.87	267.096	Full match	No results	No results					12.9946	3.69984	4.23159e-06	1	1.64382	up	4.63826e+06	4.73212e+06	5.10125e+06	4.88385e+06	4.31035e+06	4.071e+06	362245	317668	328805	362013	572724	191042
Com_16413_pos	2-[(3S)-1-(4-Chlorobenzyl)-3-pyrrolidinyl]-1-methyl-1H-benzimidazole	C19 H20 Cl N3	325.139	4.869	326.146	Invalid mass	No results	No results	Organoheterocyclic compounds	Benzimidazoles	Not available	Benzimidazoles	1.77511	0.827912	4.66506e-06	1	1.21079	up	4.39016e+06	3.59201e+06	4.1932e+06	3.92424e+06	4.03985e+06	3.26348e+06	2.34425e+06	2.03874e+06	2.07399e+06	2.19317e+06	2.33729e+06	2.19646e+06
Com_17235_pos	T-2 Toxin	C24 H34 O9	483.248	4.914	484.255	Invalid mass	No results	No results	Lipids and lipid-like molecules	Prenol lipids	Sesquiterpenoids	Trichothecenes	12.1668	3.60488	4.71093e-06	1	1.58667	up	4.591e+06	3.98261e+06	1.97522e+06	4.22235e+06	4.18791e+06	3.96595e+06	294705	307637	302643	332959	318358	327921
Com_1366_pos	Sakuranetin	C16 H14 O5	304.095	5.404	287.092	Invalid mass	No results	No match	Phenylpropanoids and polyketides	Flavonoids	O-methylated flavonoids	7-O-methylated flavonoids	0.21464	-2.22001	4.91208e-06	1	1.21047	down	2.87499e+07	1.38751e+07	1.94825e+07	1.84822e+07	2.00953e+07	2.1148e+07	1.05848e+08	4.85163e+07	9.8067e+07	1.15191e+08	9.28081e+07	1.07185e+08
Com_20684_pos	Dehydrocholic acid	C24 H34 O5	402.239	9.135	403.246	Full match	No results	No results	Lipids and lipid-like molecules	Steroids and steroid derivatives	Bile acids, alcohols and derivatives	Bile acids, alcohols and derivatives	0.255502	-1.96859	4.96513e-06	1	1.46176	down	672291	725763	599338	489408	985143	598388	2.44961e+06	2.66872e+06	2.79243e+06	2.74898e+06	2.98706e+06	2.28389e+06
Com_3343_pos	Indole-3-Carboxaldehyde	C9 H7 N O	145.053	5.647	146.06	No results	No results	Full match	Organoheterocyclic compounds	Indoles and derivatives	Indoles	Indoles	1.86645	0.900295	5.06314e-06	1	1.48367	up	4.54694e+07	4.07238e+07	4.08e+07	3.28529e+07	3.84224e+07	4.36176e+07	2.02182e+07	2.19578e+07	2.18487e+07	2.1987e+07	2.33248e+07	2.02608e+07
Com_27179_pos	1-(4-chlorophenyl)-1-phenyl-2-(3-pyridyl)ethan-1-ol	C19 H16 Cl N O	327.099	2.184	310.096	Invalid mass	No results	No results					0.153292	-2.70565	5.35102e-06	1	1.47065	down	163726	152691	155346	168993	152191	154935	644854	1.10775e+06	1.22969e+06	921012	1.04722e+06	1.23299e+06
Com_27618_pos	Asiaticoside	C48 H78 O19	958.514	7.098	959.521	No results	No results	Full match	Lipids and lipid-like molecules	Prenol lipids	Terpene glycosides	Triterpene saponins	4.86414	2.28218	5.43758e-06	1	1.14161	up	688295	350837	931223	676887	642692	770850	183981	156912	96280.9	152791	94033	150843
Com_9157_pos	ethyl 5-phenyl-1-(2,4,6-trichlorophenyl)-1H-pyrazole-4-carboxylate	C18 H13 Cl3 N2 O2	394.005	1.169	395.012	Full match	No results	No results					0.22837	-2.13055	5.56836e-06	1	1.58102	down	1.76522e+06	3.26797e+06	2.47086e+06	2.40072e+06	1.35706e+06	1.76523e+06	1.16421e+07	8.29685e+06	6.5214e+06	1.01657e+07	1.05263e+07	9.89114e+06
Com_13430_pos	SLK	C15 H30 N4 O5	328.215	9.268	329.222	Invalid mass	No results	No results					0.126718	-2.98031	5.8861e-06	1	1.61838	down	910357	438032	989460	869624	539286	607121	5.03443e+06	6.64493e+06	6.19902e+06	5.23153e+06	5.60761e+06	5.64136e+06
Com_8633_pos	Santacruzamate A	C15 H22 N2 O3	278.163	5.443	279.171	No results	No results	Full match	Organic acids and derivatives	Carboxylic acids and derivatives	Amino acids, peptides, and analogues	Gamma amino acids and derivatives	2.25224	1.17136	6.33453e-06	1	1.4519	up	1.32931e+07	1.3174e+07	1.37664e+07	1.27806e+07	1.21263e+07	1.10804e+07	6.46296e+06	5.96401e+06	4.80102e+06	5.11513e+06	6.79693e+06	4.70218e+06
Com_1778_pos	Dihydrothymine	C5 H8 N2 O2	128.059	1.351	129.066	Full match	No results	Full match	Organoheterocyclic compounds	Diazines	Pyrimidines and pyrimidine derivatives	Hydropyrimidines	1.9677	0.976513	6.49008e-06	1	1.22536	up	6.24945e+07	7.63902e+07	7.00787e+07	6.51317e+07	5.44067e+07	7.29354e+07	3.18712e+07	3.36385e+07	3.09443e+07	3.16085e+07	4.50493e+07	3.09012e+07
Com_32184_pos	3-hydroxy-4-methoxy-9H-xanthen-9-one	C14 H10 O4	264.038	3.24	265.045	Invalid mass	No results	No results					2.09352	1.06593	6.73491e-06	1	1.58701	up	638578	589742	591277	696870	619108	731981	275800	397682	301729	331443	264517	276224
Com_25709_pos	beta-Nicotinamide Mononucleotide	C11 H15 N2 O8 P	334.058	3.336	168.037	No results	No results	Full match	Nucleosides, nucleotides, and analogues	Pyridine nucleotides	Nicotinamide nucleotides	Nicotinamide nucleotides	0.452231	-1.14487	6.83776e-06	1	1.07988	down	735073	805053	640243	834621	562962	567417	1.59315e+06	1.65747e+06	1.21638e+06	1.64108e+06	1.45686e+06	1.60155e+06
Com_14617_pos	4-(3-methoxy-5,6-dihydrobenzo[c]acridin-7-yl)morpholine	C22 H22 N2 O2	692.33	9.021	347.172	Invalid mass	No results	No results					5.81954	2.5409	7.45124e-06	1	1.35049	up	3.4248e+06	4.29953e+06	3.09811e+06	2.63444e+06	6.16228e+06	3.27679e+06	632488	748706	552842	658381	617046	724863
Com_10057_pos	Sarracenin	C11 H14 O5	226.084	4.962	227.092	No results	Full match	Full match					7.66437	2.93817	8.30235e-06	1	1.0918	up	4.9378e+06	4.69064e+06	1.72987e+06	4.45503e+06	4.17997e+06	4.84296e+06	667559	422941	560757	441124	677300	470804
Com_17230_pos	1-Palmitoylglycerol	C19 H38 O4	330.277	9.047	331.285	Full match	No results	Full match	Lipids and lipid-like molecules	Glycerolipids	Monoradylglycerols	1-monoacylglycerols	4.9463	2.30635	9.52424e-06	1	1.26451	up	2.44592e+06	3.19815e+06	2.22759e+06	2.0851e+06	4.57227e+06	2.4044e+06	453361	615123	631196	552840	572667	598271
Com_5230_pos	N-Acetyl-L-Tyrosine	C11 H13 N O4	223.085	5.392	206.082	No results	No results	Full match	Organic acids and derivatives	Carboxylic acids and derivatives	Amino acids, peptides, and analogues	Tyrosine and derivatives	1.67462	0.743832	9.57211e-06	1	1.02388	up	2.65156e+07	2.71293e+07	2.6074e+07	2.72217e+07	2.52981e+07	2.65349e+07	1.62845e+07	1.46347e+07	1.58663e+07	1.62656e+07	1.78442e+07	1.39166e+07
Com_1380_pos	2-Arachidonoyl glycerol	C23 H38 O4	356.293	9.889	379.282	Invalid mass	No results	No match	Lipids and lipid-like molecules	Endocannabinoids	Not available	Endocannabinoids	2.9541	1.56272	1.12035e-05	1	1.39331	up	7.57718e+07	9.71105e+07	7.67992e+07	5.79856e+07	1.16173e+08	8.1097e+07	2.19088e+07	2.87047e+07	3.16946e+07	3.13547e+07	3.05902e+07	2.66745e+07
Com_17576_pos	Liquiritin apioside	C26 H30 O13	550.167	6.007	551.174	No results	No results	Full match	Phenylpropanoids and polyketides	Flavonoids	Flavonoid glycosides	Flavonoid O-glycosides	0.417359	-1.26064	1.12464e-05	1	1.1525	down	1.77738e+06	1.83202e+06	1.67261e+06	1.17405e+06	1.33818e+06	1.58664e+06	3.94767e+06	3.74874e+06	3.45487e+06	3.80782e+06	3.39949e+06	4.11816e+06
Com_17450_pos	Histamine	C5 H9 N3	111.08	1.756	112.087	No results	No results	Full match	Organic nitrogen compounds	Organonitrogen compounds	Amines	2-arylethylamines	0.465767	-1.10232	1.13927e-05	1	1.51893	down	1.57639e+06	1.5978e+06	1.81999e+06	1.69692e+06	2.05396e+06	1.69623e+06	4.07946e+06	4.08564e+06	2.88281e+06	4.17618e+06	3.08457e+06	4.10876e+06
Com_23349_pos	O-Phospho-L-Tyrosine	C9 H12 N O6 P	261.04	2.456	262.048	No results	No results	Full match	Organic acids and derivatives	Carboxylic acids and derivatives	Amino acids, peptides, and analogues	Phenylalanine and derivatives	1.59268	0.671452	1.15894e-05	1	1.0051	up	2.3291e+06	1.75846e+06	2.01656e+06	2.1047e+06	1.8403e+06	1.96888e+06	1.35667e+06	1.32467e+06	1.18385e+06	1.2357e+06	1.21739e+06	1.22752e+06
Com_7826_pos	4-hydroxy-3-(3-methylbut-2-en-1-yl)benzoic acid	C12 H14 O3	224.105	5.531	225.112	Invalid mass	No results	No match					2.32703	1.21849	1.18806e-05	1	1.06341	up	8.11065e+06	7.78114e+06	8.31922e+06	1.04815e+07	7.0089e+06	8.36328e+06	4.27822e+06	2.46663e+06	3.69977e+06	3.8895e+06	3.89916e+06	3.28114e+06
Com_7417_pos	Icaritin	C21 H20 O6	368.126	5.245	369.133	Full match	No results	Full match	Phenylpropanoids and polyketides	Flavonoids	Flavones	8-prenylated flavones	2.22072	1.15103	1.2044e-05	1	1.45928	up	1.12426e+07	1.49281e+07	1.62996e+07	1.79754e+07	1.58021e+07	1.40905e+07	7.30588e+06	6.51115e+06	6.4504e+06	9.10298e+06	5.37332e+06	5.93602e+06
Com_2563_pos	Estrone	C18 H22 O2	292.145	6.771	293.152	Invalid mass	No results	No results	Lipids and lipid-like molecules	Steroids and steroid derivatives	Estrane steroids	Estrogens and derivatives	0.339777	-1.55734	1.26641e-05	1	1.37717	down	1.69603e+07	1.24646e+07	1.401e+07	1.61385e+07	1.56762e+07	2.36665e+07	4.70201e+07	5.0811e+07	4.82181e+07	4.46875e+07	4.41014e+07	5.62824e+07
Com_6956_pos	Dicoumarol	C19 H12 O6	336.062	5.79	337.069	No results	No results	Full match	Phenylpropanoids and polyketides	Coumarins and derivatives	Hydroxycoumarins	4-hydroxycoumarins	0.0717461	-3.80096	1.33659e-05	1	1.34377	down	960089	1.51873e+06	558006	758387	533584	506339	7.69235e+06	1.07211e+07	1.38231e+07	1.46278e+07	3.29611e+06	1.72319e+07
Com_20965_pos	Piperlongumine	C17 H19 N O5	317.125	5.673	335.16	No results	No results	Full match	Phenylpropanoids and polyketides	Cinnamic acids and derivatives	Not available	Cinnamic acids and derivatives	2.91292	1.54246	1.37816e-05	1	1.46605	up	3.03992e+06	2.33724e+06	2.98913e+06	3.00452e+06	1.88537e+06	2.96893e+06	971942	839525	966653	903351	1.00161e+06	886980
Com_1936_pos	R-1 Methanandamide phosphate	C23 H40 N O5 P	904.501	9.029	905.508	Invalid mass	No results	No results	Organic acids and derivatives	Organic phosphoric acids and derivatives	Phosphate esters	Phosphoethanolamines	2.90769	1.53987	1.4438e-05	1	1.18291	up	5.77722e+07	5.91892e+07	4.91604e+07	4.03497e+07	7.30218e+07	4.86078e+07	1.70905e+07	1.89012e+07	1.84708e+07	2.12607e+07	1.93987e+07	1.77173e+07
Com_1752_pos	1,7,8-trihydroxy-3-methyl-1,2,3,4,7,12-hexahydrotetraphen-12-one	C19 H18 O4	310.121	5.461	311.128	Full match	No results	Full match					1.62259	0.698298	1.66613e-05	1	1.2794	up	7.99324e+07	8.19299e+07	8.90587e+07	7.87753e+07	6.59767e+07	8.31543e+07	5.15798e+07	5.19644e+07	4.67046e+07	4.89566e+07	4.81923e+07	4.77029e+07
Com_33748_pos	5-[4-(phenylsulfonyl)phenyl]-1H-pyrazole	C15 H12 N2 O2 S	306.04	3.071	307.047	Invalid mass	No results	No results					1.76779	0.821948	1.73852e-05	1	1.44096	up	495849	427825	476909	490774	456547	369124	253768	261057	254662	246948	274271	246255
Com_5211_pos	4-(2-chloro-6-fluorobenzyl)-3,5-dimethyl-4-prop-2-ynyl-4H-pyrazole	C15 H14 Cl F N2	276.082	1.353	277.09	Full match	No results	No results					0.347426	-1.52522	1.78259e-05	1	1.25836	down	4.96687e+06	6.95771e+06	6.39378e+06	6.52894e+06	5.17978e+06	5.02857e+06	1.52588e+07	1.71973e+07	1.34498e+07	1.6882e+07	2.54236e+07	1.26897e+07
Com_22122_pos	Callistephin chloride	C21 H21 Cl O10	468.083	5.881	469.091	No results	No results	Full match	Phenylpropanoids and polyketides	Flavonoids	Flavonoid glycosides	Anthocyanidin-3-O-glycosides	0.424216	-1.23713	2.38524e-05	1	1.27675	down	749844	1.25017e+06	719453	748998	757670	917848	2.43515e+06	1.74236e+06	1.53682e+06	2.49067e+06	1.98728e+06	1.93359e+06
Com_9814_pos	2-piperidinobenzoic acid	C12 H15 N O2	205.111	4.899	206.118	Full match	No results	No results					8.34824	3.06147	2.51463e-05	1	1.04203	up	3.28119e+06	3.05554e+06	3.36763e+06	3.13709e+06	3.09994e+06	2.58135e+06	384599	334886	278514	188288	641654	390821
Com_2002_pos	L-(+)-Citrulline	C6 H13 N3 O3	175.096	1.304	176.103	Full match	Full match	Full match	Organic acids and derivatives	Carboxylic acids and derivatives	Amino acids, peptides, and analogues	Alpha amino acids	20.2543	4.34016	2.51874e-05	1	1.57658	up	7.21728e+07	6.399e+07	7.78465e+07	7.41349e+07	6.58871e+07	6.43003e+07	2.91189e+06	2.39296e+06	2.25242e+06	2.26408e+06	8.8061e+06	2.02652e+06
Com_7561_pos	N-Acetylphenylalanine	C11 H13 N O3	207.09	5.13	190.087	No results	No results	Full match	Organic acids and derivatives	Carboxylic acids and derivatives	Amino acids, peptides, and analogues	Phenylalanine and derivatives	2.55475	1.35318	2.61478e-05	1	1.12504	up	1.0943e+07	1.22065e+07	1.15239e+07	1.17225e+07	1.65504e+07	1.06209e+07	2.94647e+06	4.75323e+06	4.94853e+06	5.84275e+06	4.88676e+06	5.41853e+06
Com_32294_pos	Histidinol	C6 H11 N3 O	141.091	1.125	142.098	No results	No results	Full match	Organic nitrogen compounds	Organonitrogen compounds	Amines	Aralkylamines	3.43273	1.77935	2.94727e-05	1	1.18807	up	375300	742321	577856	392162	353004	393455	120322	132509	127974	127098	187238	130470
Com_29795_pos	Adenosine 5'-Diphosphate	C10 H15 N5 O10 P2	427.031	2.286	428.039	No results	No results	Full match	Nucleosides, nucleotides, and analogues	Purine nucleotides	Purine ribonucleotides	Purine ribonucleoside diphosphates	3.98504	1.99459	3.20966e-05	1	1.52954	up	770509	1.11838e+06	721020	577705	435422	651943	116711	147408	212060	193498	285767	117313
Com_31729_pos	Phenylacetylglutamine	C13 H16 N2 O4	264.112	4.858	265.119	No results	No results	Full match	Organic acids and derivatives	Carboxylic acids and derivatives	Amino acids, peptides, and analogues	N-acyl-alpha amino acids	2.77541	1.4727	3.21824e-05	1	1.36519	up	734899	655447	592362	695333	654256	555570	293287	155125	232135	197755	289572	232950
Com_5330_pos	ethyl 2-cyano-3-[(2-oxoazepan-3-yl)amino]acrylate	C12 H17 N3 O3	289.079	3.462	290.086	Invalid mass	No results	No results					3.12682	1.6447	3.26106e-05	1	1.01745	up	2.00156e+07	2.05891e+07	2.5554e+07	2.37483e+07	2.43489e+07	2.4956e+07	8.76875e+06	7.9362e+06	4.33404e+06	7.70269e+06	7.12438e+06	8.65578e+06
Com_800_pos	Heroin-d3	C21 H20 [2]H3 N O5	372.177	5.393	373.184	Full match	No results	No results					3.00713	1.58839	3.39516e-05	1	1.6201	up	1.88428e+08	1.8817e+08	1.86776e+08	2.00657e+08	1.97997e+08	1.8642e+08	5.63714e+07	4.74435e+07	5.45581e+07	8.36101e+07	7.06255e+07	6.92997e+07
Com_21362_pos	Norfludiazepam	C15 H10 Cl F N2 O	288.048	2.214	289.055	Invalid mass	No results	No results	Organoheterocyclic compounds	Benzodiazepines	1,4-benzodiazepines	1,4-benzodiazepines	0.075862	-3.72048	3.48447e-05	1	1.34352	down	150887	156006	153700	163908	156532	152186	2.01766e+06	2.49631e+06	2.70926e+06	2.82058e+06	931546	1.32616e+06
Com_777_pos	N-Acetylputrescine	C6 H14 N2 O	113.084	1.423	131.118	Invalid mass	No results	No results	Organic acids and derivatives	Carboximidic acids and derivatives	Carboximidic acids	Carboximidic acids	0.470409	-1.08801	3.70393e-05	1	1.05425	down	5.03366e+07	4.91365e+07	6.53933e+07	7.51085e+07	4.93908e+07	4.94754e+07	1.03457e+08	1.03136e+08	1.59951e+08	1.01149e+08	1.382e+08	1.14418e+08
Com_4438_pos	Nodakenin	C20 H24 O9	408.14	5.696	409.148	No results	No results	Full match	Phenylpropanoids and polyketides	Coumarins and derivatives	Furanocoumarins	Psoralens	2.47554	1.30775	3.76574e-05	1	1.5252	up	3.19159e+07	2.03386e+07	2.23633e+07	1.88553e+07	2.70622e+07	3.26862e+07	1.16972e+07	8.70144e+06	9.81033e+06	1.0142e+07	9.11879e+06	1.24243e+07
Com_20361_pos	5,8-dihydroxy-10-methyl-5,8,9,10-tetrahydro-2H-oxecin-2-one	C10 H14 O4	220.072	5.716	221.079	Invalid mass	No results	No results					0.600342	-0.736142	3.96926e-05	1	1.18243	down	1.57201e+06	1.82477e+06	1.34684e+06	1.94754e+06	1.48156e+06	1.71912e+06	2.38653e+06	2.89425e+06	2.66692e+06	2.88826e+06	2.61487e+06	3.02614e+06
Com_14722_pos	1-(3-ethyl-2,4-dihydroxy-6-methoxyphenyl)butan-1-one	C13 H18 O4	220.108	6.364	221.115	Invalid mass	No results	No results					1.68513	0.75286	3.98445e-05	1	1.52671	up	4.76658e+06	6.38904e+06	4.28315e+06	5.34159e+06	4.85254e+06	5.04788e+06	3.10474e+06	3.37195e+06	3.04618e+06	2.67372e+06	2.94318e+06	3.06701e+06
Com_13336_pos	Ademetionine	C15 H22 N6 O5 S	398.137	5.607	399.144	No results	No results	Full match	Nucleosides, nucleotides, and analogues	5'-deoxyribonucleosides	5'-deoxy-5'-thionucleosides	5'-deoxy-5'-thionucleosides	2.33578	1.2239	4.14958e-05	1	1.50648	up	4.84876e+06	7.55631e+06	6.55508e+06	7.2682e+06	6.27064e+06	7.20816e+06	2.8416e+06	2.63475e+06	2.08676e+06	3.54147e+06	3.67022e+06	2.22473e+06
Com_8652_pos	SDMA	C8 H18 N4 O2	202.143	1.387	203.151	No results	No results	Full match	Organic acids and derivatives	Carboxylic acids and derivatives	Amino acids, peptides, and analogues	Arginine and derivatives	2.23179	1.1582	4.23405e-05	1	1.07759	up	9.49094e+06	8.20959e+06	8.77181e+06	9.30162e+06	7.77863e+06	9.31341e+06	3.20664e+06	3.95889e+06	3.5642e+06	3.28736e+06	5.40581e+06	4.26477e+06
Com_111_pos	L-Glutathione oxidized	C20 H32 N6 O12 S2	612.153	2.401	307.084	Full match	Full match	Full match	Organic acids and derivatives	Carboxylic acids and derivatives	Amino acids, peptides, and analogues	Peptides	3.17431	1.66644	4.32465e-05	1	1.43169	up	1.43637e+09	1.27389e+09	1.3759e+09	1.40423e+09	1.29904e+09	1.34447e+09	3.91512e+08	3.79945e+08	3.68134e+08	3.72013e+08	6.72296e+08	3.78515e+08
Com_5280_pos	2-chloro-6-[(2-oxoazepan-3-yl)amino]benzonitrile	C13 H14 Cl N3 O	263.08	5.141	264.087	Invalid mass	No results	No results					2.40263	1.26461	4.36737e-05	1	1.12257	up	1.34063e+07	1.20624e+07	1.32627e+07	1.29773e+07	2.01529e+07	1.8343e+07	5.61853e+06	7.33086e+06	6.3033e+06	5.81111e+06	6.29871e+06	6.18163e+06
Com_2948_pos	(2R,3S,4S,5R,6R)-2-(hydroxymethyl)-6-(2-phenylethoxy)oxane-3,4,5-triol	C14 H20 O6	322.082	6.028	323.09	Invalid mass	No results	No results					0.22125	-2.17625	4.64368e-05	1	1.0338	down	9.95306e+06	9.18696e+06	6.96592e+06	8.03994e+06	1.19844e+07	7.67757e+06	4.11741e+07	4.69573e+07	4.11901e+07	5.08408e+07	1.79453e+07	4.50922e+07
Com_1629_pos	Glycitin	C22 H22 O10	424.137	5.427	447.127	Invalid mass	No results	No match	Phenylpropanoids and polyketides	Isoflavonoids	Isoflavonoid O-glycosides	Isoflavonoid O-glycosides	9.28993	3.21567	4.94393e-05	1	1.46359	up	8.83029e+07	2.08735e+07	8.48943e+07	1.01772e+08	9.17594e+07	8.77308e+07	4.34482e+06	4.95187e+06	5.07327e+06	1.07703e+07	1.37926e+07	1.22336e+07
Com_9885_pos	5-Methyl-7-methoxyisoflavone	C17 H14 O3	266.095	5.444	267.102	No results	No results	Full match	Phenylpropanoids and polyketides	Isoflavonoids	O-methylated isoflavonoids	7-O-methylisoflavones	0.363839	-1.45863	4.99521e-05	1	1.52503	down	3.23328e+06	3.30383e+06	2.31226e+06	4.15416e+06	2.03814e+06	2.2055e+06	7.54884e+06	6.53625e+06	6.97952e+06	8.12611e+06	7.4645e+06	1.07481e+07
Com_29913_pos	Iridin	C24 H26 O13	522.136	4.899	523.143	No results	Full match	No results					1.71884	0.781432	5.1337e-05	1	1.06289	up	483532	588540	444934	470712	559741	651112	341881	364915	261514	314423	288053	290109
Com_15831_pos	Artemisinin	C15 H22 O5	282.147	5.427	283.154	No results	No results	Full match	Lipids and lipid-like molecules	Prenol lipids	Terpene lactones	Terpene lactones	1.87741	0.908741	5.38188e-05	1	1.14037	up	2.95119e+06	4.33956e+06	4.07445e+06	2.97023e+06	3.92145e+06	3.85387e+06	1.67822e+06	2.43954e+06	1.78377e+06	2.04255e+06	1.63947e+06	2.19374e+06
Com_19085_pos	N-(4-methoxy-1-methyl-1H-indazol-3-yl)-1-benzothiophene-2-carboxamide	C18 H15 N3 O2 S	337.086	1.488	338.093	Invalid mass	No results	No results					3.77402	1.9161	5.51724e-05	1	1.48115	up	3.10174e+06	3.25068e+06	3.68486e+06	3.28961e+06	3.64462e+06	3.14424e+06	813581	843048	630978	984945	1.41114e+06	646361
Com_798_pos	Acetyl-L-carnitine	C9 H17 N O4	203.116	1.821	204.124	Full match	Full match	No match	Lipids and lipid-like molecules	Fatty Acyls	Fatty acid esters	Acyl carnitines	0.256002	-1.96577	5.6381e-05	1	1.40817	down	4.43086e+07	4.49565e+07	4.56287e+07	4.07055e+07	2.89469e+07	7.08136e+07	1.75783e+08	1.67627e+08	1.80184e+08	1.8472e+08	1.90616e+08	1.76686e+08
Com_12002_pos	N-Benzoyl-(2R,3S)-3-phenylisoserine	C16 H15 N O4	285.1	5.752	286.108	No results	No results	Full match					5.33894	2.41655	5.78931e-05	1	1.30769	up	4.96567e+06	4.89216e+06	5.11071e+06	4.15733e+06	5.81135e+06	5.20953e+06	1.06635e+06	1.07235e+06	1.0713e+06	1.00376e+06	1.02804e+06	404786
Com_12496_pos	N-(1-benzothiophen-2-yl)-N'-(2-methylphenyl)urea	C16 H14 N2 O S	152.034	4.87	305.075	Invalid mass	No results	No match					10.4213	3.38146	6.34425e-05	1	1.56218	up	7.59638e+06	7.30141e+06	7.96368e+06	7.32008e+06	6.46932e+06	7.94296e+06	431907	383218	1.12371e+06	413692	763717	1.16288e+06
Com_6860_pos	7-O-Methylaloeresin A	C29 H30 O11	554.177	5.924	555.184	No results	No results	Full match					6.81208	2.7681	6.9833e-05	1	1.35328	up	7.01798e+06	1.93907e+07	7.61921e+06	1.98114e+07	1.16773e+07	1.89539e+07	2.12476e+06	1.46269e+06	2.26704e+06	1.93296e+06	2.67654e+06	1.9361e+06
Com_15818_pos	O-Arachidonoyl ethanolamine	C22 H37 N O2	325.299	9.741	348.288	Invalid mass	No results	No results	Lipids and lipid-like molecules	Fatty Acyls	Fatty acid esters	Fatty acid esters	2.73137	1.44962	7.10042e-05	1	1.55419	up	3.07447e+06	3.45767e+06	2.90074e+06	2.88939e+06	5.36195e+06	2.77487e+06	1.09314e+06	1.33017e+06	1.20197e+06	1.30646e+06	1.39717e+06	1.16151e+06
Com_15819_pos	Eicosapentaenoic acid ethyl ester	C22 H34 O2	347.28	9.738	348.288	Invalid mass	No results	No results	Lipids and lipid-like molecules	Fatty Acyls	Fatty acid esters	Fatty acid esters	2.73137	1.44962	7.10042e-05	1	1.55419	up	3.07447e+06	3.45767e+06	2.90074e+06	2.88939e+06	5.36195e+06	2.77487e+06	1.09314e+06	1.33017e+06	1.20197e+06	1.30646e+06	1.39717e+06	1.16151e+06
Com_4158_pos	NAT13-331713_POS	C26 H30 N4 O3	484.193	5.987	485.2	Invalid mass	No results	No results					1.57418	0.654605	7.35329e-05	1	1.23163	up	3.01008e+07	3.14267e+07	2.93448e+07	2.99725e+07	3.00882e+07	2.87908e+07	1.79542e+07	2.05023e+07	1.8793e+07	1.93323e+07	2.16697e+07	1.59181e+07
Com_8287_pos	N1-[3-(2,3-diphenyl-1H-inden-1-yliden)prop-1-enyl]-N1-methylaniline	C31 H25 N	392.109	4.868	393.116	Invalid mass	No results	No results					0.131312	-2.92893	7.40079e-05	1	1.17198	down	3.60043e+06	1.07257e+06	1.1662e+06	1.34228e+06	1.53496e+06	1.01351e+06	1.24704e+07	1.25569e+07	1.13134e+07	1.43086e+07	1.19922e+07	1.14566e+07
Com_12716_pos	Lactose	C12 H22 O11	342.116	1.294	343.124	No results	No results	Full match	Organic oxygen compounds	Organooxygen compounds	Carbohydrates and carbohydrate conjugates	O-glycosyl compounds	0.16918	-2.56337	7.59593e-05	1	1.32187	down	1.42649e+06	1.0978e+06	552528	1.08001e+06	406411	1.05569e+06	4.36883e+06	6.12112e+06	5.79454e+06	5.15548e+06	4.48692e+06	7.28583e+06
Com_6322_pos	Lipoamide	C8 H15 N O S2	205.059	1.34	206.066	No results	No results	Full match	Organoheterocyclic compounds	Dithiolanes	Lipoamides	Lipoamides	2.90027	1.53619	7.88135e-05	1	1.52313	up	1.78861e+07	1.93534e+07	2.06014e+07	1.64514e+07	1.56617e+07	1.78237e+07	8.30624e+06	4.52665e+06	6.0504e+06	8.25083e+06	4.38919e+06	5.638e+06
Com_10262_pos	2-[5-(2-hydroxypropyl)oxolan-2-yl]propanoic acid	C10 H18 O4	240.075	1.918	258.109	Invalid mass	No results	No results					5.95418	2.5739	7.91527e-05	1	1.44889	up	7.83383e+06	1.11231e+07	7.15717e+06	6.24331e+06	6.36783e+06	1.10027e+07	2.18149e+06	982996	832816	1.00481e+06	2.59411e+06	755541
Com_11956_pos	Indole-3-acetamide	C10 H10 N2 O	174.08	4.273	175.087	No results	No results	Full match	Organoheterocyclic compounds	Indoles and derivatives	Indoles	3-alkylindoles	1.55862	0.640271	8.08246e-05	1	1.183	up	7.77367e+06	7.92677e+06	8.54032e+06	8.1312e+06	6.0437e+06	7.489e+06	4.82134e+06	4.78085e+06	4.84363e+06	4.63436e+06	5.46748e+06	4.90441e+06
Com_5489_pos	1-adamantyl(1,4-thiazinan-4-yl)methanone	C15 H23 N O S	265.153	1.215	266.16	Invalid mass	No results	No results					2.48929	1.31573	8.14956e-05	1	1.1069	up	1.8462e+07	1.37717e+07	1.50966e+07	1.50052e+07	1.30662e+07	1.50457e+07	8.08983e+06	4.77691e+06	5.23591e+06	4.97231e+06	8.26029e+06	4.99947e+06
Com_3320_pos	Kynurenic acid	C10 H7 N O3	189.043	5.296	190.05	No results	No results	Full match	Organoheterocyclic compounds	Quinolines and derivatives	Quinoline carboxylic acids	Quinoline carboxylic acids	2.22438	1.1534	8.16905e-05	1	1.08851	up	2.92418e+07	2.53929e+07	3.10126e+07	2.79904e+07	2.77167e+07	2.86869e+07	1.25108e+07	1.4279e+07	8.60396e+06	1.45402e+07	1.45918e+07	1.19186e+07
Com_13158_pos	Trilobatin	C21 H24 O10	436.136	5.848	437.143	No results	No results	Full match	Phenylpropanoids and polyketides	Flavonoids	Flavonoid glycosides	Flavonoid O-glycosides	0.323489	-1.62821	9.48044e-05	1	1.38408	down	1.97001e+06	1.8167e+06	2.1283e+06	989857	2.29868e+06	1.89026e+06	5.38001e+06	5.34359e+06	6.89513e+06	5.10938e+06	5.80721e+06	5.7589e+06
Com_6138_pos	N-(2-Hydroxyethyl)iminodiacetic acid	C6 H11 N O5	177.064	1.357	178.071	No results	No results	Full match					2.85314	1.51255	9.61269e-05	1	1.49848	up	1.69592e+07	1.61993e+07	1.5709e+07	1.82437e+07	2.15462e+07	1.43322e+07	8.43897e+06	7.82038e+06	4.49944e+06	5.88679e+06	5.58971e+06	3.86171e+06
Com_3188_pos	Debromohymenialdisine	C11 H11 N5 O2	245.09	1.328	246.098	Full match	No results	No results	Organoheterocyclic compounds	Pyrroloazepines	Not available	Pyrroloazepines	0.318647	-1.64997	9.84599e-05	1	1.26615	down	1.21943e+07	1.54554e+07	1.53114e+07	1.39781e+07	7.44539e+06	8.83144e+06	3.3408e+07	4.05655e+07	4.47122e+07	3.71318e+07	3.54959e+07	3.84579e+07
Com_5993_pos	Isosakuranetin	C16 H14 O5	286.085	6.217	287.092	No results	No results	Full match	Phenylpropanoids and polyketides	Flavonoids	O-methylated flavonoids	4'-O-methylated flavonoids	0.224189	-2.15721	9.85223e-05	1	1.45027	down	4.01708e+06	3.47572e+06	7.67225e+06	3.55541e+06	2.18298e+06	3.00713e+06	1.57039e+07	1.57669e+07	2.08998e+07	2.08667e+07	1.86284e+07	1.47878e+07
Com_7893_pos	8-Hydroxyguanosine	C10 H13 N5 O6	299.087	4.64	317.121	No results	No results	Full match	Nucleosides, nucleotides, and analogues	Purine nucleosides	Not available	Purine nucleosides	1.86983	0.902907	0.000102352	1	1.45345	up	1.56413e+07	1.12457e+07	1.09399e+07	1.11398e+07	1.0285e+07	1.206e+07	6.82358e+06	6.9479e+06	7.41761e+06	7.11665e+06	5.02899e+06	4.80337e+06
Com_9358_pos	PC O-16:1	C24 H48 N O7 P	493.317	8.453	494.324	No results	Full match	Full match					0.493301	-1.01946	0.000105234	1	1.43861	down	5.69374e+06	3.61737e+06	5.88419e+06	5.52255e+06	5.80688e+06	5.33518e+06	9.76553e+06	1.15405e+07	1.12116e+07	1.07597e+07	1.05527e+07	1.0755e+07
Com_6201_pos	Heptamethoxyflavone	C22 H24 O9	432.142	5.23	433.15	No results	No results	Full match	Phenylpropanoids and polyketides	Flavonoids	O-methylated flavonoids	8-O-methylated flavonoids	4.07636	2.02728	0.00010672	1	1.41279	up	1.76866e+07	1.73991e+07	1.70888e+07	1.60193e+07	1.53461e+07	2.16041e+07	2.05689e+06	3.42558e+06	4.68835e+06	4.82802e+06	5.11316e+06	5.68155e+06
Com_3834_pos	(-)-Catechin Gallate	C22 H18 O10	442.09	5.416	443.098	No results	No results	Full match	Phenylpropanoids and polyketides	Flavonoids	Flavans	Catechin gallates	1.84379	0.882671	0.000106731	1	1.01109	up	2.74418e+07	3.45803e+07	2.13857e+07	2.33778e+07	2.2001e+07	2.25399e+07	1.70354e+07	1.12462e+07	1.2897e+07	1.44328e+07	1.3939e+07	1.25233e+07
Com_4937_pos	Anacardic Acid	C22 H36 O3	348.267	9.546	349.274	No results	No results	Full match	Benzenoids	Benzene and substituted derivatives	Benzoic acids and derivatives	Salicylic acids	2.90176	1.53693	0.000111367	1	1.29049	up	1.82276e+07	2.13847e+07	2.13963e+07	1.94173e+07	2.06542e+07	2.11744e+07	6.33828e+06	8.05207e+06	7.52792e+06	8.36135e+06	7.76987e+06	4.08161e+06
Com_5111_pos	C-8 Ceramide-1-phosphate	C26 H52 N O6 P	505.354	10.434	506.361	Full match	No results	No results	Lipids and lipid-like molecules	Sphingolipids	Phosphosphingolipids	Phosphosphingolipids	7.30989	2.86985	0.000111993	1	1.30752	up	1.16999e+07	1.97654e+07	1.43016e+07	6.06513e+06	2.71651e+07	2.04573e+07	1.62781e+06	2.00888e+06	3.11943e+06	2.29709e+06	2.1497e+06	2.40255e+06
Com_13709_pos	4-Hydroxymephenytoin	C12 H14 N2 O3	234.101	5.185	235.108	No results	No results	Full match	Organoheterocyclic compounds	Azolidines	Imidazolidines	Phenylhydantoins	3.57422	1.83763	0.000118388	1	1.52505	up	5.58801e+06	6.01478e+06	6.84069e+06	6.98764e+06	4.5389e+06	6.30702e+06	1.73737e+06	2.11713e+06	2.66403e+06	937448	1.23611e+06	1.45754e+06
Com_8189_pos	(5E)-7-methylidene-10-oxo-4-(propan-2-yl)undec-5-enoic acid	C15 H24 O3	274.157	7.229	275.164	Invalid mass	No results	No results					0.0319646	-4.96738	0.000125565	1	1.52022	down	278983	277635	279588	281839	286884	271455	2.91153e+06	2.68894e+06	9.36745e+06	1.45092e+07	1.23896e+07	1.05783e+07
Com_135_pos	Indole	C8 H7 N	117.058	5.19	118.066	Full match	No results	Full match	Organoheterocyclic compounds	Indoles and derivatives	Indoles	Indoles	2.5324	1.34051	0.000128587	1	1.4863	up	1.17429e+09	1.14909e+09	1.20768e+09	1.17096e+09	1.14098e+09	1.11436e+09	3.38279e+08	5.32461e+08	5.03196e+08	4.98541e+08	3.34552e+08	5.40302e+08
Com_1124_pos	SM 9:1;2O/20:5	C34 H59 N2 O6 P	622.4	9.328	623.407	No results	Invalid mass	No results					17.7486	4.14964	0.000131377	1	1.24673	up	2.47758e+07	5.16971e+07	3.20575e+07	2.33566e+07	1.40242e+08	2.70236e+07	2.59264e+06	2.84568e+06	3.40379e+06	3.37329e+06	2.48599e+06	2.15356e+06
Com_10888_pos	4-methoxy-9-(3-methylbut-2-en-1-yl)-7H-furo[3,2-g]chromen-7-one	C17 H16 O4	284.106	6.021	285.113	Full match	No results	Full match					0.141052	-2.8257	0.000139723	1	1.40833	down	1.24178e+06	1.23795e+06	1.25595e+06	1.30871e+06	341790	1.25127e+06	7.12829e+06	8.42055e+06	9.31741e+06	8.56324e+06	6.60067e+06	7.02648e+06
Com_18515_pos	Vitamin B1	C12 H17 Cl N4 O S	300.082	5.189	301.089	No results	No results	Full match	Organoheterocyclic compounds	Diazines	Pyrimidines and pyrimidine derivatives	Thiamines	0.449055	-1.15504	0.000145292	1	1.2401	down	1.28447e+06	1.09863e+06	1.25728e+06	1.29029e+06	1.15439e+06	1.32227e+06	3.09216e+06	2.55239e+06	2.75811e+06	2.19139e+06	3.77959e+06	2.1217e+06
Com_3873_pos	5-(tert-butyl)-2-methyl-N-(4-nitrophenyl)-3-furamide	C16 H18 N2 O4	302.127	6.174	303.135	Full match	No results	No results					15.6867	3.97147	0.000148966	1	1.34255	up	3.49157e+07	3.35203e+07	2.41968e+07	4.01697e+07	2.52646e+07	2.28337e+07	1.03009e+06	611604	4.92094e+06	2.20379e+06	2.10823e+06	657485
Com_12704_pos	1-methyl-3,5-di(1-naphthylmethylidene)piperidin-4-one	C28 H23 N O	285.122	2.085	286.129	Invalid mass	No results	No results					0.595923	-0.746801	0.000159681	1	1.15282	down	3.82432e+06	3.66952e+06	3.8708e+06	3.63632e+06	3.50019e+06	3.63898e+06	5.98553e+06	5.37984e+06	7.19052e+06	5.30415e+06	5.99538e+06	7.29722e+06
Com_21273_pos	(+)-Catechin	C15 H14 O6	290.08	5.108	291.086	No results	No results	Full match	Phenylpropanoids and polyketides	Flavonoids	Flavans	Catechins	2.32174	1.21521	0.00016102	1	1.43568	up	2.59176e+06	3.06607e+06	2.06617e+06	2.70661e+06	2.54826e+06	2.01029e+06	945329	987584	798072	869097	1.11579e+06	1.74013e+06
Com_11240_pos	beta-Alanine methyl ester hydrochloride	C4 H10 Cl N O2	139.04	4.443	140.047	No results	No results	Full match					1.53748	0.620564	0.00018137	1	1.39973	up	9.25109e+06	9.43264e+06	9.38513e+06	9.28054e+06	7.29002e+06	7.4633e+06	5.86807e+06	5.63489e+06	5.33611e+06	5.9304e+06	5.63974e+06	5.47926e+06
Com_24084_pos	Vincamine	C21 H26 N2 O3	354.194	7.959	355.201	No results	No results	Full match	Alkaloids and derivatives	Eburnan-type alkaloids	Not available	Eburnan-type alkaloids	0.131198	-2.93018	0.000185048	1	1.4682	down	204114	162516	182234	173935	176113	176165	1.85853e+06	736038	757563	867578	2.04583e+06	1.92876e+06
Com_34260_pos	Hyoscyamine	C17 H23 N O3	289.169	6.542	290.176	No results	No results	Full match	Alkaloids and derivatives	Tropane alkaloids	Not available	Tropane alkaloids	2.86061	1.51632	0.000191542	1	1.39198	up	418870	365511	281604	390517	347716	385711	103955	173410	178478	75394.5	103714	130594
Com_22583_pos	S-Lactoyglutathione	C13 H21 N3 O8 S	379.105	3.595	380.112	No results	No results	Full match	Organic acids and derivatives	Carboxylic acids and derivatives	Amino acids, peptides, and analogues	Oligopeptides	1.77739	0.829763	0.00019443	1	1.49395	up	2.51911e+06	2.36444e+06	2.50852e+06	2.56733e+06	2.4532e+06	2.36517e+06	1.32556e+06	1.17871e+06	1.28306e+06	1.27028e+06	1.85511e+06	1.40156e+06
Com_13909_pos	Schisandrin B	C23 H28 O6	400.189	5.625	401.196	No results	No results	Full match	Phenylpropanoids and polyketides	Tannins	Hydrolyzable tannins	Hydrolyzable tannins	1.59554	0.674043	0.000196321	1	1.33326	up	5.62888e+06	5.95598e+06	5.49309e+06	5.71265e+06	5.30129e+06	5.92209e+06	2.89541e+06	3.88268e+06	3.34182e+06	3.18358e+06	3.91128e+06	4.10341e+06
Com_4894_pos	Leucylproline	C11 H20 N2 O3	228.148	5.122	229.155	Full match	No results	Full match	Organic acids and derivatives	Carboxylic acids and derivatives	Amino acids, peptides, and analogues	Dipeptides	1.93228	0.9503	0.000198645	1	1.2306	up	2.85489e+07	2.61025e+07	2.83053e+07	2.8017e+07	2.6235e+07	2.46918e+07	1.36254e+07	1.30515e+07	1.30073e+07	1.05937e+07	1.91899e+07	1.43197e+07
Com_7904_pos	Safrole	C10 H10 O2	162.068	4.952	163.076	Full match	Full match	Full match	Organoheterocyclic compounds	Benzodioxoles	Not available	Benzodioxoles	1.56628	0.647345	0.000204597	1	1.22966	up	1.55984e+07	1.29551e+07	1.31048e+07	1.57011e+07	1.10313e+07	1.41575e+07	7.63348e+06	8.52395e+06	9.52119e+06	7.15617e+06	9.87583e+06	9.99262e+06
Com_3105_pos	N6-Acetyl-L-lysine	C8 H16 N2 O3	188.116	1.671	189.124	Full match	Full match	Full match	Organic acids and derivatives	Carboxylic acids and derivatives	Amino acids, peptides, and analogues	L-alpha-amino acids	0.214786	-2.21903	0.000210588	1	1.50807	down	9.18071e+06	8.40789e+06	8.94868e+06	9.22132e+06	7.78852e+06	8.65048e+06	1.70935e+07	4.50763e+07	4.55458e+07	4.35493e+07	4.60377e+07	4.57193e+07
Com_1334_pos	1-(4-methyl-2-morpholino-1,3-thiazol-5-yl)ethan-1-one	C10 H14 N2 O2 S	226.082	5.425	227.09	Invalid mass	No results	No results					0.128868	-2.95604	0.000234373	1	1.30699	down	7.41747e+06	3.39207e+07	7.36383e+06	7.65693e+06	7.45196e+06	7.25296e+06	8.14582e+07	8.73526e+07	1.11893e+08	9.18565e+07	8.70512e+07	9.18373e+07
Com_11733_pos	Alkannin	C16 H16 O5	288.1	6.32	271.097	No results	Full match	Full match					0.264519	-1.91856	0.00025623	1	1.00297	down	3.84585e+06	1.35745e+06	1.34969e+06	1.39512e+06	1.61447e+06	1.51091e+06	6.22808e+06	8.26901e+06	6.82069e+06	6.86227e+06	6.94683e+06	6.73592e+06
Com_827_pos	4-Dimethylaminobenzaldehyde	C9 H11 N O	149.085	5.731	150.092	No results	No results	Full match	Benzenoids	Benzene and substituted derivatives	Benzoyl derivatives	Benzoyl derivatives	0.183032	-2.44983	0.000263992	1	1.45687	down	4.6641e+07	1.72245e+07	2.47801e+07	1.53867e+07	4.10353e+07	9.15196e+06	1.3599e+08	6.64969e+07	1.74327e+08	1.10552e+08	1.73888e+08	1.81328e+08
Com_22290_pos	2-(14,15-Epoxyeicosatrienoyl) glycerol	C23 H38 O5	416.255	9.254	417.262	Invalid mass	No results	No results	Lipids and lipid-like molecules	Glycerolipids	Monoradylglycerols	2-monoacylglycerols	0.290044	-1.78566	0.000268251	1	1.36324	down	492829	390822	574185	564097	788091	1.0845e+06	2.08208e+06	2.2331e+06	2.4492e+06	2.19041e+06	2.27434e+06	2.19824e+06
Com_965_pos	Tropine	C8 H15 N O	141.116	1.451	142.123	Full match	No results	Full match	Alkaloids and derivatives	Tropane alkaloids	Not available	Tropane alkaloids	2.3103	1.20808	0.000283197	1	1.34624	up	1.25544e+08	9.06309e+07	9.1628e+07	8.93625e+07	1.65583e+08	1.08282e+08	4.78005e+07	5.09378e+07	4.43565e+07	5.31079e+07	4.81614e+07	4.60881e+07
Com_679_pos	Sugiol	C20 H28 O2	300.209	9.113	623.408	No results	No results	Full match	Lipids and lipid-like molecules	Prenol lipids	Diterpenoids	Diterpenoids	17.0334	4.0903	0.000295851	1	1.23994	up	3.94973e+07	8.29199e+07	5.22938e+07	3.04158e+07	2.37917e+08	3.98925e+07	4.77799e+06	4.21909e+06	4.78319e+06	5.80046e+06	5.10978e+06	3.66172e+06
Com_16072_pos	Trehalose 6-phosphate	C12 H23 O14 P	422.083	1.271	423.089	No results	No results	Full match	Lipids and lipid-like molecules	Saccharolipids	Not available	Saccharolipids	0.264083	-1.92094	0.000297457	0.972222	1.45115	down	664692	1.56726e+06	2.11959e+06	788222	936206	672174	4.62897e+06	4.85673e+06	4.73321e+06	4.91337e+06	1.86666e+06	4.55415e+06
Com_7905_pos	Propylparaben	C10 H12 O3	180.079	4.954	163.076	No results	No results	Full match	Benzenoids	Benzene and substituted derivatives	Benzoic acids and derivatives	p-Hydroxybenzoic acid alkyl esters	1.55325	0.635291	0.00029975	1	1.20903	up	1.55984e+07	1.29551e+07	1.32143e+07	1.57011e+07	1.10313e+07	1.41575e+07	7.63348e+06	8.52395e+06	1.00339e+07	7.15617e+06	9.87583e+06	9.99262e+06
[truncated: 98 more rows]

## Sheet: V vs. M negative
Supplementary table1: Differential metabolites screening at different periods.
[truncated: 283 more rows]

[truncated: 1 more sheets: V vs. M positive]
