# Supplementary material for: Metabolomic and Transcriptomic Analyses Reveal Changes in Active Components During the Growth and Development of Comfrey (Symphytum officinale L.)
Source: Plants (Basel). 2025 Jul 8;14(14):2088. doi: 10.3390/plants14142088 (PMC12299076; doi:10.3390/plants14142088)
Supplement: Supplementary file 1 [file plants-14-02088-s001.zip › Supplementary table10.XLSX]

## Sheet: Sheet1
Supplementary table10: Details of the locations of the three growth periods.
Periods	Place of Collection	Longitude	Latitude	Altitude(m a.s.l.)
V	Changchun, Jilin Province, China	125°24' E	43°48' N	217
B	Changchun, Jilin Province, China	125°24' E	43°48' N	217
M	Changchun, Jilin Province, China	125°24' E	43°48' N	217
V, vegetative period; B, blooming period; M, maturity period.
