# Supplementary material for: Metabolomic and Transcriptomic Analyses Reveal Changes in Active Components During the Growth and Development of Comfrey (Symphytum officinale L.)
Source: Plants (Basel). 2025 Jul 8;14(14):2088. doi: 10.3390/plants14142088 (PMC12299076; doi:10.3390/plants14142088)
Supplement: Supplementary file 1 [file plants-14-02088-s001.zip › Supplementary table2.XLSX]

## Sheet: Sheet1
Supplementary table2: Sample sequencing data quality.
Sample	Library	Raw reads	Raw bases	Clean reads	Clean bases	Error rate	Q20	Q30	GC pct
V1	FRAS240213070-2r	24350406	7.31	23354629	7.01	0.01	98.52	95.72	43.33
V2	FRAS240213071-2r	21895070	6.57	20414556	6.12	0.01	98.39	95.47	42.79
V3	FRAS240213072-1r	19913774	5.97	19518935	5.86	0.01	99.33	98	44.24
B1	FRAS240213073-1r	23153882	6.95	22678870	6.8	0.01	99.34	98.04	44.21
B2	FRAS240213074-1r	22122406	6.64	21710586	6.51	0.01	99.33	98	43.35
B3	FRAS240213075-1r	22602007	6.78	21890926	6.57	0.01	99.3	97.97	43.58
M1	FRAS240213076-1r	20567898	6.17	19871379	5.96	0.01	99.32	98	45.89
M2	FRAS240213077-1r	22884458	6.87	22477498	6.74	0.01	99.32	98.03	42.94
M3	FRAS240213078-1r	26009679	7.8	25331826	7.6	0.01	99.28	97.91	46.1
V, vegetative period; B, blooming period; M, maturity period.
