# Supplementary material for: Metabolomic and Transcriptomic Analyses Reveal Changes in Active Components During the Growth and Development of Comfrey (Symphytum officinale L.)
Source: Plants (Basel). 2025 Jul 8;14(14):2088. doi: 10.3390/plants14142088 (PMC12299076; doi:10.3390/plants14142088)
Supplement: Supplementary file 1 [file plants-14-02088-s001.zip › Supplementary table3.xlsx]

## Sheet: Sheet1
Supplementary table3: Differential genes screening at different periods.
Gene id	Sample readcount(V1)	Sample readcount(V2)	Sample readcount(V3)	Sample readcount(B1)	Sample readcount(B2)	Sample readcount(B3)	Sample readcount(M1)	Sample readcount(M2)	Sample readcount(M3)	Sample fpkm(V1)	Sample fpkm(V2)	Sample fpkm(V3)	Sample fpkm(B1)	Sample fpkm(B2)	Sample fpkm(B3)	Sample fpkm(M1)	Sample fpkm(M2)	Sample fpkm(M3)	Gene length	NR GI	NR ID	NR Score	NR Evalue	NR Description	NT GI	NT ID	NT Score	NT Evalue	NT Description	KO ID	KO Name	KO Description	Http Link	Swissprot ID	Swissprot Score	Swissprot Evalue	Swissprot Description	PFAM ID	PFAM description	Gene Ontology Biological Pathway	BP Description	Gene Ontology Molecular Function	MF Description	Gene Ontology Cellular Component	CC Description	KOG ID	KOG Description	UP_DOWN_REGULATION(BvsM)	B(BvsM)
Cluster-22590.6446	0	0	0	0	0	0	33	3	53	0	0	0	0	0	0	6.73	0.56	9.01	696	KAH8974971.1	KAH8974971	670	6.74e-86	hypothetical protein BDL97_01G131700 [Sphagnum fallax] >KAH9575993.1 hypothetical protein CY35_01G140000 [Sphagnum magellanicum]	XM_043758335.1	XM_043758335	88	4.14194e-36	PREDICTED: Erigeron canadensis serine/threonine-protein phosphatase PP1 isozyme 3-like (LOC122586341), mRNA	K06269	PPP1C	serine/threonine-protein phosphatase PP1 catalytic subunit	http://www.genome.jp/dbget-bin/www_bget?ko:K06269	P20654	734	2.21e-96	Serine/threonine-protein phosphatase PP1 OS=Emericella nidulans (strain FGSC A4 / ATCC 38163 / CBS 112.46 / NRRL 194 / M139) OX=227321 GN=bimG PE=2 SV=1	PF00149	Calcineurin-like phosphoesterase	--	--	GO:0016787	hydrolase activity	--	--	KOG0374	Serine/threonine specific protein phosphatase PP1, catalytic subunit	DOWN	0
Cluster-28564.0	0	0	0	0	0	0	73	0	0	0	0	0	0	0	0	24.98	0	0	536	--	--	--	--	--	--	--	--	--	--	--	--	--	--	--	--	--	--	PF00404//PF13405//PF13499//PF00036//PF13202	Dockerin type I domain//EF-hand domain//EF-hand domain pair//EF hand//EF hand	GO:0005975//GO:0000272	carbohydrate metabolic process//polysaccharide catabolic process	GO:0005509//GO:0004553	calcium ion binding//hydrolase activity, hydrolyzing O-glycosyl compounds	--	--	--	--	DOWN	0
Cluster-22590.20037	2	23	9	0	0	0	0	0	0	0.4	5.38	2.61	0	0	0	0	0	0	571	ABR18122.1	ABR18122	914	6.88e-121	unknown [Picea sitchensis]	BT071660.1	BT071660	449	0	Picea sitchensis clone WS0295_M20 unknown mRNA	K13679	WAXY	granule-bound starch synthase	http://www.genome.jp/dbget-bin/www_bget?ko:K13679	Q43784	674	1.36e-84	Granule-bound starch synthase 1, chloroplastic/amyloplastic OS=Manihot esculenta OX=3983 GN=WAXY PE=2 SV=1	--	--	--	--	--	--	--	--	--	--	FALSE	0
Cluster-22590.20036	9	218	29	0	0	0	0	0	0	0.48	13.81	2.03	0	0	0	0	0	0	1368	ACN41111.1	ACN41111	1938	2.19e-269	unknown [Picea sitchensis]	BT106160.1	BT106160	1018	0	Picea glauca clone GQ02904_C22 mRNA sequence	K13679	WAXY	granule-bound starch synthase	http://www.genome.jp/dbget-bin/www_bget?ko:K13679	Q43784	1589	3.51e-218	Granule-bound starch synthase 1, chloroplastic/amyloplastic OS=Manihot esculenta OX=3983 GN=WAXY PE=2 SV=1	PF00534	Glycosyl transferases group 1	--	--	GO:0016757	glycosyltransferase activity	--	--	--	--	FALSE	0
Cluster-22590.58773	29	31	29	93	69	123	96	148	107	2.24	2.83	2.98	8.24	6.44	11.33	10.53	14.36	9.65	1034	--	--	--	--	--	--	--	--	--	--	--	--	--	--	--	--	--	--	--	--	--	--	--	--	--	--	--	--	FALSE	89.138
Cluster-22590.65911	0	0	0	0	0	3	27	17	89	0	0	0	0	0	1.09	11.23	6.83	31.85	494	BAK06662.1	BAK06662	549	2e-67	predicted protein [Hordeum vulgare subsp. vulgare]	--	--	--	--	--	K02930	RP-L4e, RPL4	large subunit ribosomal protein L4e	http://www.genome.jp/dbget-bin/www_bget?ko:K02930	Q9P784	351	2.03e-39	Large ribosomal subunit protein uL4B OS=Schizosaccharomyces pombe (strain 972 / ATCC 24843) OX=284812 GN=rpl401 PE=1 SV=1	PF00573	Ribosomal protein L4/L1 family	GO:0006412//GO:0042254	translation//ribosome biogenesis	GO:0003735	structural constituent of ribosome	GO:0005840	ribosome	KOG1475	Ribosomal protein RPL1/RPL2/RL4L4	DOWN	0.858145
Cluster-22590.65912	0	0	0	4	0	2	27	13	34	0	0	0	1.85	0	0.92	14.1	6.75	15.51	454	--	--	--	--	--	--	--	--	--	--	--	--	--	--	--	--	--	--	--	--	--	--	--	--	--	--	--	--	FALSE	1.8481
Cluster-22590.48301	261	285	143	121	132	84	0	29	18	11.17	14.48	7.94	5.8	6.63	4.2	0	1.52	0.88	1638	KAG9137918.1	KAG9137918	1251	2.5e-168	hypothetical protein Leryth_023663 [Lithospermum erythrorhizon]	--	--	--	--	--	--	--	--	--	--	--	--	--	PF06305	Lipopolysaccharide assembly protein A domain	--	--	--	--	GO:0005886	plasma membrane	--	--	FALSE	109.089
Cluster-22590.24274	77	140	81	38	69	65	0	0	0	2.2	4.75	2.97	1.2	2.28	2.15	0	0	0	2317	KAG9135795.1	KAG9135795	1959	4.28e-260	hypothetical protein Leryth_002510 [Lithospermum erythrorhizon]	OX459123.1	OX459123	533	0	Oldenlandia corymbosa var. corymbosa genome assembly, chromosome: 6	--	--	--	--	C0LGS2	1512	1.25e-194	Probable LRR receptor-like serine/threonine-protein kinase At4g36180 OS=Arabidopsis thaliana OX=3702 GN=At4g36180 PE=1 SV=1	PF13855//PF13516//PF00560//PF00069//PF07714	Leucine rich repeat//Leucine Rich repeat//Leucine Rich Repeat//Protein kinase domain//Protein tyrosine and serine/threonine kinase	GO:0006468	protein phosphorylation	GO:0005515//GO:0004672//GO:0005524	protein binding//protein kinase activity//ATP binding	--	--	--	--	UP	55.0022
Cluster-22590.50567	26.98	32	56	192	83	203	1135	231	515.14	1.61	2.27	4.4	13.02	5.91	14.35	95.87	17.12	35.61	1252	KAG9157940.1	KAG9157940	1169	5.28e-158	hypothetical protein Leryth_000116 [Lithospermum erythrorhizon]	XM_057639894.1	XM_057639894	190	1.51391e-92	PREDICTED: Actinidia eriantha protein ABIL1-like (LOC130780877), transcript variant X2, mRNA	--	--	--	--	Q8S8M5	728	5.6e-93	Protein ABIL1 OS=Arabidopsis thaliana OX=3702 GN=ABIL1 PE=1 SV=1	--	--	--	--	--	--	--	--	--	--	FALSE	148.531
Cluster-26392.0	0	0	0	0	0	0	74	0	0	0	0	0	0	0	0	18.57	0	0	622	KAF7846297.1	KAF7846297	155	1.89e-09	hypothetical protein BT93_L4655 [Corymbia citriodora subsp. variegata]	--	--	--	--	--	--	--	--	--	Q4PC06	184	6.02e-15	Mitogen-activated protein kinase HOG1 OS=Ustilago maydis (strain 521 / FGSC 9021) OX=237631 GN=HOG1 PE=3 SV=1	--	--	--	--	--	--	--	--	--	--	DOWN	0
Cluster-22590.12052	0	0	0	22	0	0	1013	0	182.01	0	0	0	1.34	0	0	77.03	0	11.31	1357	XP_023907986.1	XP_023907986	1195	3.71e-156	succinate--CoA ligase [ADP-forming] subunit beta, mitochondrial-like [Quercus suber]	--	--	--	--	--	K01900	LSC2	succinyl-CoA synthetase beta subunit	http://www.genome.jp/dbget-bin/www_bget?ko:K01900	Q9P567	1174	1.05e-157	Succinate--CoA ligase [ADP-forming] subunit beta, mitochondrial OS=Neurospora crassa (strain ATCC 24698 / 74-OR23-1A / CBS 708.71 / DSM 1257 / FGSC 987) OX=367110 GN=tca-9 PE=3 SV=1	PF00549	CoA-ligase	--	--	GO:0003824	catalytic activity	--	--	KOG2799	Succinyl-CoA synthetase, beta subunit	FALSE	7.018
Cluster-22590.12053	0	0	0	12	0	34	547	84	856	0	0	0	0.96	0	2.82	54.08	7.32	69.41	1114	--	--	--	--	--	--	--	--	--	--	--	--	--	--	--	--	--	--	--	--	--	--	--	--	--	--	--	--	DOWN	13.5536
Cluster-22590.25259	72	26	7	0	0	0	0	3	10	3.58	1.54	0.45	0	0	0	0	0.18	0.57	1447	KAG9136477.1	KAG9136477	603	1.39e-72	hypothetical protein Leryth_018969 [Lithospermum erythrorhizon]	LR899423.1	LR899423	118	1.85876e-52	Corylus avellana genome assembly, chromosome: ca1	--	--	--	--	Q9LPE8	323	1.7e-33	Ethylene-responsive transcription factor ERF014 OS=Arabidopsis thaliana OX=3702 GN=ERF014 PE=2 SV=1	PF00847	AP2 domain	GO:0006355	regulation of DNA-templated transcription	GO:0003700	DNA-binding transcription factor activity	GO:0005667	transcription regulator complex	--	--	FALSE	0
Cluster-22590.13988	0	0	0	0	0	8	220	18	177	0	0	0	0	0	1.61	51.82	3.89	34.93	643	KAF7845742.1	KAF7845742	275	4.17e-28	hypothetical protein BT93_L0844, partial [Corymbia citriodora subsp. variegata]	--	--	--	--	--	K02896	RP-L24e, RPL24	large subunit ribosomal protein L24e	http://www.genome.jp/dbget-bin/www_bget?ko:K02896	Q7SDU2	248	1.62e-25	Large ribosomal subunit protein eL24 OS=Neurospora crassa (strain ATCC 24698 / 74-OR23-1A / CBS 708.71 / DSM 1257 / FGSC 987) OX=367110 GN=rpl-24 PE=1 SV=1	--	--	--	--	--	--	--	--	KOG1722	60s ribosomal protein L24	DOWN	2.28839
Cluster-22590.13986	0	0	0	0	0	6	221	13	142	0	0	0	0	0	1.3	55.8	3.03	30.12	620	POE93071.1	POE93071	800	1.26e-102	atp synthase subunit beta, mitochondrial [Quercus suber]	FP092999.1	FP092999	117	2.7748e-52	Phyllostachys edulis cDNA clone: bphyem204h22, full insert sequence	K02133	ATPeF1B, ATP5B, ATP2	F-type H+-transporting ATPase subunit beta	http://www.genome.jp/dbget-bin/www_bget?ko:K02133	P23704	715	2.06e-91	ATP synthase subunit beta, mitochondrial OS=Neurospora crassa (strain ATCC 24698 / 74-OR23-1A / CBS 708.71 / DSM 1257 / FGSC 987) OX=367110 GN=atp-2 PE=2 SV=1	PF00006//PF02874//PF02557	ATP synthase alpha/beta family, nucleotide-binding domain//ATP synthase alpha/beta family, beta-barrel domain//D-alanyl-D-alanine carboxypeptidase	GO:0006508//GO:1902600//GO:0046034	proteolysis//proton transmembrane transport//ATP metabolic process	GO:0005524//GO:0008233	ATP binding//peptidase activity	--	--	KOG1350	F0F1-type ATP synthase, beta subunit	DOWN	1.71629
Cluster-46167.0	2	0	0	7	0	0	1460	0	64	0.14	0	0	0.55	0	0	143.64	0	5.16	1118	XP_023907853.1	XP_023907853	649	4.08e-80	uncharacterized oxidoreductase C4H3.08-like [Quercus suber] >POF16350.1 putative oxidoreductase c4h3.08 [Quercus suber]	--	--	--	--	--	--	--	--	--	Q10216	575	9.38e-71	Uncharacterized oxidoreductase C4H3.08 OS=Schizosaccharomyces pombe (strain 972 / ATCC 24843) OX=284812 GN=SPAC4H3.08 PE=3 SV=1	--	--	--	--	--	--	--	--	KOG0725	Reductases with broad range of substrate specificities	FALSE	2.233
Cluster-22590.14063	0	0	0	1.99	0	2	116.03	4.48	91.21	0	0	0	3.18	0	2.93	180.38	8.47	136.49	342	POE93033.1	POE93033	573	3.52e-70	formate dehydrogenase [Quercus suber]	AK109022.1	AK109022	261	1.30672e-132	Oryza sativa Japonica Group cDNA clone:002-154-B02, full insert sequence	K00122	FDH	formate dehydrogenase	http://www.genome.jp/dbget-bin/www_bget?ko:K00122	G0SGU4	547	1.7e-69	Formate dehydrogenase OS=Chaetomium thermophilum (strain DSM 1495 / CBS 144.50 / IMI 039719) OX=759272 GN=FDH PE=1 SV=1	PF03446//PF02826	NAD binding domain of 6-phosphogluconate dehydrogenase//D-isomer specific 2-hydroxyacid dehydrogenase, NAD binding domain	--	--	GO:0051287//GO:0050661	NAD binding//NADP binding	--	--	KOG0069	Glyoxylate/hydroxypyruvate reductase (D-isomer-specific 2-hydroxy acid dehydrogenase superfamily)	DOWN	1.2101
Cluster-22590.14062	0	0	0	4	0	10	329	15	289	0	0	0	2.28	0	5.62	207.17	9.65	161.27	427	KAB8416330.1	KAB8416330	476	2.52e-56	hypothetical protein FH972_024850 [Carpinus fangiana]	AK109022.1	AK109022	148	1.09163e-69	Oryza sativa Japonica Group cDNA clone:002-154-B02, full insert sequence	K00122	FDH	formate dehydrogenase	http://www.genome.jp/dbget-bin/www_bget?ko:K00122	Q03134	451	1.18e-54	Formate dehydrogenase OS=Emericella nidulans (strain FGSC A4 / ATCC 38163 / CBS 112.46 / NRRL 194 / M139) OX=227321 GN=aciA PE=2 SV=3	PF02826//PF08815	D-isomer specific 2-hydroxyacid dehydrogenase, NAD binding domain//Nuclear receptor coactivator	GO:0007165//GO:0006355	signal transduction//regulation of DNA-templated transcription	GO:0003713//GO:0051287//GO:0016922	transcription coactivator activity//NAD binding//nuclear receptor binding	GO:0005634//GO:0005667	nucleus//transcription regulator complex	--	--	DOWN	4.13648
Cluster-22590.14065	0	0	0	0	0	5	53.4	7	110.63	0	0	0	0	0	13.45	149.96	27	314.58	307	KAJ8610224.1	KAJ8610224	474	3.56e-56	hypothetical protein MRB53_038725 [Persea americana]	AK109022.1	AK109022	211	7.22474e-105	Oryza sativa Japonica Group cDNA clone:002-154-B02, full insert sequence	K00122	FDH	formate dehydrogenase	http://www.genome.jp/dbget-bin/www_bget?ko:K00122	Q03134	454	8.76e-56	Formate dehydrogenase OS=Emericella nidulans (strain FGSC A4 / ATCC 38163 / CBS 112.46 / NRRL 194 / M139) OX=227321 GN=aciA PE=2 SV=3	PF02826//PF00389	D-isomer specific 2-hydroxyacid dehydrogenase, NAD binding domain//D-isomer specific 2-hydroxyacid dehydrogenase, catalytic domain	--	--	GO:0051287//GO:0016616	NAD binding//oxidoreductase activity, acting on the CH-OH group of donors, NAD or NADP as acceptor	--	--	--	--	DOWN	1.43024
Cluster-22590.14064	0	0	0	22	0	22	469	110.49	500.39	0	0	0	4.25	0	4.36	108.87	23.52	97.29	648	POE53373.1	POE53373	640	2.1e-78	formate dehydrogenase [Quercus suber]	AK109022.1	AK109022	244	7.32136e-123	Oryza sativa Japonica Group cDNA clone:002-154-B02, full insert sequence	K00122	FDH	formate dehydrogenase	http://www.genome.jp/dbget-bin/www_bget?ko:K00122	Q03134	547	7.91e-68	Formate dehydrogenase OS=Emericella nidulans (strain FGSC A4 / ATCC 38163 / CBS 112.46 / NRRL 194 / M139) OX=227321 GN=aciA PE=2 SV=3	PF00389	D-isomer specific 2-hydroxyacid dehydrogenase, catalytic domain	--	--	GO:0051287//GO:0016616	NAD binding//oxidoreductase activity, acting on the CH-OH group of donors, NAD or NADP as acceptor	--	--	--	--	DOWN	13.3111
Cluster-43508.0	0	0	0	0	0	0	42	11	33	0	0	0	0	0	0	17.92	4.55	12.14	489	KAG9130349.1	KAG9130349	369	1.42e-43	hypothetical protein Leryth_004353 [Lithospermum erythrorhizon]	--	--	--	--	--	--	--	--	--	--	--	--	--	--	--	--	--	--	--	--	--	--	--	DOWN	0
Cluster-29239.0	0	0	0	0	0	0	252	0	13	0	0	0	0	0	0	36.49	0	1.56	857	POF13564.1	POF13564	824	2.69e-109	putative ras-related protein rab7 [Quercus suber]	XM_026600327.1	XM_026600327	64	1.1305e-22	PREDICTED: Papaver somniferum ras-related protein Rab7 (LOC113357060), mRNA	K07897	RAB7A	Ras-related protein Rab-7A	http://www.genome.jp/dbget-bin/www_bget?ko:K07897	Q9C2L8	875	1.19e-118	Ypt/Rab-type GTPase Rab7 OS=Neurospora crassa (strain ATCC 24698 / 74-OR23-1A / CBS 708.71 / DSM 1257 / FGSC 987) OX=367110 GN=gtp-14 PE=3 SV=1	PF00009//PF03193//PF01926//PF00025//PF10662//PF03091//PF00735//PF04670//PF00006//PF01637//PF13401//PF00071//PF07728	Elongation factor Tu GTP binding domain//RsgA GTPase//50S ribosome-binding GTPase//ADP-ribosylation factor family//Ethanolamine utilisation - propanediol utilisation//CutA1 divalent ion tolerance protein//Septin//Gtr1/RagA G protein conserved region//ATP synthase alpha/beta family, nucleotide-binding domain//ATPase domain predominantly from Archaea//AAA domain//Ras family//AAA domain (dynein-rela…	GO:0010038//GO:0006576	response to metal ion//biogenic amine metabolic process	GO:0003924//GO:0005524//GO:0016887//GO:0005525	GTPase activity//ATP binding//ATP hydrolysis activity//GTP binding	--	--	KOG0394	Ras-related GTPase	DOWN	0
Cluster-49505.0	3	0	0	4	0	11	86	38	82	0.17	0	0	0.26	0	0.76	7.07	2.74	5.51	1278	KAB8760602.1	KAB8760602	582	1.16e-68	hypothetical protein FH972_026594 [Carpinus fangiana]	--	--	--	--	--	--	--	--	--	--	--	--	--	--	--	--	--	--	--	--	--	--	--	DOWN	4.42253
Cluster-39678.0	0	0	0	3	0	0	29	4	134	0	0	0	0.48	0	0	5.59	0.7	21.5	719	VVW87275.1	VVW87275	260	2.85e-26	unnamed protein product, partial [Nymphaea colorata]	--	--	--	--	--	K02947	RP-S10e, RPS10	small subunit ribosomal protein S10e	http://www.genome.jp/dbget-bin/www_bget?ko:K02947	O77302	245	8.72e-25	Small ribosomal subunit protein eS10 OS=Lumbricus rubellus OX=35632 GN=RPS10 PE=2 SV=1	--	--	--	--	--	--	--	--	KOG3344	40s ribosomal protein s10	DOWN	0.957
Cluster-22590.8974	0	0	0	0	0	6	25	10	76	0	0	0	0	0	2.39	11.38	4.44	29.95	477	POE66113.1	POE66113	575	3.77e-71	14-3-3 protein like [Quercus suber]	DQ122865.1	DQ122865	87	9.96888e-36	Chlamydomonas incerta 14-3-3-like protein-related protein mRNA, complete cds	K06630	YWHAE	14-3-3 protein epsilon	http://www.genome.jp/dbget-bin/www_bget?ko:K06630	B8NLM9	560	2.21e-72	14-3-3 family protein artA OS=Aspergillus flavus (strain ATCC 200026 / FGSC A1120 / IAM 13836 / NRRL 3357 / JCM 12722 / SRRC 167) OX=332952 GN=artA PE=3 SV=1	--	--	--	--	--	--	--	--	KOG0841	Multifunctional chaperone (14-3-3 family)	FALSE	1.71629
Cluster-22590.8977	0	0	0	20	0	0	658	6	39	0	0	0	5.94	0	0	229.07	1.98	11.57	532	--	--	--	--	--	--	--	--	--	--	--	--	--	--	--	--	--	--	--	--	--	--	--	--	--	--	--	--	FALSE	6.38
Cluster-22590.8979	0	0	2	23	20	73	98	33	67	0	0	0.55	5.53	5.14	17.91	27.98	8.77	16.15	583	KAG9136566.1	KAG9136566	461	9.22e-57	hypothetical protein Leryth_014395 [Lithospermum erythrorhizon]	XM_052352278.1	XM_052352278	51	1.27088e-15	PREDICTED: Diospyros lotus auxin-responsive protein SAUR71-like (LOC127812021), mRNA	--	--	--	--	Q9SGU2	354	2.6e-42	Auxin-responsive protein SAUR71 OS=Arabidopsis thaliana OX=3702 GN=SAUR71 PE=2 SV=1	PF02519	Auxin responsive protein	GO:0009733	response to auxin	--	--	--	--	--	--	FALSE	35.2583
Cluster-22590.21346	233.83	125	140	43	56	83	0	44	30	21.08	13.33	16.95	4.5	6.19	9.01	0	5.05	3.19	925	KAG9146860.1	KAG9146860	204	8.77e-17	hypothetical protein Leryth_005167 [Lithospermum erythrorhizon]	--	--	--	--	--	--	--	--	--	--	--	--	--	PF00661//PF06423	Viral matrix protein//GWT1	GO:0006506//GO:0019068	GPI anchor biosynthetic process//virion assembly	GO:0005198//GO:0016746	structural molecule activity//acyltransferase activity	GO:0016020	membrane	--	--	FALSE	57.1703
Cluster-33240.0	0	0	0	0	0	1	17	6	43	0	0	0	0	0	0.2	4.06	1.32	8.62	638	KAB8356429.1	KAB8356429	880	3.32e-114	hypothetical protein FH972_024012 [Carpinus fangiana]	--	--	--	--	--	K09496	CCT4	T-complex protein 1 subunit delta	http://www.genome.jp/dbget-bin/www_bget?ko:K09496	P39078	708	3.7e-90	T-complex protein 1 subunit delta OS=Saccharomyces cerevisiae (strain ATCC 204508 / S288c) OX=559292 GN=CCT4 PE=1 SV=2	PF00118	TCP-1/cpn60 chaperonin family	--	--	GO:0005524	ATP binding	--	--	KOG0358	Chaperonin complex component, TCP-1 delta subunit (CCT4)	DOWN	0.286048
Cluster-22590.63534	0	0	0	0	0	2	26	2	121	0	0	0	0	0	0.9	13.32	1.02	54.09	457	POE94587.1	POE94587	218	3.65e-20	eukaryotic translation initiation factor 5a [Quercus suber]	--	--	--	--	--	--	--	--	--	O94083	148	1.89e-11	Eukaryotic translation initiation factor 5A OS=Candida albicans (strain SC5314 / ATCC MYA-2876) OX=237561 GN=ANB1 PE=3 SV=2	PF01287	Eukaryotic elongation factor 5A hypusine, DNA-binding OB fold	GO:0045901//GO:0045905//GO:0006448	positive regulation of translational elongation//positive regulation of translational termination//regulation of translational elongation	GO:0043022//GO:0003746//GO:0003723	ribosome binding//translation elongation factor activity//RNA binding	GO:0005840	ribosome	--	--	DOWN	0.572097
Cluster-22590.63536	1	0	0	5	3	38	16	56	36	0.09	0	0	0.52	0.33	4.13	2.06	6.42	3.83	925	--	--	--	--	--	--	--	--	--	--	--	--	--	--	--	--	--	--	--	--	--	--	--	--	--	--	--	--	FALSE	13.5208
Cluster-22590.63530	0	8.51	2	0	0	3.51	29.39	16.99	121.82	0	4.54	1.63	0	0	2.46	22.76	13.92	85.08	402	GAX81193.1	GAX81193	584	4.25e-76	hypothetical protein CEUSTIGMA_g8626.t1 [Chlamydomonas eustigma]	XM_047232734.1	XM_047232734	210	3.49941e-104	PREDICTED: Lolium rigidum polyubiquitin (LOC124700632), transcript variant X2, mRNA	--	--	--	--	Q5ADS0	591	1.14e-77	Polyubiquitin OS=Candida albicans (strain SC5314 / ATCC MYA-2876) OX=237561 GN=UBI4 PE=3 SV=1	PF14560//PF20170//PF00240//PF11069	Ubiquitin-like domain//Plexin cytoplasmic RhoGTPase-binding domain//Ubiquitin family//Cilia- and flagella-associated protein 298	GO:0003352//GO:0007165	regulation of cilium movement//signal transduction	GO:0005515//GO:0017154	protein binding//semaphorin receptor activity	--	--	KOG0001	Ubiquitin and ubiquitin-like proteins	DOWN	1.14419
Cluster-46441.0	7	104	15	0	0	0	0	0	0	0.62	10.88	1.78	0	0	0	0	0	0	938	KAH9301394.1	KAH9301394	1041	3.84e-141	hypothetical protein KI387_012977, partial [Taxus chinensis]	AJ005078.2	AJ005078	359	0	Picea abies mRNA for aquaporin-like protein	K09873	TIP	aquaporin TIP	http://www.genome.jp/dbget-bin/www_bget?ko:K09873	P21653	954	1.55e-129	Probable aquaporin TIP-type RB7-5A OS=Nicotiana tabacum OX=4097 PE=2 SV=1	PF00230	Major intrinsic protein	GO:0006810//GO:0055085	transport//transmembrane transport	GO:0015267	channel activity	GO:0016020	membrane	--	--	FALSE	0
Cluster-22590.39079	152	121	57	54	59	49	0	0	0	119.6	108.41	95.43	80.7	100.69	67.51	0	0	0	346	KAG9160424.1	KAG9160424	360	1.34e-41	hypothetical protein Leryth_008835 [Lithospermum erythrorhizon]	CP025644.1	CP025644	87	7.04427e-36	Ipomoea trifida cultivar NCNSP0306 chromosome 1	--	--	--	--	Q9SJ54	210	1.19e-20	NDR1/HIN1-like protein 12 OS=Arabidopsis thaliana OX=3702 GN=NHL12 PE=2 SV=1	PF05398//PF03186	PufQ cytochrome subunit//CobD/Cbib protein	GO:0009236//GO:0030494//GO:0015979	cobalamin biosynthetic process//bacteriochlorophyll biosynthetic process//photosynthesis	GO:0048472	threonine-phosphate decarboxylase activity	GO:0016020	membrane	--	--	UP	52.0096
Cluster-22590.39072	5977	3535	4523	552	467	423	383	810	785	312.62	219.39	309.17	32.56	28.91	26.04	28.21	52.19	47.24	1391	KAG9152187.1	KAG9152187	679	5.04e-83	hypothetical protein Leryth_016380 [Lithospermum erythrorhizon]	--	--	--	--	--	--	--	--	--	O04023	327	5.39e-33	Protein SRC2 homolog OS=Arabidopsis thaliana OX=3702 GN=SRC2 PE=1 SV=1	--	--	--	--	--	--	--	--	--	--	FALSE	461.464
Cluster-25595.0	0	0	0	0	0	0	91	6	54	0	0	0	0	0	0	13.25	0.78	6.5	854	POE88234.1	POE88234	126	7.88e-06	hypothetical protein CFP56_11463 [Quercus suber]	--	--	--	--	--	--	--	--	--	--	--	--	--	PF06156//PF09726//PF13093//PF06005//PF02183//PF03131//PF07716//PF00170	Initiation control protein YabA//Macoilin family//Kinetochore complex Fta4 of Sim4 subunit, or CENP-50//Cell division protein ZapB//Homeobox associated leucine zipper//bZIP Maf transcription factor//Basic region leucine zipper//bZIP transcription factor	GO:0023041//GO:0006260//GO:0043093//GO:0090529//GO:0006355	neuronal signal transduction//DNA replication//FtsZ-dependent cytokinesis//cell septum assembly//regulation of DNA-templated transcription	GO:0003700//GO:0043565//GO:0003677	DNA-binding transcription factor activity//sequence-specific DNA binding//DNA binding	GO:0005667//GO:0030867//GO:0031511//GO:0005737	transcription regulator complex//rough endoplasmic reticulum membrane//Mis6-Sim4 complex//cytoplasm	--	--	DOWN	0
Cluster-23276.0	0	0	0	0	0	0	74	2	59	0	0	0	0	0	0	19.41	0.49	13.02	608	POE56394.1	POE56394	584	4.26e-68	flavin carrier protein 2 [Quercus suber]	--	--	--	--	--	--	--	--	--	P39719	282	7.57e-28	Flavin carrier protein 2 OS=Saccharomyces cerevisiae (strain ATCC 204508 / S288c) OX=559292 GN=FLC2 PE=1 SV=2	PF00524//PF12766//PF16954//PF05767	E1 Protein, N terminal domain//Pyridoxamine 5'-phosphate oxidase//Haem-transporter, endosomal/lysosomal, haem-responsive gene//Poxvirus virion envelope protein A14	GO:0015886	heme transport	GO:0010181//GO:0015232//GO:0016817	FMN binding//heme transmembrane transporter activity//hydrolase activity, acting on acid anhydrides	GO:0019031	viral envelope	--	--	DOWN	0
Cluster-38497.0	0	0	0	1	0	0	20	15	56.09	0	0	0	0.13	0	0	3.2	2.16	7.44	804	KAB8349452.1	KAB8349452	970	5.15e-131	hypothetical protein FH972_023479 [Carpinus fangiana]	--	--	--	--	--	K02984	RP-S3Ae, RPS3A	small subunit ribosomal protein S3Ae	http://www.genome.jp/dbget-bin/www_bget?ko:K02984	A8NX92	1108	1.22e-153	Small ribosomal subunit protein eS1 OS=Coprinopsis cinerea (strain Okayama-7 / 130 / ATCC MYA-4618 / FGSC 9003) OX=240176 GN=RPS1 PE=3 SV=1	PF01015//PF04083	Ribosomal S3Ae family//Partial alpha/beta-hydrolase lipase region	GO:0042254//GO:0006629//GO:0006412	ribosome biogenesis//lipid metabolic process//translation	GO:0003735	structural constituent of ribosome	GO:0005840	ribosome	KOG1628	40S ribosomal protein S3A	DOWN	0.319
Cluster-46569.0	0	0	0	4	2	0	500	8	56	0	0	0	0.16	0.09	0	25.71	0.36	2.34	1861	POF07847.1	POF07847	732	1.59e-86	aromatic amino acid aminotransferase c56e4.03 [Quercus suber]	--	--	--	--	--	K00825	AADAT, KAT2	kynurenine/2-aminoadipate aminotransferase	http://www.genome.jp/dbget-bin/www_bget?ko:K00825	O14192	779	1.22e-95	Aromatic amino acid aminotransferase C56E4.03 OS=Schizosaccharomyces pombe (strain 972 / ATCC 24843) OX=284812 GN=SPAC56E4.03 PE=3 SV=1	PF00155	Aminotransferase class I and II	GO:0009058	biosynthetic process	GO:0030170	pyridoxal phosphate binding	--	--	KOG0634	Aromatic amino acid aminotransferase and related proteins	DOWN	1.97997
Cluster-22590.16030	5	12	18	63	17	119	739	254	472	0.69	1.96	3.47	10.54	3.02	20.49	149.57	46.75	79.65	699	KAG9135547.1	KAG9135547	470	1.04e-57	hypothetical protein Leryth_026329 [Lithospermum erythrorhizon]	--	--	--	--	--	--	--	--	--	--	--	--	--	--	--	--	--	--	--	--	--	--	--	DOWN	60.1205
Cluster-22590.16031	0	0	0	8	0	3	164	8	85	0	0	0	1.16	0	0.45	28.9	1.27	12.44	758	KAG9135547.1	KAG9135547	453	7.77e-55	hypothetical protein Leryth_026329 [Lithospermum erythrorhizon]	--	--	--	--	--	--	--	--	--	--	--	--	--	PF10717//PF04019	Occlusion-derived virus envelope protein ODV-E18//Protein of unknown function (DUF359)	GO:0015937	coenzyme A biosynthetic process	GO:0016301	kinase activity	GO:0019031	viral envelope	--	--	DOWN	3.41014
Cluster-22590.44369	814	611	242	91	77	260	0	6	0	55.99	49.81	22.02	7.15	6.36	21.26	0	0.52	0	1125	KAG9154993.1	KAG9154993	145	1.58e-08	hypothetical protein Leryth_012174 [Lithospermum erythrorhizon]	--	--	--	--	--	--	--	--	--	--	--	--	--	--	--	--	--	--	--	--	--	--	--	UP	130.505
Cluster-22590.14893	28	14	27	19	23	36	121	115	120	1.07	0.63	1.33	0.81	1.02	1.6	6.45	5.33	5.21	1806	--	--	--	--	--	--	--	--	--	--	--	--	--	--	--	--	--	--	--	--	--	--	--	--	--	--	--	--	DOWN	24.4544
Cluster-22590.33624	85.26	32	49.48	31.84	14.18	136.8	0	3.94	7	77.05	32.76	99.57	57.38	29.39	223.63	0	8.46	11.76	335	KAI3470572.1	KAI3470572	521	1.48e-62	hypothetical protein Pfo_027235 [Paulownia fortunei]	XM_042158760.1	XM_042158760	128	1.0978e-58	PREDICTED: Salvia splendens cytochrome P450 77A2-like (LOC121762772), mRNA	K21995	CYP77A	cytochrome P450 family 77 subfamily A	http://www.genome.jp/dbget-bin/www_bget?ko:K21995	P37123	478	6.71e-58	Cytochrome P450 77A1 (Fragment) OS=Solanum melongena OX=4111 GN=CYP77A1 PE=2 SV=1	PF00067	Cytochrome P450	--	--	GO:0020037//GO:0004497//GO:0016705//GO:0005506	heme binding//monooxygenase activity//oxidoreductase activity, acting on paired donors, with incorporation or reduction of molecular oxygen//iron ion binding	--	--	--	--	FALSE	54.3244
Cluster-22590.17854	45	25	25.2	75	86	118	339	125	218	3.6	2.37	2.69	6.91	8.35	11.3	38.62	12.61	20.42	1007	--	--	--	--	--	--	--	--	--	--	--	--	--	--	--	--	--	--	--	--	--	--	--	--	--	--	--	--	FALSE	87.9495
Cluster-35502.0	0	0	0	0	0	0	161	0	45	0	0	0	0	0	0	37.48	0	8.78	647	BAK02440.1	BAK02440	845	1.44e-106	predicted protein [Hordeum vulgare subsp. vulgare]	--	--	--	--	--	--	--	--	--	B2WH84	826	2.94e-105	Catalase-peroxidase OS=Pyrenophora tritici-repentis (strain Pt-1C-BFP) OX=426418 GN=katG PE=3 SV=1	PF00141	Peroxidase	GO:0006979//GO:0006804	response to oxidative stress//obsolete peroxidase reaction	GO:0020037//GO:0004601	heme binding//peroxidase activity	--	--	--	--	DOWN	0
Cluster-28942.0	0	0	0	0	0	0	29	2	85	0	0	0	0	0	0	3.07	0.19	7.38	1061	POE47179.1	POE47179	1111	7.11e-148	putative voltage-gated potassium channel subunit beta [Quercus suber]	--	--	--	--	--	--	--	--	--	O59826	922	1.33e-122	Putative voltage-gated potassium channel subunit beta OS=Schizosaccharomyces pombe (strain 972 / ATCC 24843) OX=284812 GN=SPCC965.06 PE=3 SV=1	--	--	--	--	--	--	--	--	KOG1575	Voltage-gated shaker-like K+ channel, subunit beta/KCNAB	DOWN	0
Cluster-32629.0	0	0	0	0	0	0	11	7	37	0	0	0	0	0	0	1.72	0.98	4.79	816	POF04024.1	POF04024	459	1.15e-51	chanoclavine-i aldehyde reductase easa [Quercus suber]	--	--	--	--	--	K05894	OPR	12-oxophytodienoic acid reductase	http://www.genome.jp/dbget-bin/www_bget?ko:K05894	W6Q9S9	481	4.75e-57	Chanoclavine-I aldehyde reductase fgaOx3 OS=Penicillium roqueforti (strain FM164) OX=1365484 GN=fgaOx3 PE=1 SV=1	PF00724//PF10309	NADH:flavin oxidoreductase / NADH oxidase family//Nuclear cap-binding protein subunit 3	--	--	GO:0000340//GO:0016491//GO:0003729//GO:0010181	RNA 7-methylguanosine cap binding//oxidoreductase activity//mRNA binding//FMN binding	GO:0030880	RNA polymerase complex	KOG0134	NADH:flavin oxidoreductase/12-oxophytodienoate reductase	DOWN	0
Cluster-22590.32579	145.53	239.12	141.19	57.72	32.13	75.22	23.97	17.57	23.13	8.11	15.8	10.31	3.64	2.13	4.94	1.88	1.21	1.49	1323	--	--	--	--	--	--	--	--	--	--	--	--	--	--	--	--	--	--	--	--	--	--	--	--	--	--	--	--	FALSE	51.2192
Cluster-22590.32570	415	218.88	369	175	546	399	115	167	134	12.1	7.58	13.82	5.65	18.45	13.49	4.68	5.88	4.43	2273	--	--	--	--	--	--	--	--	--	--	--	--	--	--	--	--	--	--	PF00325	Bacterial regulatory proteins, crp family	GO:0006355	regulation of DNA-templated transcription	GO:0003677	DNA binding	--	--	--	--	FALSE	362.143
Cluster-22590.41459	2186	1186	1931	162	97	407	320	965	495	77.43	49.91	88.32	6.39	4.01	16.79	15.85	41.51	19.96	1920	KAG9140506.1	KAG9140506	1860	1.06e-257	hypothetical protein Leryth_027008 [Lithospermum erythrorhizon]	XM_057678060.1	XM_057678060	140	1.46207e-64	PREDICTED: Amaranthus tricolor CBL-interacting serine/threonine-protein kinase 11 (LOC130812548), mRNA	--	--	--	--	O22932	1422	1.42e-192	CBL-interacting serine/threonine-protein kinase 11 OS=Arabidopsis thaliana OX=3702 GN=CIPK11 PE=1 SV=1	PF00069//PF07714//PF03822	Protein kinase domain//Protein tyrosine and serine/threonine kinase//NAF domain	GO:0006468//GO:0007165	protein phosphorylation//signal transduction	GO:0005524//GO:0004672	ATP binding//protein kinase activity	--	--	--	--	FALSE	202.242
Cluster-22590.41453	2027	2958	2060	1843	8837	2914	10301.3	26689	14359	51.48	89.31	67.07	51.71	259.34	85.67	364.45	816.25	412.43	2567	WJX46631.1	WJX46631	1008	3.78e-129	hypothetical protein P8452_33411 [Trifolium repens]	CP125842.1	CP125842	388	0	Trifolium repens isolate ACLI19 chromosome 04_Occ	--	--	--	--	P32024	344	2e-35	23 kDa jasmonate-induced protein OS=Hordeum vulgare OX=4513 PE=2 SV=1	--	--	--	--	--	--	--	--	--	--	FALSE	4531.97
Cluster-22590.41451	5945.55	2546.64	5040.26	9463.81	8000.07	7127.63	953.13	3775.85	2329.9	386.1	196.05	431.69	699.85	622.02	548.99	87.63	305.32	175.5	1175	PSS20995.1	PSS20995	1824	4.82e-256	Pyrophosphate-energized vacuolar membrane proton pump like [Actinidia chinensis var. chinensis]	XM_023017063.1	XM_023017063	626	0	PREDICTED: Olea europaea var. sylvestris pyrophosphate-energized vacuolar membrane proton pump-like (LOC111391797), mRNA	K23025	AVP	H+-translocating diphosphatase	http://www.genome.jp/dbget-bin/www_bget?ko:K23025	P31414	1809	2.98e-250	Pyrophosphate-energized vacuolar membrane proton pump 1 OS=Arabidopsis thaliana OX=3702 GN=AVP1 PE=1 SV=1	PF03030	Inorganic H+ pyrophosphatase	GO:1902600//GO:0006119	proton transmembrane transport//oxidative phosphorylation	GO:0004427//GO:0009678	inorganic diphosphate phosphatase activity//diphosphate hydrolysis-driven proton transmembrane transporter activity	GO:0016020	membrane	--	--	UP	7873.86
Cluster-22590.41456	1535	1160	660.59	1027	978	1227.96	2389.89	2108	2854	115.73	103.61	66.19	88.9	89.14	110.53	256.22	199.7	251.3	1051	KAG9160016.1	KAG9160016	789	2.4e-103	hypothetical protein Leryth_005760 [Lithospermum erythrorhizon]	--	--	--	--	--	--	--	--	--	Q9FI44	566	4.66e-71	Succinate dehydrogenase assembly factor 2, mitochondrial OS=Arabidopsis thaliana OX=3702 GN=SDHAF2 PE=1 SV=1	--	--	--	--	--	--	--	--	KOG3326	Uncharacterized conserved protein	DOWN	1023.12
Cluster-22590.7459	0	0	0	3	0	3	392	0	63	0	0	0	0.23	0	0.24	37.6	0	4.95	1139	BAK07632.1	BAK07632	1170	1.92e-153	predicted protein [Hordeum vulgare subsp. vulgare]	--	--	--	--	--	--	--	--	--	P32486	781	2.37e-96	Beta-glucan synthesis-associated protein KRE6 OS=Saccharomyces cerevisiae (strain ATCC 204508 / S288c) OX=559292 GN=KRE6 PE=1 SV=2	--	--	--	--	--	--	--	--	--	--	DOWN	1.81514
Cluster-22590.7451	0	0	0	2	0	0	333	0	30	0	0	0	0.26	0	0	53.21	0	3.97	805	KAJ8607209.1	KAJ8607209	168	4.68e-11	hypothetical protein MRB53_040469 [Persea americana]	--	--	--	--	--	--	--	--	--	P50087	125	5.59e-07	MICOS subunit MIC26 OS=Saccharomyces cerevisiae (strain ATCC 204508 / S288c) OX=559292 GN=MIC26 PE=1 SV=1	PF09769	Apolipoprotein O	GO:0042407	cristae formation	--	--	GO:0061617	MICOS complex	--	--	DOWN	0.638
Cluster-22590.7456	0	0	0	0	0	11	426.93	27	243	0	0	0	0	0	0.84	39.03	2.17	18.2	1180	KAF7846067.1	KAF7846067	1583	1.01e-220	hypothetical protein BT93_L5329 [Corymbia citriodora subsp. variegata]	AK108998.1	AK108998	751	0	Oryza sativa Japonica Group cDNA clone:002-153-G08, full insert sequence	--	--	--	--	Q9P6C8	1420	1.73e-197	Alcohol dehydrogenase 1 OS=Neurospora crassa (strain ATCC 24698 / 74-OR23-1A / CBS 708.71 / DSM 1257 / FGSC 987) OX=367110 GN=adh-1 PE=3 SV=1	--	--	--	--	--	--	--	--	KOG0023	Alcohol dehydrogenase, class V	DOWN	3.14653
Cluster-22590.7455	0	0	0	0	0	12.07	89.69	55	100.89	0	0	0	0	0	3.62	31.09	18.06	29.8	533	POE73000.1	POE73000	615	2.16e-80	40s ribosomal protein s22 [Quercus suber] >POE86540.1 40s ribosomal protein s22 [Quercus suber]	CP097815.1	CP097815	131	3.89832e-60	Chlamydomonas reinhardtii strain CC-5816 chromosome 5	K02957	RP-S15Ae, RPS15A	small subunit ribosomal protein S15Ae	http://www.genome.jp/dbget-bin/www_bget?ko:K02957	Q7RV75	584	2.88e-77	Small ribosomal subunit protein uS8 OS=Neurospora crassa (strain ATCC 24698 / 74-OR23-1A / CBS 708.71 / DSM 1257 / FGSC 987) OX=367110 GN=crp-27 PE=1 SV=1	PF00410	Ribosomal protein S8	GO:0006412//GO:0042254	translation//ribosome biogenesis	GO:0003735	structural constituent of ribosome	GO:0005840	ribosome	KOG1754	40S ribosomal protein S15/S22	FALSE	3.43258
Cluster-22590.7454	0	0	0	3	0	0	120	0	81	0	0	0	0.36	0	0	17.6	0	9.82	850	KAF7846165.1	KAF7846165	1083	1.42e-146	hypothetical protein BT93_L5040 [Corymbia citriodora subsp. variegata]	XM_020404484.1	XM_020404484	42	1.90237e-10	PREDICTED: Asparagus officinalis 60S ribosomal protein L3-like (LOC109836556), transcript variant X5, mRNA	K02925	RP-L3e, RPL3	large subunit ribosomal protein L3e	http://www.genome.jp/dbget-bin/www_bget?ko:K02925	P59671	1002	3.53e-135	Large ribosomal subunit protein uL3 OS=Neurospora crassa (strain ATCC 24698 / 74-OR23-1A / CBS 708.71 / DSM 1257 / FGSC 987) OX=367110 GN=rpl-3 PE=1 SV=1	PF05353//PF00297	Delta Atracotoxin//Ribosomal protein L3	GO:0006412//GO:0006810//GO:0042254	translation//transport//ribosome biogenesis	GO:0019871//GO:0003735	sodium channel inhibitor activity//structural constituent of ribosome	GO:0005840//GO:0005576	ribosome//extracellular region	KOG0746	60S ribosomal protein L3 and related proteins	FALSE	0.957
Cluster-22590.64514	0	0	0	0	0	0	77	7	68.01	0	0	0	0	0	0	17.87	1.49	13.22	648	POE94606.1	POE94606	642	1.27e-78	dihydrolipoyllysine-residue acetyltransferase component [Quercus suber]	--	--	--	--	--	--	--	--	--	G0S4X6	592	1.65e-73	Dihydrolipoyllysine-residue acetyltransferase component of pyruvate dehydrogenase complex, mitochondrial OS=Chaetomium thermophilum (strain DSM 1495 / CBS 144.50 / IMI 039719) OX=759272 GN=CTHT_0032020 PE=1 SV=1	PF00198	2-oxoacid dehydrogenases acyltransferase (catalytic domain)	--	--	GO:0016746	acyltransferase activity	--	--	KOG0557	Dihydrolipoamide acetyltransferase	DOWN	0
Cluster-22590.30153	487	738	342	413	832	604	11	20	8	27.5	49.44	25.32	26.39	55.83	40.25	0.88	1.4	0.52	1309	KAG9151417.1	KAG9151417	1337	4.96e-184	hypothetical protein Leryth_020993 [Lithospermum erythrorhizon]	XM_021798041.2	XM_021798041	299	4.04774e-153	PREDICTED: Hevea brasiliensis expansin-A4 (LOC110645044), mRNA	--	--	--	--	O48818	1186	1.07e-162	Expansin-A4 OS=Arabidopsis thaliana OX=3702 GN=EXPA4 PE=1 SV=1	--	--	--	--	--	--	--	--	--	--	UP	597.373
Cluster-22590.30155	192.36	1479.69	326	140	168	130	275	642	566.83	22.5	204.43	52.25	19.42	24.68	18.63	46.53	97.81	79.56	777	XP_035545838.1	XP_035545838	266	1.3e-25	phospho-2-dehydro-3-deoxyheptonate aldolase 1, chloroplastic-like [Juglans regia] >KAF5480879.1 hypothetical protein F2P56_001585 [Juglans regia]	XM_027323046.1	XM_027323046	79	4.68174e-31	PREDICTED: Coffea eugenioides phospho-2-dehydro-3-deoxyheptonate aldolase 2, chloroplastic-like (LOC113777834), mRNA	--	--	--	--	P37216	252	2.81e-23	Phospho-2-dehydro-3-deoxyheptonate aldolase 2, chloroplastic OS=Solanum lycopersicum OX=4081 PE=2 SV=1	PF01474	Class-II DAHP synthetase family	GO:0009073//GO:0000162//GO:0009094//GO:0006571	aromatic amino acid family biosynthetic process//tryptophan biosynthetic process//L-phenylalanine biosynthetic process//tyrosine biosynthetic process	GO:0003849	3-deoxy-7-phosphoheptulonate synthase activity	--	--	--	--	DOWN	140.98
Cluster-22590.1208	0	0	0	3	0	0	54	6	59	0	0	0	0.27	0	0	6.06	0.6	5.44	1018	--	--	--	--	--	--	--	--	--	--	--	--	--	--	--	--	--	--	PF10501	Ribosomal subunit 39S	--	--	--	--	GO:0005739	mitochondrion	--	--	DOWN	0.957
Cluster-22590.1204	0	0	0	0	0	4	93	6	33	0	0	0	0	0	0.75	20.41	1.2	6.06	668	POE54518.1	POE54518	413	1.15e-43	dnaj like 1, mitochondrial [Quercus suber]	--	--	--	--	--	K03686	dnaJ	molecular chaperone DnaJ	http://www.genome.jp/dbget-bin/www_bget?ko:K03686	C8V213	378	3.32e-41	DnaJ homolog 1, mitochondrial OS=Emericella nidulans (strain FGSC A4 / ATCC 38163 / CBS 112.46 / NRRL 194 / M139) OX=227321 GN=AN10778 PE=3 SV=1	--	--	--	--	--	--	--	--	KOG0715	Molecular chaperone (DnaJ superfamily)	DOWN	1.14419
Cluster-22590.1206	0	0	0	0	0	0	46	8	48	0	0	0	0	0	0	11.54	1.85	10.12	622	KAI8102721.1	KAI8102721	344	8.94e-35	hypothetical protein M9434_005516 [Picochlorum sp. BPE23]	--	--	--	--	--	K22464	FAP	fatty acid photodecarboxylase	http://www.genome.jp/dbget-bin/www_bget?ko:K22464	A8JHB7	288	1.1e-28	Fatty acid photodecarboxylase, chloroplastic OS=Chlamydomonas reinhardtii OX=3055 GN=FAP PE=1 SV=1	PF00732	GMC oxidoreductase	--	--	GO:0016614//GO:0050660	oxidoreductase activity, acting on CH-OH group of donors//flavin adenine dinucleotide binding	--	--	--	--	DOWN	0
Cluster-22590.1207	0	0	0	0	0	3	120	26	234	0	0	0	0	0	0.78	36.18	7.33	59.7	568	KAJ8611634.1	KAJ8611634	597	2.15e-77	hypothetical protein MRB53_037858 [Persea americana]	XM_002504400.1	XM_002504400	49	1.59907e-14	Micromonas commoda predicted protein mRNA	K02901	RP-L27e, RPL27	large subunit ribosomal protein L27e	http://www.genome.jp/dbget-bin/www_bget?ko:K02901	O14388	493	3.77e-63	Large ribosomal subunit protein eL27A OS=Schizosaccharomyces pombe (strain 972 / ATCC 24843) OX=284812 GN=rpl2701 PE=1 SV=2	PF01777	Ribosomal L27e protein family	GO:0042254//GO:0006412	ribosome biogenesis//translation	GO:0003735	structural constituent of ribosome	GO:0005840	ribosome	KOG3418	60S ribosomal protein L27	DOWN	0.858145
Cluster-22590.1202	0	0	0	4	0	1	241	21	260	0	0	0	0.78	0	0.2	56.76	4.54	51.32	643	POE89916.1	POE89916	358	3.78e-40	cytochrome c oxidase subunit 6a, mitochondrial [Quercus suber]	--	--	--	--	--	--	--	--	--	V5IRD7	239	2.07e-24	Cytochrome c oxidase subunit 13, mitochondrial OS=Neurospora crassa (strain ATCC 24698 / 74-OR23-1A / CBS 708.71 / DSM 1257 / FGSC 987) OX=367110 GN=eat-5 PE=1 SV=1	PF02046	Cytochrome c oxidase subunit VIa	--	--	--	--	GO:0005751//GO:0005743	mitochondrial respiratory chain complex IV//mitochondrial inner membrane	KOG3469	Cytochrome c oxidase, subunit VIa/COX13	DOWN	1.56205
Cluster-29512.1	0	0	0	0	0	0	50	2	34	0	0	0	0	0	0	15.54	0.58	8.95	560	POE65310.1	POE65310	801	1.5e-105	succinate--coa ligase [adp-forming] subunit alpha, mitochondrial [Quercus suber]	AK107600.1	AK107600	200	1.80665e-98	Oryza sativa Japonica Group cDNA clone:002-131-B05, full insert sequence	K01899	LSC1	succinyl-CoA synthetase alpha subunit	http://www.genome.jp/dbget-bin/www_bget?ko:K01899	Q9P727	814	3.78e-109	Succinate--CoA ligase [ADP-forming] subunit alpha, mitochondrial OS=Neurospora crassa (strain ATCC 24698 / 74-OR23-1A / CBS 708.71 / DSM 1257 / FGSC 987) OX=367110 GN=tca-8 PE=3 SV=1	PF00549	CoA-ligase	--	--	GO:0003824	catalytic activity	--	--	KOG1255	Succinyl-CoA synthetase, alpha subunit	DOWN	0
Cluster-22590.65640	0	0	0	0	0	0	49	9.95	98.02	0	0	0	0	0	0	13.15	2.48	22.16	601	KAF7846288.1	KAF7846288	334	2.43e-37	hypothetical protein BT93_L4663 [Corymbia citriodora subsp. variegata]	--	--	--	--	--	K02912	RP-L32e, RPL32	large subunit ribosomal protein L32e	http://www.genome.jp/dbget-bin/www_bget?ko:K02912	Q7RXY1	331	1.75e-38	Large ribosomal subunit protein eL32 OS=Neurospora crassa (strain ATCC 24698 / 74-OR23-1A / CBS 708.71 / DSM 1257 / FGSC 987) OX=367110 GN=crp-63 PE=1 SV=1	PF01655	Ribosomal protein L32	GO:0006412//GO:0042254	translation//ribosome biogenesis	GO:0003735	structural constituent of ribosome	GO:0005840	ribosome	KOG0878	60S ribosomal protein L32	DOWN	0
Cluster-22590.65642	0	0	0	0	0	9	367	19	474.2	0	0	0	0	0	5.64	256.15	13.78	295.81	414	POF13740.1	POF13740	596	2.19e-76	60s ribosomal protein l32 [Quercus suber]	BT102381.1	BT102381	76	1.11708e-29	Picea glauca clone GQ0184_H03 mRNA sequence	K02912	RP-L32e, RPL32	large subunit ribosomal protein L32e	http://www.genome.jp/dbget-bin/www_bget?ko:K02912	Q7RXY1	511	8.15e-67	Large ribosomal subunit protein eL32 OS=Neurospora crassa (strain ATCC 24698 / 74-OR23-1A / CBS 708.71 / DSM 1257 / FGSC 987) OX=367110 GN=crp-63 PE=1 SV=1	PF01655	Ribosomal protein L32	GO:0006412//GO:0042254	translation//ribosome biogenesis	GO:0003735	structural constituent of ribosome	GO:0005840	ribosome	KOG0878	60S ribosomal protein L32	DOWN	2.57444
Cluster-28839.1	0	0	0	0	0	0	72	0	0	0	0	0	0	0	0	16.62	0	0	650	KAB8343064.1	KAB8343064	440	3.56e-47	hypothetical protein FH972_022658 [Carpinus fangiana]	--	--	--	--	--	K24194	BOR	boron transporter	http://www.genome.jp/dbget-bin/www_bget?ko:K24194	Q9HGM6	405	2.37e-45	Putative transporter C543.05c OS=Schizosaccharomyces pombe (strain 972 / ATCC 24843) OX=284812 GN=SPBC543.05c PE=3 SV=1	PF00955	HCO3- transporter integral membrane domain	GO:0006820	monoatomic anion transport	--	--	GO:0016020	membrane	KOG1172	Na+-independent Cl/HCO3 exchanger AE1 and related transporters (SLC4 family)	DOWN	0
Cluster-14686.2	0	0	1	0	0	5	218.03	24.97	234.58	0	0	0.09	0	0	0.42	21.66	2.19	19.12	1110	KAE7996954.1	KAE7996954	1628	9.36e-225	hypothetical protein FH972_001630 [Carpinus fangiana]	FP099497.1	FP099497	517	0	Phyllostachys edulis cDNA clone: bphyem202j18, full insert sequence	K01610	pckA	phosphoenolpyruvate carboxykinase (ATP)	http://www.genome.jp/dbget-bin/www_bget?ko:K01610	Q96UL8	1674	1.13e-232	Phosphoenolpyruvate carboxykinase (ATP) OS=Emericella nidulans (strain FGSC A4 / ATCC 38163 / CBS 112.46 / NRRL 194 / M139) OX=227321 GN=acuF PE=3 SV=3	PF01293	Phosphoenolpyruvate carboxykinase	GO:0006099//GO:0006094//GO:0015976	tricarboxylic acid cycle//gluconeogenesis//carbon utilization	GO:0005524//GO:0004612	ATP binding//phosphoenolpyruvate carboxykinase (ATP) activity	--	--	--	--	DOWN	1.43024
Cluster-22590.11218	0	0	7	42	100	61	15	117	85	0	0	0.35	1.79	4.48	2.73	0.8	5.45	3.71	1797	--	--	--	--	--	--	--	--	--	--	--	--	--	--	--	--	--	--	--	--	--	--	--	--	--	--	--	--	FALSE	66.0456
Cluster-25457.0	0	0	0	0	0	0	72	0	0	0	0	0	0	0	0	72.38	0	0	376	POF04563.1	POF04563	336	4.64e-35	putative mannose-1-phosphate guanyltransferase [Quercus suber]	--	--	--	--	--	K00966	GMPP	mannose-1-phosphate guanylyltransferase	http://www.genome.jp/dbget-bin/www_bget?ko:K00966	O60064	332	7.37e-37	Probable mannose-1-phosphate guanyltransferase OS=Schizosaccharomyces pombe (strain 972 / ATCC 24843) OX=284812 GN=SPBC13G1.02 PE=3 SV=1	PF00483	Nucleotidyl transferase	GO:0009058	biosynthetic process	--	--	--	--	KOG1322	GDP-mannose pyrophosphorylase/mannose-1-phosphate guanylyltransferase	DOWN	0
Cluster-22590.66340	0	0	0	0	0	10	59	0	72	0	0	0	0	0	2.21	15.23	0	15.63	613	POE51875.1	POE51875	671	7.54e-83	baeyer-villiger monooxygenase [Quercus suber]	--	--	--	--	--	--	--	--	--	A0A443HK11	442	1.55e-50	FAD-binding monooxygenase VdtE OS=Byssochlamys spectabilis OX=264951 GN=VdtE PE=1 SV=1	--	--	--	--	--	--	--	--	--	--	FALSE	2.86048
Cluster-22590.66342	0	0	0	0	0	7	68	2	49	0	0	0	0	0	0.81	9.36	0.25	5.56	886	POE51875.1	POE51875	1166	6.71e-156	baeyer-villiger monooxygenase [Quercus suber]	--	--	--	--	--	--	--	--	--	Q8GAW0	691	5.01e-86	Cyclopentanone 1,2-monooxygenase OS=Comamonas sp. (strain NCIMB 9872) OX=213664 GN=cpnB PE=1 SV=3	PF06424//PF07992//PF00743	PRP1 splicing factor, N-terminal//Pyridine nucleotide-disulphide oxidoreductase//Flavin-binding monooxygenase-like	GO:0000398	mRNA splicing, via spliceosome	GO:0050660//GO:0050661//GO:0016491//GO:0004499	flavin adenine dinucleotide binding//NADP binding//oxidoreductase activity//N,N-dimethylaniline monooxygenase activity	--	--	--	--	FALSE	2.00234
Cluster-22590.66347	1	0	0	0	0	34	69	29	509	0.05	0	0	0	0	1.97	4.8	1.76	28.88	1456	KAB8337157.1	KAB8337157	1570	2.19e-214	hypothetical protein FH972_021461 [Carpinus fangiana]	--	--	--	--	--	--	--	--	--	Q8TFD4	499	1.27e-56	Dothistromin biosynthesis peroxidase dotB OS=Dothistroma septosporum OX=64363 GN=dotB PE=2 SV=1	PF01328	Peroxidase, family 2	GO:0006979//GO:0006804	response to oxidative stress//obsolete peroxidase reaction	GO:0004601	peroxidase activity	--	--	--	--	FALSE	9.72565
Cluster-22590.66346	0	0	0	4	0	0	70	10	279	0	0	0	0.39	0	0	8.48	1.08	27.83	965	POE93071.1	POE93071	1146	5.58e-153	atp synthase subunit beta, mitochondrial [Quercus suber]	MT883653.1	MT883653	281	3.00045e-143	Cosmarium regnellii isolate DM267 tRNA-Ser (trnS) gene, complete sequence; and ATP synthase CF1 beta subunit (atpB) and ATP synthase CF1 alpha subunit (atpA) genes, complete cds; chloroplast	K02133	ATPeF1B, ATP5B, ATP2	F-type H+-transporting ATPase subunit beta	http://www.genome.jp/dbget-bin/www_bget?ko:K02133	P49376	1195	3.54e-162	ATP synthase subunit beta, mitochondrial OS=Kluyveromyces lactis (strain ATCC 8585 / CBS 2359 / DSM 70799 / NBRC 1267 / NRRL Y-1140 / WM37) OX=284590 GN=ATP2 PE=3 SV=2	PF00006	ATP synthase alpha/beta family, nucleotide-binding domain	--	--	GO:0005524	ATP binding	--	--	KOG1350	F0F1-type ATP synthase, beta subunit	DOWN	1.276
Cluster-35649.0	0	0	0	11	0	0	1145	0	83	0	0	0	0.51	0	0	66.15	0	3.91	1690	KAG5221236.1	KAG5221236	719	5.19e-86	RNA binding protein, heterogenous nuclear RNP-K protein [Salix suchowensis]	--	--	--	--	--	K14944	NOVA	RNA-binding protein Nova	http://www.genome.jp/dbget-bin/www_bget?ko:K14944	O74919	668	8.32e-81	RNA-binding protein rnc1 OS=Schizosaccharomyces pombe (strain 972 / ATCC 24843) OX=284812 GN=rnc1 PE=1 SV=1	PF07650//PF00013//PF13184	KH domain//KH domain//NusA-like KH domain	--	--	GO:0003723	RNA binding	--	--	KOG2190	PolyC-binding proteins alphaCP-1 and related KH domain proteins	FALSE	3.509
Cluster-22590.63888	13	43	23	23	13	33	0	2	3	0.64	2.49	1.47	1.26	0.75	1.89	0	0.12	0.17	1469	AAD20634.1	AAD20634	1948	9.68e-273	purple acid phosphatase precursor [Anchusa officinalis]	AF126255.1	AF126255	795	0	Anchusa officinalis purple acid phosphatase precursor (PAP32) mRNA, complete cds	K22390	ACP7	acid phosphatase type 7	http://www.genome.jp/dbget-bin/www_bget?ko:K22390	Q9SDZ9	1827	5.3e-256	Purple acid phosphatase 2 OS=Ipomoea batatas OX=4120 GN=PAP2 PE=1 SV=1	PF16656//PF00149	Purple acid Phosphatase, N-terminal domain//Calcineurin-like phosphoesterase	GO:0019497//GO:0006771	hexachlorocyclohexane metabolic process//riboflavin metabolic process	GO:0046872//GO:0016787//GO:0003993	metal ion binding//hydrolase activity//acid phosphatase activity	--	--	--	--	FALSE	21.3524
Cluster-22590.63883	0	0	0	2	0	13.16	87.85	24.05	236.29	0	0	0	0.53	0	3.55	27.51	7.07	62.73	558	KAB8766453.1	KAB8766453	948	2.18e-128	hypothetical protein FH972_026613 [Carpinus fangiana]	AK110681.1	AK110681	291	4.66228e-149	Oryza sativa Japonica Group cDNA clone:002-169-H04, full insert sequence	K01507	ppa	inorganic pyrophosphatase	http://www.genome.jp/dbget-bin/www_bget?ko:K01507	Q5B912	909	2.74e-124	Inorganic pyrophosphatase OS=Emericella nidulans (strain FGSC A4 / ATCC 38163 / CBS 112.46 / NRRL 194 / M139) OX=227321 GN=ipp1 PE=1 SV=2	PF00719	Inorganic pyrophosphatase	GO:0006796//GO:0006119	phosphate-containing compound metabolic process//oxidative phosphorylation	GO:0000287//GO:0004427	magnesium ion binding//inorganic diphosphate phosphatase activity	GO:0005737	cytoplasm	KOG1626	Inorganic pyrophosphatase/Nucleosome remodeling factor, subunit NURF38	DOWN	4.35663
Cluster-22590.44009	252	76	452	333	237	309	58	130	40	6.86	2.46	15.79	10.02	7.46	9.74	2.2	4.27	1.23	2415	KAG9134825.1	KAG9134825	2677	0	hypothetical protein Leryth_001118 [Lithospermum erythrorhizon]	XM_011087380.2	XM_011087380	59	1.96632e-19	PREDICTED: Sesamum indicum protein LONGIFOLIA 2 (LOC105167608), mRNA	--	--	--	--	Q9LF24	270	6.77e-23	Protein LONGIFOLIA 1 OS=Arabidopsis thaliana OX=3702 GN=LNG1 PE=1 SV=1	--	--	--	--	--	--	--	--	--	--	UP	278.037
Cluster-22590.44006	176	149	85	0	9	10	11	11	8	28.3	28.21	19.34	0	1.89	2.02	2.61	2.39	1.59	641	KAI4355410.1	KAI4355410	529	3.49e-66	hypothetical protein L6164_004187 [Bauhinia variegata]	CP110843.1	CP110843	133	3.66583e-61	Euphorbia peplus chromosome 7	K07195	EXOC7, EXO70	exocyst complex component 7	http://www.genome.jp/dbget-bin/www_bget?ko:K07195	Q9FY95	333	1.14e-34	Exocyst complex component EXO70C1 OS=Arabidopsis thaliana OX=3702 GN=EXO70C1 PE=1 SV=1	--	--	--	--	--	--	--	--	--	--	FALSE	6.02836
Cluster-22590.53710	243	199	290	896	979	697	780	1361	945	10.95	10.65	16.99	45.29	51.89	36.81	49.37	75.11	48.78	1569	KAG9148649.1	KAG9148649	1700	1.75e-235	hypothetical protein Leryth_019158 [Lithospermum erythrorhizon]	XM_034832723.1	XM_034832723	43	9.94224e-11	PREDICTED: Vitis riparia uncharacterized LOC117916605 (LOC117916605), mRNA	--	--	--	--	--	--	--	--	--	--	--	--	--	--	--	--	--	--	FALSE	829.794
Cluster-22590.9131	0	0	0	0	0	0	92	9	103.59	0	0	0	0	0	0	28.92	2.66	27.61	557	POE84601.1	POE84601	669	4.49e-88	nadh-ubiquinone oxidoreductase 20.8 kda subunit [Quercus suber]	--	--	--	--	--	K03952	NDUFA8	NADH dehydrogenase (ubiquinone) 1 alpha subcomplex subunit 8	http://www.genome.jp/dbget-bin/www_bget?ko:K03952	P21976	594	6.89e-78	NADH-ubiquinone oxidoreductase 20.8 kDa subunit OS=Neurospora crassa (strain ATCC 24698 / 74-OR23-1A / CBS 708.71 / DSM 1257 / FGSC 987) OX=367110 GN=B1O14.280 PE=1 SV=2	PF05676	NADH-ubiquinone oxidoreductase B18 subunit (NDUFB7)	--	--	--	--	GO:0005739	mitochondrion	--	--	DOWN	0
Cluster-22590.15279	9	27	11	124	64	196	5	132	191	0.6	2.15	0.97	9.48	5.15	15.6	0.47	11.04	14.87	1147	KAG9152382.1	KAG9152382	778	4.62e-101	hypothetical protein Leryth_016765 [Lithospermum erythrorhizon]	--	--	--	--	--	K16285	XERICO	RING/U-box domain-containing protein	http://www.genome.jp/dbget-bin/www_bget?ko:K16285	Q9SI09	391	7.79e-45	Probable E3 ubiquitin-protein ligase XERICO OS=Arabidopsis thaliana OX=3702 GN=XERICO PE=1 SV=1	PF12861//PF12678//PF00097	Anaphase-promoting complex subunit 11 RING-H2 finger//RING-H2 zinc finger domain//Zinc finger, C3HC4 type (RING finger)	GO:0031145	anaphase-promoting complex-dependent catabolic process	GO:0008270//GO:0097602//GO:0046872//GO:0061630	zinc ion binding//cullin family protein binding//metal ion binding//ubiquitin protein ligase activity	GO:0005680	anaphase-promoting complex	--	--	FALSE	118.149
Cluster-45424.0	9	56	4	0	0	3	0	0	0	1.28	9.4	0.8	0	0	0.53	0	0	0	688	KAG9145996.1	KAG9145996	532	5.58e-60	hypothetical protein Leryth_015624 [Lithospermum erythrorhizon]	--	--	--	--	--	K11498	CENPE, KIF10	centromeric protein E	http://www.genome.jp/dbget-bin/www_bget?ko:K11498	--	--	--	--	PF13851//PF05615//PF02601//PF10473//PF09177//PF05130//PF09787//PF00213//PF06160//PF03908	Growth-arrest specific micro-tubule binding//Tho complex subunit 7//Exonuclease VII, large subunit//Leucine-rich repeats of kinetochore protein Cenp-F/LEK1//Syntaxin 6, N-terminal//FlgN protein//Golgin subfamily A member 5//ATP synthase delta (OSCP) subunit//Septation ring formation regulator, EzrA//Sec20	GO:0015986//GO:0044780//GO:0006890//GO:0048193//GO:0000921//GO:0048870//GO:0007030//GO:0006397//GO:0006308//GO:0006810	proton motive force-driven ATP synthesis//bacterial-type flagellum assembly//retrograde vesicle-mediated transport, Golgi to endoplasmic reticulum//Golgi vesicle transport//septin ring assembly//cell motility//Golgi organization//mRNA processing//DNA catabolic process//transport	GO:0005515//GO:0005484//GO:0008855//GO:0046933//GO:0042803//GO:0008134//GO:0070840	protein binding//SNAP receptor activity//exodeoxyribonuclease VII activity//proton-transporting ATP synthase activity, rotational mechanism//protein homodimerization activity//transcription factor binding//dynein complex binding	GO:0016020//GO:0005940//GO:0045259//GO:0009318//GO:0000445//GO:0005667//GO:0005622//GO:0031514	membrane//septin ring//proton-transporting ATP synthase complex//exodeoxyribonuclease VII complex//THO complex part of transcription export complex//transcription regulator complex//intracellular anatomical structure//motile cilium	--	--	FALSE	0.858145
Cluster-22590.2008	0	0	0	0	0	0	30	2	159	0	0	0	0	0	0	3.05	0.18	13.26	1092	KAJ8606891.1	KAJ8606891	774	7.24e-99	hypothetical protein MRB53_040644 [Persea americana]	--	--	--	--	--	K15303	AKR7	aflatoxin B1 aldehyde reductase	http://www.genome.jp/dbget-bin/www_bget?ko:K15303	Q6Q875	520	4.29e-62	Oxidoreductase sirO OS=Leptosphaeria maculans OX=5022 GN=sirO PE=3 SV=1	--	--	--	--	--	--	--	--	--	--	DOWN	0
Cluster-22590.2006	0	0	0	0	0	0	220	0	16	0	0	0	0	0	0	29.17	0	1.75	908	--	--	--	--	--	--	--	--	--	--	--	--	--	--	--	--	--	--	--	--	--	--	--	--	--	--	--	--	DOWN	0
Cluster-22590.2004	0	0	0	3	0	10	29	11	91	0	0	0	0.36	0	1.25	4.29	1.46	11.13	845	POE51510.1	POE51510	703	4.1e-86	putative glucan endo-1,3-beta-glucosidase eglc [Quercus suber]	--	--	--	--	--	--	--	--	--	A1DJ47	674	7.45e-85	Probable glucan endo-1,3-beta-glucosidase eglC OS=Neosartorya fischeri (strain ATCC 1020 / DSM 3700 / CBS 544.65 / FGSC A1164 / JCM 1740 / NRRL 181 / WB 181) OX=331117 GN=eglC PE=3 SV=1	PF00332	Glycosyl hydrolases family 17	GO:0005975	carbohydrate metabolic process	GO:0004553	hydrolase activity, hydrolyzing O-glycosyl compounds	--	--	--	--	FALSE	3.81748
Cluster-22590.2003	0	0	8	15	1	4	105	19	274	0	0	1.33	2.16	0.15	0.59	18.42	3.01	39.92	760	--	--	--	--	--	--	--	--	--	--	--	--	--	--	G2Q9T3	204	2.69e-17	Polysaccharide monooxygenase Cel61a OS=Thermothelomyces thermophilus (strain ATCC 42464 / BCRC 31852 / DSM 1799) OX=573729 GN=Cel61a PE=1 SV=1	PF07694	5TMR of 5TMR-LYT	GO:0016310//GO:0000160//GO:0071555	phosphorylation//phosphorelay signal transduction system//cell wall organization	GO:0004673//GO:0000155	protein histidine kinase activity//phosphorelay sensor kinase activity	GO:0009365//GO:0016020	protein histidine kinase complex//membrane	--	--	DOWN	6.28118
Cluster-22590.9588	13	0	14	33	27	130	590	738	869	0.45	0	0.63	1.28	1.1	5.29	28.86	31.33	34.58	1941	KAG9139890.1	KAG9139890	1994	4.08e-276	hypothetical protein Leryth_015266 [Lithospermum erythrorhizon]	CP073643.1	CP073643	212	1.39701e-104	Jasminum sambac cultivar Hutoumoli linkage group Lg12	--	--	--	--	Q9LJJ7	1315	2.66e-175	AAA-ATPase At3g28580 OS=Arabidopsis thaliana OX=3702 GN=At3g28580 PE=2 SV=1	PF00004//PF13086//PF00910//PF05132//PF07728//PF06459//PF00005//PF01078//PF05496//PF13401	ATPase family associated with various cellular activities (AAA)//AAA domain//RNA helicase//RNA polymerase III RPC4//AAA domain (dynein-related subfamily)//Ryanodine Receptor TM 4-6//ABC transporter//Magnesium chelatase, subunit ChlI//Holliday junction DNA helicase RuvB P-loop domain//AAA domain	GO:0006310//GO:0006874//GO:0006383//GO:0006281//GO:0006816	DNA recombination//intracellular calcium ion homeostasis//transcription by RNA polymerase III//DNA repair//calcium ion transport	GO:0016887//GO:0004386//GO:0003723//GO:0005219//GO:0009378//GO:0005524//GO:0003724//GO:0003677	ATP hydrolysis activity//helicase activity//RNA binding//ryanodine-sensitive calcium-release channel activity//four-way junction helicase activity//ATP binding//RNA helicase activity//DNA binding	GO:0005666//GO:0009379//GO:0005622//GO:0016020//GO:0005657	RNA polymerase III complex//Holliday junction helicase complex//intracellular anatomical structure//membrane//replication fork	--	--	DOWN	57.2169
Cluster-17991.0	0	0	0	0	0	0	56	6	53	0	0	0	0	0	0	20.1	2.05	16.24	525	POF16708.1	POF16708	517	8.28e-65	eukaryotic translation initiation factor eif-1 [Quercus suber]	--	--	--	--	--	K03113	EIF1, SUI1	translation initiation factor 1	http://www.genome.jp/dbget-bin/www_bget?ko:K03113	P32911	359	2.21e-43	Eukaryotic translation initiation factor eIF-1 OS=Saccharomyces cerevisiae (strain ATCC 204508 / S288c) OX=559292 GN=SUI1 PE=1 SV=1	PF01253	Translation initiation factor SUI1	GO:0006413//GO:0006446	translational initiation//regulation of translational initiation	GO:0003743	translation initiation factor activity	GO:0005840	ribosome	KOG1770	Translation initiation factor 1 (eIF-1/SUI1)	DOWN	0
Cluster-22590.50060	31	60	33	38	19	11	2	12	5	1.33	3.06	1.84	1.83	0.96	0.55	0.12	0.63	0.25	1631	KAG9130554.1	KAG9130554	273	1.04e-22	hypothetical protein Leryth_011815 [Lithospermum erythrorhizon]	CP030984.1	CP030984	36	8.05323e-07	Arachis hypogaea cultivar Shitouqi chromosome A02	--	--	--	--	--	--	--	--	PF12822//PF03930	ECF transporter, substrate-specific component//Recombinase Flp protein N-terminus	GO:0006310	DNA recombination	GO:0022857	transmembrane transporter activity	--	--	--	--	FALSE	21.9563
Cluster-22590.45751	554	1185	141.05	26.01	13.91	35	139	23	18	50.41	127.58	17.25	2.75	1.55	3.84	18.1	2.67	1.93	919	XP_020594264.1	XP_020594264	266	4.44e-26	ferredoxin-dependent glutamate synthase, chloroplastic-like, partial [Phalaenopsis equestris]	XM_017767236.2	XM_017767236	82	1.19859e-32	PREDICTED: Gossypium arboreum ferredoxin-dependent glutamate synthase, chloroplastic (LOC108466881), mRNA	--	--	--	--	Q43155	267	1.47e-24	Ferredoxin-dependent glutamate synthase, chloroplastic OS=Spinacia oleracea OX=3562 GN=FdGOGAT PE=1 SV=4	PF01493	GXGXG motif	--	--	GO:0016491	oxidoreductase activity	--	--	KOG0399	Glutamate synthase	FALSE	23.2335
Cluster-22590.49996	35	46	42	589.39	970.61	952.06	88	181.55	80.05	1.4	2.19	2.18	26.38	45.53	44.55	4.94	8.87	3.66	1730	KAG9145990.1	KAG9145990	2214	4.08e-307	hypothetical protein Leryth_015614 [Lithospermum erythrorhizon]	XM_023024131.1	XM_023024131	95	1.36203e-39	PREDICTED: Olea europaea var. sylvestris subtilisin-like protease SBT1.9 (LOC111397286), mRNA	--	--	--	--	O82777	1619	1.62e-218	Subtilisin-like protease SBT3 OS=Solanum lycopersicum OX=4081 GN=sbt3 PE=1 SV=1	PF00082//PF08069	Subtilase family//Ribosomal S13/S15 N-terminal domain	GO:0006412//GO:0006508//GO:0042254	translation//proteolysis//ribosome biogenesis	GO:0008236//GO:0003735	serine-type peptidase activity//structural constituent of ribosome	GO:0005840	ribosome	--	--	UP	801.988
Cluster-22590.49995	21	3	9	161	205	409	55	125	24	2.55	0.43	1.5	23.25	31.37	60.97	9.67	19.83	3.5	759	KAG9145990.1	KAG9145990	694	1.56e-83	hypothetical protein Leryth_015614 [Lithospermum erythrorhizon]	--	--	--	--	--	--	--	--	--	O82777	515	3.28e-59	Subtilisin-like protease SBT3 OS=Solanum lycopersicum OX=4081 GN=sbt3 PE=1 SV=1	--	--	--	--	--	--	--	--	--	--	FALSE	240.51
Cluster-22590.49998	57	75	30	426.94	400.6	1459.07	147	233	81.99	7.65	11.87	5.59	68.88	68.59	242.45	28.74	41.34	13.35	713	KAG9145990.1	KAG9145990	962	1.48e-123	hypothetical protein Leryth_015614 [Lithospermum erythrorhizon]	OX326969.1	OX326969	45	3.40239e-12	Medicago arabica genome assembly, chromosome: 6	--	--	--	--	O82777	697	8.18e-86	Subtilisin-like protease SBT3 OS=Solanum lycopersicum OX=4081 GN=sbt3 PE=1 SV=1	PF00082	Subtilase family	GO:0006508	proteolysis	GO:0008236	serine-type peptidase activity	--	--	--	--	UP	694.704
Cluster-22590.3755	0	0	0	0	0	0	9	25	26.36	0	0	0	0	0	0	3.05	8.02	7.61	538	KAB8346041.1	KAB8346041	778	2.63e-102	hypothetical protein FH972_023093 [Carpinus fangiana]	AK329977.1	AK329977	139	1.40615e-64	Solanum lycopersicum cDNA, clone: LEFL3162G11, HTC in root	K00469	MIOX	inositol oxygenase	http://www.genome.jp/dbget-bin/www_bget?ko:K00469	Q8L799	389	2.45e-45	Inositol oxygenase 1 OS=Arabidopsis thaliana OX=3702 GN=MIOX1 PE=1 SV=1	PF05153//PF14672	Myo-inositol oxygenase//Late cornified envelope	GO:0019310//GO:0008544	inositol catabolic process//epidermis development	GO:0050113//GO:0005506	inositol oxygenase activity//iron ion binding	GO:0005737	cytoplasm	KOG1573	Aldehyde reductase	DOWN	0
Cluster-22590.3756	0	0	0	3	0	1	137	18	1125	0	0	0	0.03	0	0.01	2.02	0.23	13.39	5745	POF17788.1	POF17788	6581	0	putative glutamate synthase [nadph] [Quercus suber]	XM_002501809.1	XM_002501809	207	2.51737e-101	Micromonas commoda glutamate synthase (GLT), partial mRNA	K00264	GLT1	glutamate synthase (NADH)	http://www.genome.jp/dbget-bin/www_bget?ko:K00264	Q9C102	6350	0	Glutamate synthase [NADH] OS=Schizosaccharomyces pombe (strain 972 / ATCC 24843) OX=284812 GN=glt1 PE=1 SV=1	PF00743//PF02826//PF00209//PF01210//PF01494//PF01645//PF01070//PF01266//PF04898//PF03007//PF01593//PF01493//PF07992	Flavin-binding monooxygenase-like//D-isomer specific 2-hydroxyacid dehydrogenase, NAD binding domain//Sodium:neurotransmitter symporter family//NAD-dependent glycerol-3-phosphate dehydrogenase N-terminus//FAD binding domain//Conserved region in glutamate synthase//FMN-dependent dehydrogenase//FAD dependent oxidoreductase//Glutamate synthase central domain//Wax ester synthase/diacylglycerol acyltr…	GO:0045017//GO:0042967//GO:0046168//GO:0046486//GO:0006807//GO:0006537	glycerolipid biosynthetic process//obsolete acyl-carrier-protein biosynthetic process//glycerol-3-phosphate catabolic process//glycerolipid metabolic process//nitrogen compound metabolic process//glutamate biosynthetic process	GO:0016616//GO:0050660//GO:0016491//GO:0004499//GO:0015930//GO:0050661//GO:0016638//GO:0071949//GO:0004144//GO:0051287	oxidoreductase activity, acting on the CH-OH group of donors, NAD or NADP as acceptor//flavin adenine dinucleotide binding//oxidoreductase activity//N,N-dimethylaniline monooxygenase activity//glutamate synthase activity//NADP binding//oxidoreductase activity, acting on the CH-NH2 group of donors//FAD binding//diacylglycerol O-acyltransferase activity//NAD binding	GO:0016020	membrane	KOG0399	Glutamate synthase	DOWN	1.24305
Cluster-22590.3757	0	0	0	8	4	8	51	5	169	0	0	0	0.42	0.22	0.44	3.34	0.29	9.03	1526	POE49559.1	POE49559	290	5.33e-25	putative beta-glucosidase btge [Quercus suber]	AK108914.1	AK108914	193	3.98654e-94	Oryza sativa Japonica Group cDNA clone:002-152-G12, full insert sequence	--	--	--	--	Q0CEX9	229	9.95e-19	Probable beta-glucosidase btgE OS=Aspergillus terreus (strain NIH 2624 / FGSC A1156) OX=341663 GN=btgE PE=3 SV=1	--	--	--	--	--	--	--	--	--	--	FALSE	6.24833
Cluster-22590.3753	0	0	0	0	0	3	108	9	731	0	0	0	0	0	0.29	12.52	0.92	69.68	995	--	--	--	--	--	--	--	--	--	--	--	--	--	--	--	--	--	--	PF06876	Plant self-incompatibility response (SCRL) protein	GO:0007165	signal transduction	--	--	--	--	--	--	DOWN	0.858145
Cluster-25036.1	0	0	0	0	0	0	161.69	0	85	0	0	0	0	0	0	107.49	0	50.3	420	KAF7846399.1	KAF7846399	490	5.58e-61	hypothetical protein BT93_L4462 [Corymbia citriodora subsp. variegata]	HM208298.1	HM208298	66	4.10997e-24	Deschampsia antarctica cyclophilin B-D (CYP) mRNA, partial cds	K09565	PPIF	peptidyl-prolyl isomerase F (cyclophilin D)	http://www.genome.jp/dbget-bin/www_bget?ko:K09565	P18253	518	2.08e-67	Peptidyl-prolyl cis-trans isomerase OS=Schizosaccharomyces pombe (strain 972 / ATCC 24843) OX=284812 GN=ppi1 PE=3 SV=1	PF00160	Cyclophilin type peptidyl-prolyl cis-trans isomerase/CLD	GO:0000413	protein peptidyl-prolyl isomerization	GO:0003755	peptidyl-prolyl cis-trans isomerase activity	--	--	KOG0865	Cyclophilin type peptidyl-prolyl cis-trans isomerase	DOWN	0
Cluster-17876.1	0	0	0	0	0	0	10.08	7.55	99.81	0	0	0	0	0	0	2.08	1.42	17.15	692	POE79868.1	POE79868	807	3.38e-105	mitochondrial-processing peptidase subunit beta [Quercus suber] >POF05257.1 mitochondrial-processing peptidase subunit beta [Quercus suber]	--	--	--	--	--	K17732	PMPCB, MAS1	mitochondrial-processing peptidase subunit beta	http://www.genome.jp/dbget-bin/www_bget?ko:K17732	P11913	768	1.67e-99	Mitochondrial-processing peptidase subunit beta OS=Neurospora crassa (strain ATCC 24698 / 74-OR23-1A / CBS 708.71 / DSM 1257 / FGSC 987) OX=367110 GN=pep PE=1 SV=1	--	--	--	--	--	--	--	--	KOG0960	Mitochondrial processing peptidase, beta subunit, and related enzymes (insulinase superfamily)	DOWN	0
Cluster-18352.2	0	0	0	0	0	5	20	18.33	140.26	0	0	0	0	0	1.49	6.9	5.99	41.23	534	POE59051.1	POE59051	584	2.88e-75	nascent polypeptide-associated complex subunit beta [Quercus suber]	--	--	--	--	--	K01527	EGD1, BTF3	nascent polypeptide-associated complex subunit beta	http://www.genome.jp/dbget-bin/www_bget?ko:K01527	Q0ULD0	633	2.7e-84	Nascent polypeptide-associated complex subunit beta OS=Phaeosphaeria nodorum (strain SN15 / ATCC MYA-4574 / FGSC 10173) OX=321614 GN=EGD1 PE=3 SV=1	PF04546	Sigma-70, non-essential region	GO:0006352//GO:0006355	DNA-templated transcription initiation//regulation of DNA-templated transcription	GO:0016987//GO:0003700//GO:0003677	sigma factor activity//DNA-binding transcription factor activity//DNA binding	GO:0005667	transcription regulator complex	KOG2240	RNA polymerase II general transcription factor BTF3 and related proteins	DOWN	1.43024
Cluster-36199.0	0	0	0	1	0	0	217	0	35	0	0	0	0.26	0	0	65.66	0	8.96	567	XP_009782811.1	XP_009782811	256	7.73e-26	PREDICTED: profilin-2-like [Nicotiana sylvestris]	--	--	--	--	--	K05759	PFN	profilin	http://www.genome.jp/dbget-bin/www_bget?ko:K05759	P26199	284	1.3e-31	Profilin-1 OS=Dictyostelium discoideum OX=44689 GN=proA PE=2 SV=1	PF00235	Profilin	--	--	GO:0003779	actin binding	--	--	KOG1755	Profilin	DOWN	0.319
Cluster-22590.9708	0	10	4	45	77	98	0	47	28	0	0.44	0.19	1.87	3.36	4.27	0	2.14	1.19	1835	KAG9146847.1	KAG9146847	280	9.23e-23	hypothetical protein Leryth_005157 [Lithospermum erythrorhizon]	--	--	--	--	--	--	--	--	--	Q76CU2	247	2.4e-20	Pleiotropic drug resistance protein 1 OS=Nicotiana tabacum OX=4097 GN=PDR1 PE=2 SV=1	--	--	--	--	--	--	--	--	--	--	FALSE	69.4907
Cluster-20035.0	0	0	0	0	0	0	30	11	42	0	0	0	0	0	0	4.66	1.53	5.4	819	--	--	--	--	--	--	--	--	--	--	--	--	--	--	--	--	--	--	PF03423	Carbohydrate binding domain (family 25)	--	--	GO:2001070	starch binding	--	--	--	--	DOWN	0
Cluster-38756.0	0	0	0	3	0	0	381	0	20	0	0	0	0.37	0	0	57.66	0	2.5	833	--	--	--	--	--	--	--	--	--	--	--	--	--	--	--	--	--	--	--	--	--	--	--	--	--	--	--	--	DOWN	0.957
Cluster-22590.34893	18	55.02	39	18.99	8	18	196.06	126.84	164.99	1.08	3.92	3.08	1.29	0.57	1.28	16.65	9.45	11.47	1247	--	--	--	--	--	XM_017396020.1	XM_017396020	41	1.01614e-09	PREDICTED: Daucus carota subsp. sativus bifunctional dihydroflavonol 4-reductase/flavanone 4-reductase-like (LOC108222116), transcript variant X2, mRNA	--	--	--	--	--	--	--	--	--	--	--	--	--	--	--	--	--	--	DOWN	14.0258
Cluster-22590.43345	542.94	484	154	161	163	126.04	49	215	31	180.55	187.53	82.61	75.54	83.36	58.88	25.92	113.22	14.34	452	KAG9133781.1	KAG9133781	231	1.66e-21	hypothetical protein Leryth_018383, partial [Lithospermum erythrorhizon]	--	--	--	--	--	--	--	--	--	--	--	--	--	--	--	--	--	--	--	--	--	--	--	FALSE	144.775
Cluster-22590.43340	1723.97	1443.88	1056.26	428.97	387.74	1717.92	5705.77	10122.2	4963.6	126.21	125.24	102.61	35.99	34.25	149.94	593.43	929.36	423.78	1074	BAA83084.1	BAA83084	1151	2.29e-155	LEDI-5b protein [Lithospermum erythrorhizon]	AB030706.1	AB030706	453	0	Lithospermum erythrorhizon mRNA for LEDI-5b protein, complete cds	K05894	OPR	12-oxophytodienoic acid reductase	http://www.genome.jp/dbget-bin/www_bget?ko:K05894	Q9XG54	858	2.18e-112	12-oxophytodienoate reductase 1 OS=Solanum lycopersicum OX=4081 GN=OPR1 PE=1 SV=1	PF00724	NADH:flavin oxidoreductase / NADH oxidase family	--	--	GO:0016491//GO:0010181	oxidoreductase activity//FMN binding	--	--	KOG0134	NADH:flavin oxidoreductase/12-oxophytodienoate reductase	DOWN	764.853
Cluster-22590.43341	672	564.72	438.33	226.01	222.36	928.66	1897.08	5099.79	2353.37	81.21	80.59	72.79	32.49	33.87	137.82	332.17	805.48	342.13	761	BAA83083.1	BAA83083	1247	1.89e-171	LEDI-5a protein [Lithospermum erythrorhizon]	AB030706.1	AB030706	432	0	Lithospermum erythrorhizon mRNA for LEDI-5b protein, complete cds	K05894	OPR	12-oxophytodienoic acid reductase	http://www.genome.jp/dbget-bin/www_bget?ko:K05894	Q8GYB8	998	2.4e-135	12-oxophytodienoate reductase 2 OS=Arabidopsis thaliana OX=3702 GN=OPR2 PE=1 SV=2	PF00724	NADH:flavin oxidoreductase / NADH oxidase family	--	--	GO:0016491//GO:0010181	oxidoreductase activity//FMN binding	--	--	KOG0134	NADH:flavin oxidoreductase/12-oxophytodienoate reductase	DOWN	415.974
Cluster-22590.43343	417.22	353.4	159.31	75.6	73.89	618.06	1333.06	3269.59	1366.4	31.01	31.12	15.73	6.45	6.63	54.81	140.84	305.1	118.54	1062	BAA83084.1	BAA83084	1293	5.08e-177	LEDI-5b protein [Lithospermum erythrorhizon]	AB030706.1	AB030706	462	0	Lithospermum erythrorhizon mRNA for LEDI-5b protein, complete cds	K05894	OPR	12-oxophytodienoic acid reductase	http://www.genome.jp/dbget-bin/www_bget?ko:K05894	Q9XG54	1000	5.88e-134	12-oxophytodienoate reductase 1 OS=Solanum lycopersicum OX=4081 GN=OPR1 PE=1 SV=1	PF00724	NADH:flavin oxidoreductase / NADH oxidase family	--	--	GO:0010181//GO:0016491	FMN binding//oxidoreductase activity	--	--	KOG0134	NADH:flavin oxidoreductase/12-oxophytodienoate reductase	DOWN	227.069
Cluster-22590.5345	0	0	0	0	0	0	106	15.44	1204.8	0	0	0	0	0	0	26.43	3.55	252.28	624	AUF72246.1	AUF72246	817	1.03e-107	aldehyde dehydrogenase 2B2 [Syntrichia caninervis]	AK107309.1	AK107309	181	7.39235e-88	Oryza sativa Japonica Group cDNA clone:002-126-D05, full insert sequence	K00128	ALDH	aldehyde dehydrogenase (NAD+)	http://www.genome.jp/dbget-bin/www_bget?ko:K00128	P40108	739	2.93e-95	Aldehyde dehydrogenase OS=Davidiella tassiana OX=29918 GN=CLAH10 PE=1 SV=2	PF02070//PF00171	Neuromedin U//Aldehyde dehydrogenase family	GO:0006940	regulation of smooth muscle contraction	GO:0016491	oxidoreductase activity	--	--	KOG2450	Aldehyde dehydrogenase	DOWN	0
Cluster-22590.5341	0	0	0	4	0	41	240	9.01	499.52	0	0	0	0.89	0	9.37	64	2.23	112.14	603	POE73065.1	POE73065	379	4.88e-44	40s ribosomal protein s25 [Quercus suber]	EU943750.1	EU943750	126	2.67531e-57	Zea mays clone 1684680 mRNA sequence	K02975	RP-S25e, RPS25	small subunit ribosomal protein S25e	http://www.genome.jp/dbget-bin/www_bget?ko:K02975	Q7SC06	386	3.02e-47	Small ribosomal subunit protein eS25 OS=Neurospora crassa (strain ATCC 24698 / 74-OR23-1A / CBS 708.71 / DSM 1257 / FGSC 987) OX=367110 GN=rps-25 PE=1 SV=1	PF00392//PF12802//PF08220	Bacterial regulatory proteins, gntR family//MarR family//DeoR-like helix-turn-helix domain	GO:0006355	regulation of DNA-templated transcription	GO:0003700	DNA-binding transcription factor activity	GO:0005667	transcription regulator complex	KOG1767	40S ribosomal protein S25	FALSE	13.004
Cluster-22590.5349	0	0	0	2	0	1	53	105	228	0	0	0	0.19	0	0.1	6.14	10.78	21.73	995	BAJ87044.1	BAJ87044	884	8.22e-117	predicted protein [Hordeum vulgare subsp. vulgare]	XM_031515780.1	XM_031515780	155	3.41959e-73	PREDICTED: Punica granatum auxin-induced in root cultures protein 12-like (LOC116187171), mRNA	K02981	RP-S2e, RPS2	small subunit ribosomal protein S2e	http://www.genome.jp/dbget-bin/www_bget?ko:K02981	O74892	790	2.81e-104	Small ribosomal subunit protein uS5 OS=Schizosaccharomyces pombe (strain 972 / ATCC 24843) OX=284812 GN=rps2 PE=1 SV=1	PF00333//PF03719//PF07267	Ribosomal protein S5, N-terminal domain//Ribosomal protein S5, C-terminal domain//Nucleopolyhedrovirus capsid protein P87	GO:0006412//GO:0042254	translation//ribosome biogenesis	GO:0003723//GO:0003735	RNA binding//structural constituent of ribosome	GO:0005840//GO:0019028	ribosome//viral capsid	KOG0877	40S ribosomal protein S2/30S ribosomal protein S5	DOWN	0.924048
Cluster-22590.18943	6	73	4	1	0	0	0	0	0	0.66	9.45	0.6	0.13	0	0	0	0	0	811	QSD59058.1	QSD59058	1327	2.13e-179	heat shock 70 kDa protein [Pinus sylvestris]	MW116838.1	MW116838	790	0	Pinus sylvestris heat shock 70 kDa protein (HSP70.1) mRNA, complete cds	K03283	HSPA1_6_8	heat shock 70kDa protein 1/6/8	http://www.genome.jp/dbget-bin/www_bget?ko:K03283	P09189	1248	4.79e-169	Heat shock cognate 70 kDa protein OS=Petunia hybrida OX=4102 GN=HSP70 PE=2 SV=1	PF00012//PF01968	Hsp70 protein//Hydantoinase/oxoprolinase	--	--	GO:0016787//GO:0005524//GO:0140662	hydrolase activity//ATP binding//ATP-dependent protein folding chaperone	--	--	KOG0101	Molecular chaperones HSP70/HSC70, HSP70 superfamily	FALSE	0.319
Cluster-22590.18949	11	0	10	46	16	43	76	66	110	0.85	0	1.03	4.1	1.5	3.98	8.38	6.44	9.97	1030	XP_027084750.1	XP_027084750	511	2.2e-60	RING-H2 finger protein ATL57-like [Coffea arabica]	--	--	--	--	--	--	--	--	--	Q9SJJ7	325	1.46e-34	RING-H2 finger protein ATL57 OS=Arabidopsis thaliana OX=3702 GN=ATL57 PE=2 SV=1	PF12861//PF12678//PF12906//PF11789//PF10272//PF00097	Anaphase-promoting complex subunit 11 RING-H2 finger//RING-H2 zinc finger domain//RING-variant domain//Zinc-finger of the MIZ type in Nse subunit//Putative transmembrane protein precursor//Zinc finger, C3HC4 type (RING finger)	GO:0031145//GO:0016567	anaphase-promoting complex-dependent catabolic process//protein ubiquitination	GO:0061630//GO:0046872//GO:0008270//GO:0097602	ubiquitin protein ligase activity//metal ion binding//zinc ion binding//cullin family protein binding	GO:0005680//GO:0016020	anaphase-promoting complex//membrane	--	--	FALSE	32.6059
Cluster-22590.8456	0	0	1	2	0	6	149	15	230	0	0	0.24	0.42	0	1.3	37.62	3.49	48.79	620	POE82735.1	POE82735	488	1.02e-57	60s ribosomal protein l11 [Quercus suber]	XM_034739554.1	XM_034739554	60	1.34697e-20	PREDICTED: Setaria viridis 60S ribosomal protein L11-like (LOC117857072), mRNA	K02868	RP-L11e, RPL11	large subunit ribosomal protein L11e	http://www.genome.jp/dbget-bin/www_bget?ko:K02868	Q7RVN0	454	2.05e-56	Large ribosomal subunit protein uL5 OS=Neurospora crassa (strain ATCC 24698 / 74-OR23-1A / CBS 708.71 / DSM 1257 / FGSC 987) OX=367110 GN=rpl-11 PE=1 SV=2	--	--	--	--	--	--	--	--	KOG0397	60S ribosomal protein L11	DOWN	2.35429
Cluster-22590.8457	5.31	21	0	7	1	23.21	782.14	77.01	1411.08	1.01	4.67	0	1.66	0.25	5.63	242.77	20.24	337.98	586	POE82735.1	POE82735	830	1.3e-109	60s ribosomal protein l11 [Quercus suber]	NM_001420260.1	NM_001420260	137	1.99221e-63	Oryza sativa Japonica Group 60S ribosomal protein L11-like (LOC4338077), mRNA	K02868	RP-L11e, RPL11	large subunit ribosomal protein L11e	http://www.genome.jp/dbget-bin/www_bget?ko:K02868	Q7RVN0	805	5.34e-110	Large ribosomal subunit protein uL5 OS=Neurospora crassa (strain ATCC 24698 / 74-OR23-1A / CBS 708.71 / DSM 1257 / FGSC 987) OX=367110 GN=rpl-11 PE=1 SV=2	--	--	--	--	--	--	--	--	KOG0397	60S ribosomal protein L11	DOWN	9.1641
Cluster-31205.0	0	0	0	0	0	1	132	7	18.01	0	0	0	0	0	0.1	16.36	0.77	1.84	950	KAI3476394.1	KAI3476394	884	2.92e-109	hypothetical protein L1887_62046 [Cichorium endivia]	--	--	--	--	--	--	--	--	--	P87024	593	1.33e-69	Beta-glucan synthesis-associated protein SKN1 OS=Candida albicans OX=5476 GN=SKN1 PE=2 SV=1	--	--	--	--	--	--	--	--	--	--	DOWN	0.286048
Cluster-22590.8454	1.69	0	0	1	0	13.79	151.77	34.99	263.64	0.22	0	0	0.16	0	2.26	29.25	6.11	42.3	719	KAB8336958.1	KAB8336958	634	9.16e-82	hypothetical protein FH972_021262 [Carpinus fangiana]	XM_011398822.1	XM_011398822	113	5.42766e-50	Auxenochlorella protothecoides 60S ribosomal protein L11-1 partial mRNA	K02868	RP-L11e, RPL11	large subunit ribosomal protein L11e	http://www.genome.jp/dbget-bin/www_bget?ko:K02868	Q7RVN0	601	3.35e-78	Large ribosomal subunit protein uL5 OS=Neurospora crassa (strain ATCC 24698 / 74-OR23-1A / CBS 708.71 / DSM 1257 / FGSC 987) OX=367110 GN=rpl-11 PE=1 SV=2	--	--	--	--	--	--	--	--	KOG0397	60S ribosomal protein L11	DOWN	4.32368
Cluster-22590.8455	0	0	0	0	0	9	38	4	30	0	0	0	0	0	25.18	110.91	16.16	88.92	305	POE82735.1	POE82735	342	1.19e-37	60s ribosomal protein l11 [Quercus suber]	XM_025970423.1	XM_025970423	61	1.73852e-21	PREDICTED: Panicum hallii 60S ribosomal protein L11-like (LOC112901493), mRNA	K02868	RP-L11e, RPL11	large subunit ribosomal protein L11e	http://www.genome.jp/dbget-bin/www_bget?ko:K02868	Q7RVN0	317	2.34e-37	Large ribosomal subunit protein uL5 OS=Neurospora crassa (strain ATCC 24698 / 74-OR23-1A / CBS 708.71 / DSM 1257 / FGSC 987) OX=367110 GN=rpl-11 PE=1 SV=2	--	--	--	--	--	--	--	--	KOG0397	60S ribosomal protein L11	FALSE	2.57444
Cluster-22590.8450	7	0	0	0	0	16	222	79	351	1.81	0	0	0	0	5.54	88.26	30.17	119.77	503	--	--	--	--	--	AJ001347.1	AJ001347	51	1.08569e-15	Quercus suber cDNA for a ribosomal protein RPL41	--	--	--	--	--	--	--	--	--	--	--	--	--	--	--	--	--	--	DOWN	4.57677
Cluster-22590.14066	4	10	0	43.01	0	61.02	1807.35	272.74	2836.98	0.68	1.99	0	8.99	0	13.06	452.08	62.89	595.96	623	KAB8416330.1	KAB8416330	993	2.91e-133	hypothetical protein FH972_024850 [Carpinus fangiana]	AK109022.1	AK109022	473	0	Oryza sativa Japonica Group cDNA clone:002-154-B02, full insert sequence	K00122	FDH	formate dehydrogenase	http://www.genome.jp/dbget-bin/www_bget?ko:K00122	Q07103	979	3.05e-133	Formate dehydrogenase OS=Neurospora crassa (strain ATCC 24698 / 74-OR23-1A / CBS 708.71 / DSM 1257 / FGSC 987) OX=367110 GN=fdh PE=2 SV=1	PF02826//PF03446//PF00389	D-isomer specific 2-hydroxyacid dehydrogenase, NAD binding domain//NAD binding domain of 6-phosphogluconate dehydrogenase//D-isomer specific 2-hydroxyacid dehydrogenase, catalytic domain	--	--	GO:0016616//GO:0050661//GO:0051287	oxidoreductase activity, acting on the CH-OH group of donors, NAD or NADP as acceptor//NADP binding//NAD binding	--	--	KOG0069	Glyoxylate/hydroxypyruvate reductase (D-isomer-specific 2-hydroxy acid dehydrogenase superfamily)	DOWN	31.1659
Cluster-22590.29160	504	153	239	142	142	440	877	1099	795	20.32	7.33	12.49	6.4	6.7	20.72	49.56	54.03	36.59	1721	KAG9144104.1	KAG9144104	1499	3.47e-205	hypothetical protein Leryth_013750 [Lithospermum erythrorhizon]	XM_022050347.1	XM_022050347	83	6.34803e-33	PREDICTED: Carica papaya pirin-like protein (LOC110820765), mRNA	K06911	PIR	quercetin 2,3-dioxygenase	http://www.genome.jp/dbget-bin/www_bget?ko:K06911	Q9SEE4	811	1.73e-103	Pirin-like protein OS=Solanum lycopersicum OX=4081 PE=2 SV=1	--	--	--	--	--	--	--	--	--	--	DOWN	221.141
Cluster-22590.52037	44	65	44.53	80.43	50.58	172.34	254	189.26	221.83	1.69	2.97	2.22	3.45	2.27	7.74	13.69	8.86	9.73	1790	POF22725.1	POF22725	347	2.25e-35	protein far1-related sequence 9 [Quercus suber]	OW028774.1	OW028774	46	2.44481e-12	Quercus robur genome assembly, chromosome: 10	--	--	--	--	--	--	--	--	PF04434	SWIM zinc finger	--	--	GO:0008270	zinc ion binding	--	--	--	--	FALSE	92.6716
Cluster-22590.40067	4414.14	1158.25	3048.99	76.95	345	77	56	31	97	175.77	54.77	157.25	3.42	16.08	3.58	3.12	1.5	4.41	1739	KAG9131417.1	KAG9131417	1686	6.07e-233	hypothetical protein Leryth_021090 [Lithospermum erythrorhizon]	XM_027294866.1	XM_027294866	325	1.9063e-167	PREDICTED: Coffea eugenioides probable galacturonosyltransferase-like 9 (LOC113751025), mRNA	--	--	--	--	O04536	1405	1.3e-191	Probable galacturonosyltransferase-like 9 OS=Arabidopsis thaliana OX=3702 GN=GATL9 PE=2 SV=1	PF01501	Glycosyl transferase family 8	--	--	GO:0016757	glycosyltransferase activity	--	--	--	--	FALSE	168.024
Cluster-22590.40068	5861.3	6011.17	5019.25	7397.13	4536.68	6553.11	718.01	2831.79	1229.66	350.45	426.23	394.33	501.63	323.24	463.23	60.65	209.9	85	1252	KAG9140846.1	KAG9140846	2008	1.6e-267	hypothetical protein Leryth_010385 [Lithospermum erythrorhizon]	X83499.1	X83499	677	0	C.roseus MetE mRNA for methionine synthase	K00549	metE	5-methyltetrahydropteroyltriglutamate--homocysteine methyltransferase	http://www.genome.jp/dbget-bin/www_bget?ko:K00549	Q42699	1923	3.41e-267	5-methyltetrahydropteroyltriglutamate--homocysteine methyltransferase OS=Catharanthus roseus OX=4058 GN=METE PE=2 SV=1	PF08267//PF01717	Cobalamin-independent synthase, N-terminal domain//Cobalamin-independent synthase, Catalytic domain	GO:0009086//GO:0008652	methionine biosynthetic process//amino acid biosynthetic process	GO:0008270//GO:0003871	zinc ion binding//5-methyltetrahydropteroyltriglutamate-homocysteine S-methyltransferase activity	--	--	KOG2263	Methionine synthase II (cobalamin-independent)	UP	5831.08
Cluster-22590.40069	29880.1	34600.3	14492	29989.6	13575.8	18342	4857	10369.5	10584.7	1030.13	1417.24	644.67	1150.1	545.19	736.07	234.12	433.78	415.08	1965	KAG9159421.1	KAG9159421	782	3.2e-97	hypothetical protein Leryth_010969 [Lithospermum erythrorhizon]	XM_004143752.3	XM_004143752	233	2.99777e-116	PREDICTED: Cucumis sativus chlorophyll a-b binding protein 6A, chloroplastic (LOC101211428), mRNA	K08907	LHCA1	light-harvesting complex I chlorophyll a/b binding protein 1	http://www.genome.jp/dbget-bin/www_bget?ko:K08907	Q01667	749	5.46e-94	Chlorophyll a-b binding protein 6, chloroplastic OS=Arabidopsis thaliana OX=3702 GN=LHCA1 PE=1 SV=1	--	--	--	--	--	--	--	--	--	--	FALSE	19592.1
Cluster-29672.0	0	0	0	0	0	0	93	3	74	0	0	0	0	0	0	15.87	0.46	10.48	773	KAJ8609263.1	KAJ8609263	749	1.55e-94	hypothetical protein MRB53_039204 [Persea americana]	CP125846.1	CP125846	63	3.65101e-22	Trifolium repens isolate ACLI19 chromosome 06_0cc	--	--	--	--	Q6CPQ9	745	7.16e-92	Elongation factor 2 OS=Kluyveromyces lactis (strain ATCC 8585 / CBS 2359 / DSM 70799 / NBRC 1267 / NRRL Y-1140 / WM37) OX=284590 GN=EFT1 PE=3 SV=1	PF03764	Elongation factor G, domain IV	--	--	GO:0005525	GTP binding	--	--	KOG0469	Elongation factor 2	DOWN	0
Cluster-22590.34123	218	426.11	153	179	245	140	18	87	23	14.51	33.63	13.45	13.59	19.56	11.07	1.7	7.22	1.78	1153	KAG9129013.1	KAG9129013	1014	1.37e-135	hypothetical protein Leryth_021701 [Lithospermum erythrorhizon]	--	--	--	--	--	K11755	hisIE	phosphoribosyl-AMP cyclohydrolase / phosphoribosyl-ATP pyrophosphohydrolase	http://www.genome.jp/dbget-bin/www_bget?ko:K11755	O82768	833	1.39e-109	Histidine biosynthesis bifunctional protein hisIE, chloroplastic OS=Arabidopsis thaliana OX=3702 GN=HISN2 PE=1 SV=1	PF01502//PF12643	Phosphoribosyl-AMP cyclohydrolase//MazG-like family	GO:0000105//GO:0006144//GO:0006206//GO:0006547//GO:0009143	histidine biosynthetic process//purine nucleobase metabolic process//pyrimidine nucleobase metabolic process//histidine metabolic process//nucleoside triphosphate catabolic process	GO:0004635//GO:0047429	phosphoribosyl-AMP cyclohydrolase activity//nucleoside triphosphate diphosphatase activity	--	--	KOG4311	Histidinol dehydrogenase	FALSE	183.384
Cluster-22590.6067	0	9.97	0	3	1	19.17	514.26	48	437.13	0	3.66	0	1.31	0.48	8.39	255.54	23.54	189.09	462	BAK02932.1	BAK02932	642	1.21e-84	predicted protein [Hordeum vulgare subsp. vulgare]	AK108089.1	AK108089	265	1.08151e-134	Oryza sativa Japonica Group cDNA clone:002-139-A01, full insert sequence	K02951	RP-S12e, RPS12	small subunit ribosomal protein S12e	http://www.genome.jp/dbget-bin/www_bget?ko:K02951	O59936	578	9.83e-77	Small ribosomal subunit protein eS12 OS=Blumeria hordei OX=2867405 GN=RPS12 PE=3 SV=1	--	--	--	--	--	--	--	--	KOG3406	40S ribosomal protein S12	DOWN	6.74391
Cluster-22590.6063	0	0	0	14	0	12	143	22	142	0	0	0	1.18	0	1.05	14.97	2.03	12.2	1069	KAJ1681409.1	KAJ1681409	825	1.74e-106	hypothetical protein LUZ63_023372 [Rhynchospora breviuscula]	--	--	--	--	--	K00002	AKR1A1, adh	alcohol dehydrogenase (NADP+)	http://www.genome.jp/dbget-bin/www_bget?ko:K00002	Q0GYU5	1025	2.25e-138	D/L-glyceraldehyde reductase OS=Hypocrea jecorina OX=51453 GN=gld1 PE=1 SV=1	--	--	--	--	--	--	--	--	KOG1577	Aldo/keto reductase family proteins	FALSE	7.89858
Cluster-22590.6068	0	0	0	1	0	0	71	29	96	0	0	0	0.49	0	0	38.8	15.85	45.99	447	BAK05398.1	BAK05398	424	7.48e-50	predicted protein [Hordeum vulgare subsp. vulgare]	AK374201.1	AK374201	139	1.15518e-64	Hordeum vulgare subsp. vulgare mRNA for predicted protein, complete cds, clone: NIASHv3057H23	K02985	RP-S3e, RPS3	small subunit ribosomal protein S3e	http://www.genome.jp/dbget-bin/www_bget?ko:K02985	P47835	386	4.19e-46	Small ribosomal subunit protein uS3B OS=Xenopus laevis OX=8355 GN=rps3-b PE=2 SV=1	PF00189	Ribosomal protein S3, C-terminal domain	GO:0042254//GO:0006412	ribosome biogenesis//translation	GO:0003735	structural constituent of ribosome	GO:0005840	ribosome	KOG3181	40S ribosomal protein S3	DOWN	0.319
Cluster-22590.37708	495.01	347	837.9	192	151	153	201	596.65	200	13.7	11.41	29.77	5.88	4.84	4.91	7.76	19.92	6.27	2379	KAA8534603.1	KAA8534603	2106	2.3e-287	hypothetical protein F0562_032138 [Nyssa sinensis]	XM_011078571.2	XM_011078571	228	2.19002e-113	PREDICTED: Sesamum indicum uncharacterized LOC105161020 (LOC105161020), transcript variant X1, mRNA	--	--	--	--	--	--	--	--	--	--	--	--	--	--	--	--	--	--	FALSE	158.163
Cluster-22590.37704	167	104	293	149	252	82	5	66	34	4.94	3.66	11.15	4.89	8.65	2.82	0.21	2.36	1.14	2243	KAG9137555.1	KAG9137555	2383	0	hypothetical protein Leryth_018843 [Lithospermum erythrorhizon]	XM_020561666.1	XM_020561666	138	2.21538e-63	PREDICTED: Prunus persica uncharacterized LOC18778465 (LOC18778465), transcript variant X2, mRNA	--	--	--	--	Q0WQX9	273	1.78e-23	Probable E3 ubiquitin-protein ligase WAVH2 OS=Arabidopsis thaliana OX=3702 GN=WAVH2 PE=1 SV=1	PF02048//PF12861//PF12678//PF00097	Heat-stable enterotoxin ST//Anaphase-promoting complex subunit 11 RING-H2 finger//RING-H2 zinc finger domain//Zinc finger, C3HC4 type (RING finger)	GO:0031145	anaphase-promoting complex-dependent catabolic process	GO:0061630//GO:0046872//GO:0090729//GO:0008270//GO:0097602	ubiquitin protein ligase activity//metal ion binding//toxin activity//zinc ion binding//cullin family protein binding	GO:0005680//GO:0005615	anaphase-promoting complex//extracellular space	--	--	FALSE	159.688
Cluster-22590.36251	1375.29	1359	917.08	729.87	781.09	166	143.1	419	490	27.44	32.25	23.37	16.02	17.92	3.82	3.97	10.02	11.02	3191	KAG9131969.1	KAG9131969	608	2.46e-66	hypothetical protein Leryth_017174 [Lithospermum erythrorhizon]	XM_009626185.3	XM_009626185	47	1.22186e-12	PREDICTED: Nicotiana tomentosiformis epimerase family protein SDR39U1 homolog, chloroplastic (LOC104115523), mRNA	K07071	K07071	uncharacterized protein	http://www.genome.jp/dbget-bin/www_bget?ko:K07071	Q9SJU9	518	5.83e-57	Epimerase family protein SDR39U1 homolog, chloroplastic OS=Arabidopsis thaliana OX=3702 GN=GC1 PE=2 SV=2	PF01113//PF01073//PF01118	Dihydrodipicolinate reductase, N-terminus//3-beta hydroxysteroid dehydrogenase/isomerase family//Semialdehyde dehydrogenase, NAD binding domain	GO:0008207//GO:0008210//GO:0008209//GO:0009085//GO:0006694//GO:0009089	C21-steroid hormone metabolic process//estrogen metabolic process//androgen metabolic process//lysine biosynthetic process//steroid biosynthetic process//lysine biosynthetic process via diaminopimelate	GO:0051287//GO:0016616//GO:0003854//GO:0008839//GO:0016620	NAD binding//oxidoreductase activity, acting on the CH-OH group of donors, NAD or NADP as acceptor//3-beta-hydroxy-delta5-steroid dehydrogenase activity//4-hydroxy-tetrahydrodipicolinate reductase//oxidoreductase activity, acting on the aldehyde or oxo group of donors, NAD or NADP as acceptor	--	--	--	--	FALSE	555.255
Cluster-22590.31709	459	341	361.39	38	118	91	106	180	81	59.02	51.75	64.21	5.85	19.26	14.44	19.81	30.45	12.59	732	KAG5625433.1	KAG5625433	434	8.65e-50	hypothetical protein H5410_010651 [Solanum commersonii]	--	--	--	--	--	--	--	--	--	Q9SK82	406	2.67e-45	UDP-glycosyltransferase 85A1 OS=Arabidopsis thaliana OX=3702 GN=UGT85A1 PE=2 SV=1	PF00201	UDP-glucoronosyl and UDP-glucosyl transferase	--	--	GO:0008194	UDP-glycosyltransferase activity	--	--	--	--	FALSE	79.6868
Cluster-22590.31702	322	174	196.03	191	160	186	24	76	24	14.88	9.55	11.79	9.91	8.71	10.08	1.56	4.31	1.27	1537	KAG9159793.1	KAG9159793	677	1.65e-82	hypothetical protein Leryth_007801 [Lithospermum erythrorhizon]	CP054671.1	CP054671	84	1.57237e-33	Carpinus viminea chromosome 5	--	--	--	--	Q9LHF0	494	8.84e-57	Zinc-finger homeodomain protein 9 OS=Arabidopsis thaliana OX=3702 GN=ZHD9 PE=1 SV=1	--	--	--	--	--	--	--	--	--	--	UP	170.452
Cluster-20652.0	0	0	0	0	0	0	53	1	85	0	0	0	0	0	0	6.97	0.12	9.22	913	POE63179.1	POE63179	818	4.81e-107	proteasome subunit beta type-7 [Quercus suber]	--	--	--	--	--	K02736	PSMB4	20S proteasome subunit beta 7	http://www.genome.jp/dbget-bin/www_bget?ko:K02736	Q9USQ9	601	5.94e-76	Probable proteasome subunit beta type-7 OS=Schizosaccharomyces pombe (strain 972 / ATCC 24843) OX=284812 GN=SPBC577.10 PE=3 SV=1	PF00227	Proteasome subunit	GO:0051603	proteolysis involved in protein catabolic process	--	--	GO:0005839	proteasome core complex	KOG0185	20S proteasome, regulatory subunit beta type PSMB4/PRE4	DOWN	0
Cluster-22590.23353	202	255	115	65	53	33	2	7	3	17.27	25.81	13.16	6.43	5.53	3.39	0.24	0.76	0.3	960	KAG9149380.1	KAG9149380	541	2.74e-66	hypothetical protein Leryth_003350 [Lithospermum erythrorhizon]	--	--	--	--	--	--	--	--	--	--	--	--	--	--	--	--	--	--	--	--	--	--	--	UP	48.8299
Cluster-22590.23355	92	338	70	48	113	24	0	0	0	5.01	21.84	4.99	2.95	7.3	1.54	0	0	0	1347	KAG9130762.1	KAG9130762	1482	9.63e-197	hypothetical protein Leryth_012709 [Lithospermum erythrorhizon]	XM_023034912.1	XM_023034912	94	3.79183e-39	PREDICTED: Olea europaea var. sylvestris DNA (cytosine-5)-methyltransferase CMT3 (LOC111405845), transcript variant X1, mRNA	K00558	DNMT1, dcm	DNA (cytosine-5)-methyltransferase 1	http://www.genome.jp/dbget-bin/www_bget?ko:K00558	C0SQ89	1223	4.85e-159	DNA (cytosine-5)-methyltransferase CMT3 OS=Oryza sativa subsp. japonica OX=39947 GN=CMT3 PE=2 SV=1	PF00145	C-5 cytosine-specific DNA methylase	--	--	GO:0008168	methyltransferase activity	--	--	--	--	UP	61.9516
Cluster-22590.23354	7	88	56	18	84	0	0	1	0	0.3	4.53	3.15	0.87	4.28	0	0	0.05	0	1620	KAG9130762.1	KAG9130762	1648	2.62e-220	hypothetical protein Leryth_012709 [Lithospermum erythrorhizon]	--	--	--	--	--	K00558	DNMT1, dcm	DNA (cytosine-5)-methyltransferase 1	http://www.genome.jp/dbget-bin/www_bget?ko:K00558	C0SQ89	936	4.25e-115	DNA (cytosine-5)-methyltransferase CMT3 OS=Oryza sativa subsp. japonica OX=39947 GN=CMT3 PE=2 SV=1	PF01426//PF00145	BAH domain//C-5 cytosine-specific DNA methylase	--	--	GO:0008168//GO:0003682	methyltransferase activity//chromatin binding	GO:0000785	chromatin	--	--	FALSE	35.3089
Cluster-22590.23359	39	235	34	0	0	0	0	0	0	3.23	23.01	3.76	0	0	0	0	0	0	983	ABK23128.1	ABK23128	299	2.12e-30	unknown [Picea sitchensis]	EF083793.1	EF083793	313	4.97509e-161	Picea sitchensis clone WS02910_K12 unknown mRNA	--	--	--	--	P37220	118	1.05e-06	Abscisic stress-ripening protein 3 OS=Solanum lycopersicum OX=4081 GN=ASR3 PE=3 SV=2	--	--	--	--	--	--	--	--	--	--	FALSE	0
Cluster-18912.0	0	0	0	0	0	0	30	2	24	0	0	0	0	0	0	15.97	1.06	11.18	451	GLI68167.1	GLI68167	259	5.06e-27	hypothetical protein VaNZ11_012507, partial [Volvox africanus]	--	--	--	--	--	K02975	RP-S25e, RPS25	small subunit ribosomal protein S25e	http://www.genome.jp/dbget-bin/www_bget?ko:K02975	Q3E792	256	3.64e-28	Small ribosomal subunit protein eS25A OS=Saccharomyces cerevisiae (strain ATCC 204508 / S288c) OX=559292 GN=RPS25A PE=1 SV=1	PF12802//PF01047	MarR family//MarR family	GO:0006355	regulation of DNA-templated transcription	GO:0003700	DNA-binding transcription factor activity	GO:0005667	transcription regulator complex	KOG1767	40S ribosomal protein S25	DOWN	0
Cluster-37457.0	0	0	0	7	0	1	101	10	207	0	0	0	0.61	0	0.09	10.81	0.95	18.2	1052	XP_010547238.1	XP_010547238	530	2e-63	PREDICTED: 60S ribosomal protein L6-3-like [Tarenaya hassleriana]	AK370920.1	AK370920	49	3.04508e-14	Hordeum vulgare subsp. vulgare mRNA for predicted protein, complete cds, clone: NIASHv2120E17	K02934	RP-L6e, RPL6	large subunit ribosomal protein L6e	http://www.genome.jp/dbget-bin/www_bget?ko:K02934	Q9FZ76	509	7.4e-62	Large ribosomal subunit protein eL6z OS=Arabidopsis thaliana OX=3702 GN=RPL6A PE=2 SV=1	PF01159//PF03868	Ribosomal protein L6e//Ribosomal protein L6, N-terminal domain	GO:0042254//GO:0006412	ribosome biogenesis//translation	GO:0003735	structural constituent of ribosome	GO:0005840	ribosome	KOG1694	60s ribosomal protein L6	DOWN	2.51905
Cluster-22590.10539	23	10	25	86	61	122	238	141	169	0.96	0.5	1.36	4.02	2.99	5.97	13.96	7.2	8.08	1669	KAG9147535.1	KAG9147535	1870	7.53e-261	hypothetical protein Leryth_007330 [Lithospermum erythrorhizon]	XM_015208123.2	XM_015208123	301	4.01329e-154	PREDICTED: Solanum pennellii heptahelical transmembrane protein 4-like (LOC107008910), mRNA	K07297	ADIPOR	adiponectin receptor	http://www.genome.jp/dbget-bin/www_bget?ko:K07297	Q9SZG0	1458	4.31e-200	Heptahelical transmembrane protein 4 OS=Arabidopsis thaliana OX=3702 GN=HHP4 PE=2 SV=1	PF03006	Haemolysin-III related	--	--	--	--	GO:0016020	membrane	KOG0748	Predicted membrane proteins, contain hemolysin III domain	FALSE	83.8031
Cluster-38348.0	0	0	0	0	0	0	43	0	87	0	0	0	0	0	0	5.27	0	8.77	958	POE72437.1	POE72437	1351	2.22e-186	actin-related protein 3 [Quercus suber]	--	--	--	--	--	K18584	ACTR3, ARP3	actin-related protein 3	http://www.genome.jp/dbget-bin/www_bget?ko:K18584	P78712	1303	1.31e-179	Actin-related protein 3 OS=Neurospora crassa (strain ATCC 24698 / 74-OR23-1A / CBS 708.71 / DSM 1257 / FGSC 987) OX=367110 GN=arp-3 PE=2 SV=2	--	--	--	--	--	--	--	--	KOG0678	Actin-related protein Arp2/3 complex, subunit Arp3	DOWN	0
Cluster-22590.32058	275.04	256.27	105.56	108.36	121.01	85.57	56	31.13	9	28.2	31.07	14.68	13.03	15.38	10.65	8.26	4.11	1.1	847	KAG9128661.1	KAG9128661	420	2.62e-47	hypothetical protein Leryth_018308 [Lithospermum erythrorhizon]	XM_022117196.2	XM_022117196	82	1.10108e-32	PREDICTED: Helianthus annuus pathogen-associated molecular patterns-induced protein A70 (LOC110868110), mRNA	--	--	--	--	F4K956	187	1.16e-14	Pathogen-associated molecular patterns-induced protein A70 OS=Arabidopsis thaliana OX=3702 GN=A70 PE=1 SV=1	--	--	--	--	--	--	--	--	--	--	FALSE	101.643
Cluster-22590.32050	370.97	282	333	279.99	155	276.9	13	82.09	61	59.81	53.54	76	55.43	32.68	56.21	3.09	17.92	12.15	640	KAG9130958.1	KAG9130958	875	1.47e-114	hypothetical protein Leryth_006735 [Lithospermum erythrorhizon]	XM_042189968.1	XM_042189968	128	2.20263e-58	PREDICTED: Salvia splendens fasciclin-like arabinogalactan protein 17 (LOC121792144), transcript variant X2, mRNA	--	--	--	--	Q66GR0	663	3.22e-84	Fasciclin-like arabinogalactan protein 17 OS=Arabidopsis thaliana OX=3702 GN=FLA17 PE=2 SV=1	PF11605	Vacuolar protein sorting protein 36 Vps36	--	--	GO:0032266//GO:0043130	phosphatidylinositol-3-phosphate binding//ubiquitin binding	--	--	--	--	UP	223.113
Cluster-22590.46448	422	130	796	235	180	81	31	35	19	15.66	5.73	38.2	9.72	7.8	3.51	1.61	1.58	0.8	1845	KAG9153453.1	KAG9153453	620	4.78e-69	hypothetical protein Leryth_025745 [Lithospermum erythrorhizon]	--	--	--	--	--	--	--	--	--	Q40161	434	1.18e-44	Polygalacturonase-1 non-catalytic subunit beta OS=Solanum lycopersicum OX=4081 GN=GP1 PE=1 SV=1	PF03930	Recombinase Flp protein N-terminus	GO:0006310	DNA recombination	--	--	--	--	--	--	UP	161.492
Cluster-22590.46444	543	408	229	164	80	234	323	309	282	57.09	50.71	32.7	20.26	10.45	29.92	48.88	41.89	35.3	833	KAG9158625.1	KAG9158625	525	3.67e-60	hypothetical protein Leryth_019226 [Lithospermum erythrorhizon]	--	--	--	--	--	--	--	--	--	Q949N0	188	1.18e-14	NAC domain-containing protein 53 OS=Arabidopsis thaliana OX=3702 GN=NAC053 PE=2 SV=1	PF02404	Stem cell factor	GO:0007165//GO:0007155	signal transduction//cell adhesion	GO:0005173	stem cell factor receptor binding	GO:0016020	membrane	--	--	FALSE	147.41
Cluster-22590.46447	182	165	214	121.01	123	207	329	458	370	3.12	3.36	4.67	2.27	2.42	4.08	7.82	9.38	7.12	3673	KAG9140501.1	KAG9140501	1413	2.08e-174	hypothetical protein Leryth_016219 [Lithospermum erythrorhizon]	XM_028209565.1	XM_028209565	52	2.34035e-15	PREDICTED: Camellia sinensis CASP-like protein 5B3 (LOC114268392), mRNA	--	--	--	--	Q9SD62	624	1.92e-65	Putative receptor-like protein kinase At3g47110 OS=Arabidopsis thaliana OX=3702 GN=At3g47110 PE=3 SV=1	PF13516//PF00560//PF13855//PF00069//PF07714//PF01284	Leucine Rich repeat//Leucine Rich Repeat//Leucine rich repeat//Protein kinase domain//Protein tyrosine and serine/threonine kinase//Membrane-associating domain	GO:0006468	protein phosphorylation	GO:0005515//GO:0004672//GO:0005524	protein binding//protein kinase activity//ATP binding	GO:0016020	membrane	--	--	DOWN	141.105
Cluster-22590.46441	33	25	36	143	169	228.96	40	125	65	1	0.9	1.4	4.8	5.94	8.06	1.69	4.58	2.23	2197	KAG9144927.1	KAG9144927	526	4.52e-56	hypothetical protein Leryth_026357 [Lithospermum erythrorhizon]	--	--	--	--	--	--	--	--	--	--	--	--	--	--	--	--	--	--	--	--	--	--	--	FALSE	170.608
Cluster-22590.44640	386	324	94	4	8	5	87	37	22	132.06	129.08	52.26	1.95	4.25	2.42	47.55	20.23	10.54	447	KAG9152814.1	KAG9152814	350	3.31e-41	hypothetical protein Leryth_017640 [Lithospermum erythrorhizon]	--	--	--	--	--	--	--	--	--	--	--	--	--	--	--	--	--	--	--	--	--	--	--	DOWN	5.52213
Cluster-22590.62181	12	0	9	90	59	134	111	80	24	0.85	0	0.84	7.26	5.01	11.25	11.11	7.06	1.97	1104	KAG9136542.1	KAG9136542	592	2.23e-71	hypothetical protein Leryth_014385 [Lithospermum erythrorhizon]	--	--	--	--	--	K19042	BOI	E3 ubiquitin-protein ligase BOI and related proteins	http://www.genome.jp/dbget-bin/www_bget?ko:K19042	Q9LDD1	394	2.36e-43	Probable BOI-related E3 ubiquitin-protein ligase 3 OS=Arabidopsis thaliana OX=3702 GN=BRG3 PE=1 SV=1	--	--	--	--	--	--	--	--	--	--	FALSE	87.8077
Cluster-34043.0	0	0	0	0	0	6	87.74	13	157	0	0	0	0	0	0.68	11.83	1.56	17.46	898	KAB8976010.1	KAB8976010	1049	1.31e-137	hypothetical protein FH972_026888 [Carpinus fangiana]	--	--	--	--	--	K14640	SLC20A, PIT	solute carrier family 20 (sodium-dependent phosphate transporter)	http://www.genome.jp/dbget-bin/www_bget?ko:K14640	P15710	505	3.69e-58	Phosphate-repressible phosphate permease pho-4 OS=Neurospora crassa (strain ATCC 24698 / 74-OR23-1A / CBS 708.71 / DSM 1257 / FGSC 987) OX=367110 GN=pho-4 PE=1 SV=1	PF01384//PF02153	Phosphate transporter family//Prephenate dehydrogenase, nucleotide-binding domain	GO:0006817	phosphate ion transport	GO:0070403//GO:0005315	NAD+ binding//inorganic phosphate transmembrane transporter activity	GO:0016020	membrane	KOG2493	Na+/Pi symporter	DOWN	1.71629
Cluster-22590.64491	0	0	0	0	0	7	98	0	69.95	0	0	0	0	0	2.67	42.72	0	26.32	485	BAK05232.1	BAK05232	420	5.28e-51	predicted protein [Hordeum vulgare subsp. vulgare]	XM_051088641.1	XM_051088641	68	3.70221e-25	PREDICTED: Cucumis melo polyubiquitin-like (LOC103484592), mRNA	K02927	RP-L40e, RPL40, UBA52	ubiquitin-large subunit ribosomal protein L40e	http://www.genome.jp/dbget-bin/www_bget?ko:K02927	P0C224	420	1.34e-52	Ubiquitin-ribosomal protein eL40 fusion protein OS=Neurospora crassa (strain ATCC 24698 / 74-OR23-1A / CBS 708.71 / DSM 1257 / FGSC 987) OX=367110 GN=crp-79 PE=1 SV=2	PF01020//PF00240//PF10476	Ribosomal L40e family//Ubiquitin family//Protein of unknown function C-terminus (DUF2448)	GO:0042254//GO:0006412	ribosome biogenesis//translation	GO:0005515//GO:0003735	protein binding//structural constituent of ribosome	GO:0005637//GO:0005840	nuclear inner membrane//ribosome	KOG0003	Ubiquitin/60s ribosomal protein L40 fusion	FALSE	2.00234
Cluster-22590.64490	0	0	0	0	0	0	19	2	54	0	0	0	0	0	0	39.26	5.33	110.18	324	POE56796.1	POE56796	517	1.47e-59	60s ribosomal protein l2 [Quercus suber]	AK108169.1	AK108169	175	7.89322e-85	Oryza sativa Japonica Group cDNA clone:002-139-H09, full insert sequence	K02938	RP-L8e, RPL8	large subunit ribosomal protein L8e	http://www.genome.jp/dbget-bin/www_bget?ko:K02938	A0A1D8PF08	460	6.86e-58	Large ribosomal subunit protein uL2 OS=Candida albicans (strain SC5314 / ATCC MYA-2876) OX=237561 GN=RPL2 PE=1 SV=1	PF00181	Ribosomal Proteins L2, RNA binding domain	GO:0042254//GO:0006412	ribosome biogenesis//translation	GO:0003735	structural constituent of ribosome	GO:0005840	ribosome	KOG2309	60s ribosomal protein L2/L8	DOWN	0
Cluster-22590.64497	0	0	0	1	0	37.31	347.36	57.96	811.03	0	0	0	0.16	0	6.14	67.26	10.18	130.77	717	POE94587.1	POE94587	734	5.24e-97	eukaryotic translation initiation factor 5a [Quercus suber]	BT146502.1	BT146502	204	1.40191e-100	Lotus japonicus clone JCVI-FLLj-13A14 unknown mRNA	K03263	EIF5A	translation initiation factor 5A	http://www.genome.jp/dbget-bin/www_bget?ko:K03263	O94083	608	1.64e-79	Eukaryotic translation initiation factor 5A OS=Candida albicans (strain SC5314 / ATCC MYA-2876) OX=237561 GN=ANB1 PE=3 SV=2	PF01287	Eukaryotic elongation factor 5A hypusine, DNA-binding OB fold	GO:0006448//GO:0045905//GO:0045901	regulation of translational elongation//positive regulation of translational termination//positive regulation of translational elongation	GO:0003746//GO:0003723//GO:0043022	translation elongation factor activity//RNA binding//ribosome binding	GO:0005840	ribosome	KOG3271	Translation initiation factor 5A (eIF-5A)	DOWN	10.9028
Cluster-22590.64496	0	0	0	0	0	0	89.58	30	712.61	0	0	0	0	0	0	15.65	4.73	103.37	762	POE61039.1	POE61039	610	6.55e-78	eukaryotic translation initiation factor 5a [Quercus suber]	OX940861.1	OX940861	46	1.01426e-12	Parietaria judaica genome assembly, chromosome: 2	K03263	EIF5A	translation initiation factor 5A	http://www.genome.jp/dbget-bin/www_bget?ko:K03263	O94083	627	3.67e-82	Eukaryotic translation initiation factor 5A OS=Candida albicans (strain SC5314 / ATCC MYA-2876) OX=237561 GN=ANB1 PE=3 SV=2	PF01287	Eukaryotic elongation factor 5A hypusine, DNA-binding OB fold	GO:0045901//GO:0045905//GO:0006448	positive regulation of translational elongation//positive regulation of translational termination//regulation of translational elongation	GO:0043022//GO:0003746//GO:0003723	ribosome binding//translation elongation factor activity//RNA binding	GO:0005840	ribosome	KOG3271	Translation initiation factor 5A (eIF-5A)	DOWN	0
Cluster-22590.64495	0	0	0	1	0	0	695	9	101.5	0	0	0	0.05	0	0	45.73	0.52	5.45	1521	XP_023907939.1	XP_023907939	1095	1.16e-144	aldo-keto reductase yakc [NADP(+)]-like [Quercus suber] >POF16489.1 aldo-keto reductase yakc [nadp(+)] [Quercus suber]	--	--	--	--	--	--	--	--	--	Q09923	924	1.14e-120	Aldo-keto reductase yakc [NADP(+)] OS=Schizosaccharomyces pombe (strain 972 / ATCC 24843) OX=284812 GN=yakc PE=1 SV=1	--	--	--	--	--	--	--	--	--	--	DOWN	0.319
Cluster-22590.64494	0	0	1	0	0	6	114	5	106	0	0	0.17	0	0	0.92	20.68	0.82	15.98	745	POE49001.1	POE49001	659	7.54e-85	uncharacterized protein CFP56_32153 [Quercus suber]	--	--	--	--	--	K07305	msrB	peptide-methionine (R)-S-oxide reductase	http://www.genome.jp/dbget-bin/www_bget?ko:K07305	Q9ZS91	462	1.71e-57	Peptide methionine sulfoxide reductase B5 OS=Arabidopsis thaliana OX=3702 GN=MSRB5 PE=1 SV=1	PF01641	SelR domain	--	--	GO:0033743	peptide-methionine (R)-S-oxide reductase activity	--	--	KOG0856	Predicted pilin-like transcription factor	DOWN	1.71629
Cluster-22590.64499	0	0	0	0	0	0	97	1	47	0	0	0	0	0	0	36.94	0.36	15.32	512	POE94587.1	POE94587	287	2.91e-30	eukaryotic translation initiation factor 5a [Quercus suber]	--	--	--	--	--	K03263	EIF5A	translation initiation factor 5A	http://www.genome.jp/dbget-bin/www_bget?ko:K03263	O94083	199	9.53e-19	Eukaryotic translation initiation factor 5A OS=Candida albicans (strain SC5314 / ATCC MYA-2876) OX=237561 GN=ANB1 PE=3 SV=2	PF01287	Eukaryotic elongation factor 5A hypusine, DNA-binding OB fold	GO:0045905//GO:0006448//GO:0045901	positive regulation of translational termination//regulation of translational elongation//positive regulation of translational elongation	GO:0043022//GO:0003746//GO:0003723	ribosome binding//translation elongation factor activity//RNA binding	GO:0005840	ribosome	KOG3271	Translation initiation factor 5A (eIF-5A)	DOWN	0
Cluster-22590.64498	0	0	0	7	0	0	154.07	29	259.04	0	0	0	1.23	0	0	32.75	5.62	45.98	680	POE94587.1	POE94587	604	1.99e-77	eukaryotic translation initiation factor 5a [Quercus suber]	AK110635.1	AK110635	134	1.08472e-61	Oryza sativa Japonica Group cDNA clone:002-169-C03, full insert sequence	K03263	EIF5A	translation initiation factor 5A	http://www.genome.jp/dbget-bin/www_bget?ko:K03263	O94083	544	5.57e-70	Eukaryotic translation initiation factor 5A OS=Candida albicans (strain SC5314 / ATCC MYA-2876) OX=237561 GN=ANB1 PE=3 SV=2	PF05349//PF01287	GATA-type transcription activator, N-terminal//Eukaryotic elongation factor 5A hypusine, DNA-binding OB fold	GO:0045901//GO:0045893//GO:0006448//GO:0045905	positive regulation of translational elongation//positive regulation of DNA-templated transcription//regulation of translational elongation//positive regulation of translational termination	GO:0003723//GO:0043022//GO:0008270//GO:0003677//GO:0003746	RNA binding//ribosome binding//zinc ion binding//DNA binding//translation elongation factor activity	GO:0005840//GO:0005634	ribosome//nucleus	KOG3271	Translation initiation factor 5A (eIF-5A)	DOWN	2.233
Cluster-22590.6025	0	0	0	0	5	0	128	5	350	0	0	0	0	0.76	0	22.41	0.79	50.88	761	KAG5219927.1	KAG5219927	1140	1.31e-149	Aconitate hydratase mitochondrial [Salix suchowensis]	CP084613.1	CP084613	39	7.88551e-09	Chlorella sorokiniana strain SLA-04 chromosome 3	K01681	ACO, acnA	aconitate hydratase	http://www.genome.jp/dbget-bin/www_bget?ko:K01681	Q4WLN1	1076	1.16e-141	Aconitate hydratase, mitochondrial OS=Aspergillus fumigatus (strain ATCC MYA-4609 / CBS 101355 / FGSC A1100 / Af293) OX=330879 GN=acoA PE=1 SV=1	--	--	--	--	--	--	--	--	KOG0453	Aconitase/homoaconitase (aconitase superfamily)	DOWN	1.75993
Cluster-21887.0	0	0	0	0	0	0	16	6	53	0	0	0	0	0	0	2.47	0.83	6.77	823	KAJ8607055.1	KAJ8607055	500	2.14e-57	hypothetical protein MRB53_040564 [Persea americana]	--	--	--	--	--	--	--	--	--	P08158	1011	1.65e-134	Acetamidase OS=Emericella nidulans (strain FGSC A4 / ATCC 38163 / CBS 112.46 / NRRL 194 / M139) OX=227321 GN=amdS PE=2 SV=1	--	--	--	--	--	--	--	--	KOG1212	Amidases	DOWN	0
Cluster-46692.0	4	48	3	0	0	0	0	0	0	0.73	10.32	0.79	0	0	0	0	0	0	597	XP_057872113.1	XP_057872113	683	9.86e-85	2,3-bisphosphoglycerate-independent phosphoglycerate mutase [Cryptomeria japonica]	BT116357.1	BT116357	382	0	Picea glauca clone GQ03717_C14 mRNA sequence	--	--	--	--	Q42908	654	5.61e-82	2,3-bisphosphoglycerate-independent phosphoglycerate mutase OS=Mesembryanthemum crystallinum OX=3544 GN=PGM1 PE=2 SV=1	PF01676	Metalloenzyme superfamily	--	--	GO:0046872//GO:0003824	metal ion binding//catalytic activity	--	--	KOG4513	Phosphoglycerate mutase	FALSE	0
Cluster-22590.59822	64	10	36	63	20	62	279	205	168	3.92	0.73	2.9	4.39	1.46	4.5	24.18	15.6	11.92	1228	KAG9157237.1	KAG9157237	1259	4.1e-172	hypothetical protein Leryth_004914 [Lithospermum erythrorhizon]	--	--	--	--	--	--	--	--	--	Q9KG32	476	8.41e-56	Uncharacterized isomerase BH0283 OS=Halalkalibacterium halodurans (strain ATCC BAA-125 / DSM 18197 / FERM 7344 / JCM 9153 / C-125) OX=272558 GN=BH0283 PE=3 SV=1	PF02567	Phenazine biosynthesis-like protein	GO:0009058	biosynthetic process	GO:0003824	catalytic activity	--	--	KOG3033	Predicted PhzC/PhzF-type epimerase	DOWN	44.8717
Cluster-22590.59820	23	42	21	8	9	37	0	1	3	1.68	3.64	2.04	0.67	0.79	3.23	0	0.09	0.26	1074	KAG9137483.1	KAG9137483	1039	2.42e-139	hypothetical protein Leryth_016784 [Lithospermum erythrorhizon]	XM_018770185.2	XM_018770185	212	7.61539e-105	PREDICTED: Nicotiana tomentosiformis plasmodesmata-located protein 2-like (LOC104094628), transcript variant X2, mRNA	--	--	--	--	Q6NM73	789	6.16e-103	Plasmodesmata-located protein 2 OS=Arabidopsis thaliana OX=3702 GN=PDLP2 PE=1 SV=1	--	--	--	--	--	--	--	--	--	--	FALSE	16.3037
Cluster-22590.59825	19	5	18	98	122	65	49	185	89	0.62	0.19	0.76	3.56	4.64	2.47	2.24	7.33	3.31	2057	KAG9155249.1	KAG9155249	676	2.55e-78	hypothetical protein Leryth_023379 [Lithospermum erythrorhizon]	--	--	--	--	--	--	--	--	--	Q9FME0	279	2.01e-24	Replication protein A 70 kDa DNA-binding subunit D OS=Arabidopsis thaliana OX=3702 GN=RPA1D PE=2 SV=1	--	--	--	--	--	--	--	--	KOG0851	Single-stranded DNA-binding replication protein A (RPA), large (70 kD) subunit and related ssDNA-binding proteins	FALSE	92.7975
Cluster-22590.63389	7	0	0	2	0	0	83	11	113	0.6	0	0	0.2	0	0	10.12	1.19	11.34	961	POF24710.1	POF24710	729	5.92e-95	40s ribosomal protein s11-a [Quercus suber]	XM_002501400.1	XM_002501400	102	9.56904e-44	Micromonas commoda ribosomal protein partial mRNA	K02949	RP-S11e, RPS11	small subunit ribosomal protein S11e	http://www.genome.jp/dbget-bin/www_bget?ko:K02949	P0CT73	636	1.37e-82	Small ribosomal subunit protein uS17A OS=Schizosaccharomyces pombe (strain 972 / ATCC 24843) OX=284812 GN=rps1101 PE=2 SV=1	PF00366	Ribosomal protein S17	GO:0006412//GO:0042254	translation//ribosome biogenesis	GO:0003735	structural constituent of ribosome	GO:0005840	ribosome	KOG1728	40S ribosomal protein S11	DOWN	0.638
Cluster-22590.63382	0	0	0	0	0	0	18	4	37	0	0	0	0	0	0	12.88	2.99	23.72	411	POE71363.1	POE71363	351	1.28e-39	elongation factor 1-beta [Quercus suber]	MT610923.1	MT610923	82	5.11998e-33	Apocynum sibiricum isolate DPP6 small subunit ribosomal RNA gene, partial sequence; internal transcribed spacer 1, 5.8S ribosomal RNA gene, and internal transcribed spacer 2, complete sequence; and large subunit ribosomal RNA gene, partial sequence	--	--	--	--	Q69BZ7	310	4.55e-35	Elongation factor 1-beta OS=Penicillium citrinum OX=5077 PE=1 SV=1	--	--	--	--	--	--	--	--	KOG1668	Elongation factor 1 beta/delta chain	DOWN	0
Cluster-22590.34702	229	66	344	65	48	35	0	2	14	30.18	10.26	62.79	10.28	8.05	5.7	0	0.35	2.24	721	KAG9135033.1	KAG9135033	1123	3.79e-148	hypothetical protein Leryth_011541 [Lithospermum erythrorhizon]	XM_002512958.4	XM_002512958	225	2.98829e-112	PREDICTED: Ricinus communis arginine decarboxylase (LOC8284381), mRNA	K01583	E4.1.1.19	arginine decarboxylase	http://www.genome.jp/dbget-bin/www_bget?ko:K01583	A0A1S3YCW2	1049	1.79e-138	Arginine decarboxylase 1A, chloroplastic OS=Nicotiana tabacum OX=4097 GN=ADC1A PE=1 SV=1	PF02784	Pyridoxal-dependent decarboxylase, pyridoxal binding domain	--	--	GO:0003824	catalytic activity	--	--	--	--	FALSE	47.642
Cluster-45748.0	1	11	0	11	9	13	163	35	41	0.06	0.81	0	0.77	0.67	0.95	14.27	2.69	2.94	1219	KAG9147710.1	KAG9147710	1410	5.37e-195	hypothetical protein Leryth_014861 [Lithospermum erythrorhizon]	XM_015201556.2	XM_015201556	228	1.10682e-113	PREDICTED: Solanum pennellii methylsterol monooxygenase 1-1-like (LOC107003251), mRNA	K14423	SMO1	plant 4,4-dimethylsterol C-4alpha-methyl-monooxygenase	http://www.genome.jp/dbget-bin/www_bget?ko:K14423	Q8L7W5	1070	6.32e-145	Methylsterol monooxygenase 1-1 OS=Arabidopsis thaliana OX=3702 GN=SMO1-1 PE=1 SV=1	PF04116	Fatty acid hydroxylase	GO:0008610	lipid biosynthetic process	GO:0016491//GO:0005506	oxidoreductase activity//iron ion binding	--	--	KOG0873	C-4 sterol methyl oxidase	DOWN	10.3955
Cluster-35435.0	0	0	0	4	0	7	77	3.11	101	0	0	0	0.57	0	1.03	13.42	0.49	14.62	763	POF05975.1	POF05975	1190	1.93e-161	2-methylcitrate synthase, mitochondrial [Quercus suber]	--	--	--	--	--	K01647	CS, gltA	citrate synthase	http://www.genome.jp/dbget-bin/www_bget?ko:K01647	C7C435	1147	1.6e-156	2-methylcitrate synthase, mitochondrial OS=Fusarium solani OX=169388 GN=mcsA PE=1 SV=1	PF00285	Citrate synthase, C-terminal domain	GO:0006099	tricarboxylic acid cycle	GO:0046912	acyltransferase activity, acyl groups converted into alkyl on transfer	--	--	KOG2617	Citrate synthase	FALSE	3.27834
Cluster-22590.55030	10	0	15.52	87	51.94	141.05	0	6	9	0.91	0	1.9	9.23	5.82	15.52	0	0.7	0.97	917	KAG9149848.1	KAG9149848	631	9.26e-78	hypothetical protein Leryth_025097 [Lithospermum erythrorhizon]	XM_024179964.1	XM_024179964	88	5.52467e-36	PREDICTED: Citrus clementina transcription factor bHLH63 (LOC18035295), mRNA	--	--	--	--	Q8GY61	301	1.64e-30	Transcription factor bHLH63 OS=Arabidopsis thaliana OX=3702 GN=BHLH63 PE=1 SV=1	PF00010	Helix-loop-helix DNA-binding domain	--	--	GO:0046983	protein dimerization activity	--	--	--	--	UP	86.3891
Cluster-22590.55035	26	58	0	1	0	0	0	0	8	6.96	18.17	0	0.36	0	0	0	0	2.85	495	KAG9159167.1	KAG9159167	282	9.89e-31	hypothetical protein Leryth_018178 [Lithospermum erythrorhizon]	--	--	--	--	--	--	--	--	--	Q9LNX4	106	6.72e-06	Cyclin-dependent protein kinase inhibitor SMR5 OS=Arabidopsis thaliana OX=3702 GN=SMR5 PE=1 SV=1	--	--	--	--	--	--	--	--	--	--	FALSE	0.319
Cluster-22590.68000	0	0	0	0	0	2	120	17.9	77	0	0	0	0	0	0.76	52.03	7.53	28.8	486	POE77515.1	POE77515	678	7.87e-89	mitochondrial peroxiredoxin prx1 [Quercus suber]	--	--	--	--	--	K24158	prx	thioredoxin-dependent peroxiredoxin	http://www.genome.jp/dbget-bin/www_bget?ko:K24158	P34227	365	1.41e-42	Peroxiredoxin PRX1, mitochondrial OS=Saccharomyces cerevisiae (strain ATCC 204508 / S288c) OX=559292 GN=PRX1 PE=1 SV=1	PF00578//PF10417	AhpC/TSA family//C-terminal domain of 1-Cys peroxiredoxin	--	--	GO:0016209//GO:0051920//GO:0016491	antioxidant activity//peroxiredoxin activity//oxidoreductase activity	--	--	KOG0854	Alkyl hydroperoxide reductase, thiol specific antioxidant and related enzymes	DOWN	0.572097
Cluster-22590.68001	0	0	0	0	0	0	157	17	134.56	0	0	0	0	0	0	61.52	6.39	45.22	506	POE77515.1	POE77515	704	1.15e-92	mitochondrial peroxiredoxin prx1 [Quercus suber]	--	--	--	--	--	K11188	PRDX6	peroxiredoxin 6	http://www.genome.jp/dbget-bin/www_bget?ko:K11188	P34227	433	1.06e-52	Peroxiredoxin PRX1, mitochondrial OS=Saccharomyces cerevisiae (strain ATCC 204508 / S288c) OX=559292 GN=PRX1 PE=1 SV=1	PF08534//PF00578	Redoxin//AhpC/TSA family	--	--	GO:0016491//GO:0016209	oxidoreductase activity//antioxidant activity	--	--	KOG0854	Alkyl hydroperoxide reductase, thiol specific antioxidant and related enzymes	DOWN	0
Cluster-22590.63960	0	0	0	3	0	33	379	89	740	0	0	0	0.33	0	3.81	51.88	10.86	83.6	889	XP_052180108.1	XP_052180108	1018	7.29e-138	LOW QUALITY PROTEIN: ATP synthase subunit a [Diospyros lotus]	XM_052324148.1	XM_052324148	582	0	PREDICTED: Diospyros lotus ATP synthase subunit a (LOC127793300), mRNA	K02126	ATPeF0A, MTATP6, ATP6	F-type H+-transporting ATPase subunit a	http://www.genome.jp/dbget-bin/www_bget?ko:K02126	P14862	1036	3.48e-142	ATP synthase subunit a OS=Cochliobolus heterostrophus OX=5016 GN=ATP6 PE=3 SV=2	PF00119//PF13994	ATP synthase A chain//PgaD-like protein	GO:0043709//GO:0015986	cell adhesion involved in single-species biofilm formation//proton motive force-driven ATP synthesis	GO:0015078	proton transmembrane transporter activity	GO:0045263	proton-transporting ATP synthase complex, coupling factor F(o)	KOG4665	ATP synthase F0 subunit 6 and related proteins	DOWN	10.3966
Cluster-22590.61522	0	30	0	6	0	62	911.03	101.9	1383.04	0	4.68	0	0.95	0	10.13	175.15	17.76	221.35	720	POF17123.1	POF17123	548	4.08e-69	40s ribosomal protein s24 [Quercus suber]	BT102470.1	BT102470	192	6.59764e-94	Picea glauca clone GQ0194_L02 mRNA sequence	K02974	RP-S24e, RPS24	small subunit ribosomal protein S24e	http://www.genome.jp/dbget-bin/www_bget?ko:K02974	P0CU28	442	1.31e-54	Small ribosomal subunit protein eS24 OS=Chaetomium thermophilum (strain DSM 1495 / CBS 144.50 / IMI 039719) OX=759272 GN=CTHT_0041970.2 PE=1 SV=1	PF01282	Ribosomal protein S24e	GO:0042254//GO:0006412	ribosome biogenesis//translation	GO:0003735	structural constituent of ribosome	GO:0005840	ribosome	KOG3424	40S ribosomal protein S24	DOWN	19.649
Cluster-35808.0	0	0	0	0	0	0	242	3	40	0	0	0	0	0	0	18.42	0.2	2.49	1356	GMJ14666.1	GMJ14666	830	2.39e-102	hypothetical protein like AT4G21660 [Hibiscus trionum]	--	--	--	--	--	K12829	SF3B2, SAP145, CUS1	splicing factor 3B subunit 2	http://www.genome.jp/dbget-bin/www_bget?ko:K12829	Q9UUI3	852	3.92e-107	Pre-mRNA-splicing factor sap145 OS=Schizosaccharomyces pombe (strain 972 / ATCC 24843) OX=284812 GN=sap145 PE=1 SV=1	PF02060//PF04973//PF06305//PF04037	Slow voltage-gated potassium channel//Nicotinamide mononucleotide transporter//Lipopolysaccharide assembly protein A domain//Domain of unknown function (DUF382)	GO:0006811//GO:0006813//GO:0034258	monoatomic ion transport//potassium ion transport//nicotinamide riboside transport	GO:0005249//GO:0034257	voltage-gated potassium channel activity//nicotinamide riboside transmembrane transporter activity	GO:0005634//GO:0005886//GO:0016020//GO:0008076	nucleus//plasma membrane//membrane//voltage-gated potassium channel complex	KOG2330	Splicing factor 3b, subunit 2	DOWN	0
Cluster-27444.0	0	0	0	0	0	0	44	1	44	0	0	0	0	0	0	12.47	0.26	10.53	585	CAI9299877.1	CAI9299877	577	9.24e-73	unnamed protein product [Lactuca saligna]	--	--	--	--	--	K00162	PDHB, pdhB	pyruvate dehydrogenase E1 component subunit beta	http://www.genome.jp/dbget-bin/www_bget?ko:K00162	P32473	574	3.21e-72	Pyruvate dehydrogenase E1 component subunit beta, mitochondrial OS=Saccharomyces cerevisiae (strain ATCC 204508 / S288c) OX=559292 GN=PDB1 PE=1 SV=2	--	--	--	--	--	--	--	--	KOG0524	Pyruvate dehydrogenase E1, beta subunit	DOWN	0
Cluster-41825.0	0	0	1	6	0	6	187	17	231	0	0	0.04	0.2	0	0.21	7.96	0.63	7.99	2185	POF03429.1	POF03429	571	4.1e-62	bzip-type transcription factor mbz1 [Quercus suber]	--	--	--	--	--	--	--	--	--	E9EPV1	537	1.19e-58	BZIP-type transcription factor MBZ1 OS=Metarhizium robertsii (strain ARSEF 23 / ATCC MYA-3075) OX=655844 GN=MBZ1 PE=2 SV=2	PF00170//PF03153	bZIP transcription factor//Transcription factor IIA, alpha/beta subunit	GO:0006355//GO:0006367	regulation of DNA-templated transcription//transcription initiation at RNA polymerase II promoter	GO:0003700	DNA-binding transcription factor activity	GO:0005667//GO:0005672	transcription regulator complex//transcription factor TFIIA complex	--	--	DOWN	3.63029
Cluster-44033.0	0	6	0	0	0	0	52	29.94	76	0	0.91	0	0	0	0	9.72	5.06	11.81	732	KAF7845924.1	KAF7845924	364	1.33e-41	hypothetical protein BT93_L0027 [Corymbia citriodora subsp. variegata]	--	--	--	--	--	K09272	SSRP1, POB3	FACT complex subunit SSRP1/POB3	http://www.genome.jp/dbget-bin/www_bget?ko:K09272	Q4IQX3	316	5.05e-36	Non-histone chromosomal protein 6 OS=Gibberella zeae (strain ATCC MYA-4620 / CBS 123657 / FGSC 9075 / NRRL 31084 / PH-1) OX=229533 GN=NHP6 PE=3 SV=1	--	--	--	--	--	--	--	--	KOG0381	HMG box-containing protein	DOWN	0
Cluster-22590.20456	90.92	60.52	132.96	105.7	67.44	111.34	7	11.1	22	6.2	4.89	11.98	8.22	5.52	9.02	0.68	0.94	1.74	1133	KAG9130958.1	KAG9130958	1364	6.23e-186	hypothetical protein Leryth_006735 [Lithospermum erythrorhizon]	XM_055962959.1	XM_055962959	171	4.98257e-82	PREDICTED: Solanum dulcamara fasciclin-like arabinogalactan protein 17 (LOC129887747), mRNA	--	--	--	--	Q66GR0	1099	2.23e-147	Fasciclin-like arabinogalactan protein 17 OS=Arabidopsis thaliana OX=3702 GN=FLA17 PE=2 SV=1	PF07694	5TMR of 5TMR-LYT	GO:0000160//GO:0071555//GO:0016310	phosphorelay signal transduction system//cell wall organization//phosphorylation	GO:0004673//GO:0000155	protein histidine kinase activity//phosphorelay sensor kinase activity	GO:0016020//GO:0009365	membrane//protein histidine kinase complex	--	--	UP	89.1485
Cluster-22590.20455	14	6	1	24	34	9	64	65	117	1.92	0.97	0.19	3.96	5.96	1.53	12.79	11.81	19.49	704	KAG9135509.1	KAG9135509	207	6.72e-16	hypothetical protein Leryth_007252 [Lithospermum erythrorhizon]	--	--	--	--	--	K14486	K14486, ARF	auxin response factor	http://www.genome.jp/dbget-bin/www_bget?ko:K14486	--	--	--	--	PF04019	Protein of unknown function (DUF359)	GO:0015937	coenzyme A biosynthetic process	GO:0016301	kinase activity	--	--	--	--	FALSE	22.198
Cluster-31543.0	0	0	0	0	0	0	29	2	26	0	0	0	0	0	0	6.51	0.41	4.88	660	POF04589.1	POF04589	453	2.32e-49	cytochrome c oxidase assembly protein cox15 [Quercus suber]	--	--	--	--	--	K02259	COX15, ctaA	heme a synthase	http://www.genome.jp/dbget-bin/www_bget?ko:K02259	Q10361	263	4.02e-25	Electron transfer protein 1, mitochondrial OS=Schizosaccharomyces pombe (strain 972 / ATCC 24843) OX=284812 GN=etp1 PE=1 SV=2	PF02628	Cytochrome oxidase assembly protein	GO:0006784	heme A biosynthetic process	GO:0016653	oxidoreductase activity, acting on NAD(P)H, heme protein as acceptor	GO:0016020	membrane	KOG2725	Cytochrome oxidase assembly factor COX15	DOWN	0
Cluster-36606.1	0	0	0	11	0	0	793	2	50.25	0	0	0	7.92	0	0	614.09	1.64	35.1	402	BAK04598.1	BAK04598	415	4.21e-49	predicted protein [Hordeum vulgare subsp. vulgare]	--	--	--	--	--	K02937	RP-L7e, RPL7	large subunit ribosomal protein L7e	http://www.genome.jp/dbget-bin/www_bget?ko:K02937	Q6C603	327	1.92e-37	Large ribosomal subunit protein uL30 OS=Yarrowia lipolytica (strain CLIB 122 / E 150) OX=284591 GN=RPL7 PE=3 SV=1	PF11593//PF15281	Mediator complex subunit 3 fungal//Consortin C-terminus	GO:0042998//GO:0006357	positive regulation of Golgi to plasma membrane protein transport//regulation of transcription by RNA polymerase II	GO:0071253//GO:0003712	connexin binding//transcription coregulator activity	GO:0005667//GO:0016592//GO:0005802	transcription regulator complex//mediator complex//trans-Golgi network	KOG3184	60S ribosomal protein L7	DOWN	3.509
Cluster-36606.0	0	0	0	13	3	0	1226	24	218	0	0	0	2.29	0.56	0	260.58	4.65	38.69	680	BAK04598.1	BAK04598	646	1.5e-82	predicted protein [Hordeum vulgare subsp. vulgare]	--	--	--	--	--	K02937	RP-L7e, RPL7	large subunit ribosomal protein L7e	http://www.genome.jp/dbget-bin/www_bget?ko:K02937	Q7SBD5	636	1.17e-82	Large ribosomal subunit protein uL30 OS=Neurospora crassa (strain ATCC 24698 / 74-OR23-1A / CBS 708.71 / DSM 1257 / FGSC 987) OX=367110 GN=rpl-7 PE=1 SV=2	--	--	--	--	--	--	--	--	KOG3184	60S ribosomal protein L7	DOWN	5.20296
Cluster-22590.17115	54	21	58	328	131	1266	35	11	29	6.75	3.1	9.99	48.93	20.72	194.83	6.35	1.8	4.37	745	KAG9159875.1	KAG9159875	360	4.33e-41	hypothetical protein Leryth_005633 [Lithospermum erythrorhizon]	MT610971.1	MT610971	77	5.79537e-30	Verbena stricta isolate DPP56 small subunit ribosomal RNA gene, partial sequence; internal transcribed spacer 1, 5.8S ribosomal RNA gene, and internal transcribed spacer 2, complete sequence; and large subunit ribosomal RNA gene, partial sequence	--	--	--	--	Q8GW32	307	1.06e-34	Transcription factor PRE6 OS=Arabidopsis thaliana OX=3702 GN=PRE6 PE=1 SV=1	PF03462//PF00804//PF09743//PF00010	PCRF domain//Syntaxin//E3 UFM1-protein ligase 1//Helix-loop-helix DNA-binding domain	GO:0006415//GO:0071569	translational termination//protein ufmylation	GO:0046983//GO:0061666	protein dimerization activity//UFM1 ligase activity	GO:0016020	membrane	--	--	UP	512.879
Cluster-22590.16445	61	55	23	19	17	43	158	94	233	17.03	17.95	9.94	7.16	6.94	16.3	68.51	39.55	87.16	486	--	--	--	--	--	--	--	--	--	--	--	--	--	--	--	--	--	--	--	--	--	--	--	--	--	--	--	--	DOWN	24.3448
Cluster-19774.0	0	0	0	0	0	0	69	0	67	0	0	0	0	0	0	16.02	0	13.03	648	POE51510.1	POE51510	528	3.04e-61	putative glucan endo-1,3-beta-glucosidase eglc [Quercus suber]	--	--	--	--	--	--	--	--	--	Q4WG16	511	1.48e-61	Probable glucan endo-1,3-beta-glucosidase eglC OS=Aspergillus fumigatus (strain ATCC MYA-4609 / CBS 101355 / FGSC A1100 / Af293) OX=330879 GN=eglC PE=3 SV=1	PF02631	RecX, second three-helix domain	GO:0006282	regulation of DNA repair	--	--	--	--	--	--	DOWN	0
Cluster-30500.0	0	0	0	0	0	0	36	4	112	0	0	0	0	0	0	7.49	0.76	19.46	688	KNA08672.1	KNA08672	345	1.94e-38	hypothetical protein SOVF_160510 [Spinacia oleracea]	--	--	--	--	--	K02966	RP-S19e, RPS19	small subunit ribosomal protein S19e	http://www.genome.jp/dbget-bin/www_bget?ko:K02966	P40978	336	1.22e-38	Small ribosomal subunit protein eS19 OS=Oryza sativa subsp. japonica OX=39947 GN=RPS19A PE=2 SV=1	PF01090	Ribosomal protein S19e	GO:0042254//GO:0006412	ribosome biogenesis//translation	GO:0003735	structural constituent of ribosome	GO:0005840	ribosome	KOG3411	40S ribosomal protein S19	DOWN	0
Cluster-22590.4129	1	0	0	34	0	1	1874	34	153	0.07	0	0	2.59	0	0.08	177.6	2.84	11.89	1149	POE49354.1	POE49354	877	2.2e-109	glycerol 2-dehydrogenase (nadp(+)) [Quercus suber]	--	--	--	--	--	K00002	AKR1A1, adh	alcohol dehydrogenase (NADP+)	http://www.genome.jp/dbget-bin/www_bget?ko:K00002	P14065	631	1.12e-78	Glycerol 2-dehydrogenase (NADP(+)) OS=Saccharomyces cerevisiae (strain ATCC 204508 / S288c) OX=559292 GN=GCY1 PE=1 SV=1	PF08281	Sigma-70, region 4	GO:0006355//GO:0006352	regulation of DNA-templated transcription//DNA-templated transcription initiation	GO:0003700//GO:0003677//GO:0016987	DNA-binding transcription factor activity//DNA binding//sigma factor activity	GO:0005667	transcription regulator complex	KOG1577	Aldo/keto reductase family proteins	DOWN	11.132
Cluster-22590.53697	12	13	11	0	0	9	0	0	0	1.19	1.52	1.47	0	0	1.08	0	0	0	867	KAG9157355.1	KAG9157355	826	9.83e-106	hypothetical protein Leryth_004993 [Lithospermum erythrorhizon]	--	--	--	--	--	--	--	--	--	--	--	--	--	PF04699	ARP2/3 complex 16 kDa subunit (p16-Arc)	GO:0034314	Arp2/3 complex-mediated actin nucleation	--	--	GO:0015629//GO:0005885	actin cytoskeleton//Arp2/3 protein complex	--	--	FALSE	2.57444
Cluster-22590.58317	0	0	0	6	2	5	32	25	34	0	0	0	2.42	0.87	2.02	14.74	11.25	13.56	475	--	--	--	--	--	--	--	--	--	--	--	--	--	--	--	--	--	--	--	--	--	--	--	--	--	--	--	--	DOWN	4.04821
Cluster-22590.58316	32	4	13	0	3	6	0	0	0	5.59	0.82	3.25	0	0.69	1.33	0	0	0	612	KAH7838605.1	KAH7838605	135	9.7e-07	hypothetical protein Vadar_028843 [Vaccinium darrowii]	--	--	--	--	--	--	--	--	--	--	--	--	--	--	--	--	--	--	--	--	--	--	--	FALSE	2.77225
Cluster-22590.272	0	0	0	0	0	0	52	1	92.15	0	0	0	0	0	0	14.9	0.27	22.29	582	KAB8337012.1	KAB8337012	882	3.44e-111	hypothetical protein FH972_021316 [Carpinus fangiana]	AK375944.1	AK375944	326	1.70473e-168	Hordeum vulgare subsp. vulgare mRNA for predicted protein, complete cds, clone: NIASHv3110L11	K01647	CS, gltA	citrate synthase	http://www.genome.jp/dbget-bin/www_bget?ko:K01647	C7C435	825	8.97e-109	2-methylcitrate synthase, mitochondrial OS=Fusarium solani OX=169388 GN=mcsA PE=1 SV=1	PF00285	Citrate synthase, C-terminal domain	GO:0006099	tricarboxylic acid cycle	GO:0046912	acyltransferase activity, acyl groups converted into alkyl on transfer	--	--	KOG2617	Citrate synthase	DOWN	0
Cluster-22590.278	0	4	4	12	0	40	722	41	491	0	0.42	0.47	1.23	0	4.24	90.92	4.59	50.94	940	KAB8360879.1	KAB8360879	173	4.74e-11	hypothetical protein FH972_024613 [Carpinus fangiana]	--	--	--	--	--	--	--	--	--	D4AYB4	122	1.29e-06	Antigenic thaumatin-like protein ARB_01183 OS=Arthroderma benhamiae (strain ATCC MYA-4681 / CBS 112371) OX=663331 GN=ARB_01183 PE=3 SV=1	--	--	--	--	--	--	--	--	--	--	DOWN	15.2699
Cluster-22590.9491	0	0	0	0	0	1	34	1	114	0	0	0	0	0	1.32	47.83	1.67	152.91	349	--	--	--	--	--	--	--	--	--	--	--	--	--	--	--	--	--	--	--	--	--	--	--	--	--	--	--	--	DOWN	0.286048
Cluster-22590.9492	0	0	0	1	0	4	47	2	86.95	0	0	0	0.29	0	1.19	16.22	0.65	25.56	534	POF17123.1	POF17123	256	7.74e-26	40s ribosomal protein s24 [Quercus suber]	--	--	--	--	--	K02974	RP-S24e, RPS24	small subunit ribosomal protein S24e	http://www.genome.jp/dbget-bin/www_bget?ko:K02974	P0CU28	189	2.13e-17	Small ribosomal subunit protein eS24 OS=Chaetomium thermophilum (strain DSM 1495 / CBS 144.50 / IMI 039719) OX=759272 GN=CTHT_0041970.2 PE=1 SV=1	PF01282//PF14813	Ribosomal protein S24e//NADH dehydrogenase 1 beta subcomplex subunit 2	GO:0006412//GO:0042254	translation//ribosome biogenesis	GO:0003735	structural constituent of ribosome	GO:0005840//GO:0005743//GO:0005747	ribosome//mitochondrial inner membrane//mitochondrial respiratory chain complex I	KOG3424	40S ribosomal protein S24	FALSE	1.46319
Cluster-22590.9625	0	0	0	5	0	0	141.62	0	192.86	0	0	0	1.14	0	0	38.4	0	44.05	598	KAF7846479.1	KAF7846479	467	1.59e-57	hypothetical protein BT93_L4273 [Corymbia citriodora subsp. variegata]	--	--	--	--	--	K02891	RP-L22e, RPL22	large subunit ribosomal protein L22e	http://www.genome.jp/dbget-bin/www_bget?ko:K02891	Q09668	399	5.78e-49	Large ribosomal subunit protein eL22 OS=Schizosaccharomyces pombe (strain 972 / ATCC 24843) OX=284812 GN=rpl22 PE=1 SV=3	PF01776//PF04006//PF20441	Ribosomal L22e protein family//Mpp10 protein//Terminase large subunit, endonuclease domain	GO:0006364//GO:0042254//GO:0006412	rRNA processing//ribosome biogenesis//translation	GO:0003735//GO:0004519	structural constituent of ribosome//endonuclease activity	GO:0005840//GO:0005634//GO:0034457//GO:0005732	ribosome//nucleus//Mpp10 complex//sno(s)RNA-containing ribonucleoprotein complex	KOG3434	60S ribosomal protein L22	FALSE	1.595
Cluster-22590.45645	61	86	25	3	2	2	15	8	31	21.75	35.67	14.64	1.54	1.12	1.02	8.6	4.62	15.63	440	KAG9153905.1	KAG9153905	273	1.04e-27	hypothetical protein Leryth_006008 [Lithospermum erythrorhizon]	XM_052351934.1	XM_052351934	47	1.57675e-13	PREDICTED: Diospyros lotus uncharacterized LOC127811767 (LOC127811767), mRNA	--	--	--	--	--	--	--	--	--	--	--	--	--	--	--	--	--	--	FALSE	2.23307
Cluster-22590.42773	143	124	92	779	300	1937	2174	1527	1184	7.82	8.04	6.58	48.11	19.45	124.8	167.55	103.03	74.58	1343	KAG9153436.1	KAG9153436	1001	4.81e-132	hypothetical protein Leryth_021003 [Lithospermum erythrorhizon]	OX459119.1	OX459119	128	4.75365e-58	Oldenlandia corymbosa var. corymbosa genome assembly, chromosome: 2	--	--	--	--	Q9C7W2	486	5.46e-56	Ethylene-responsive transcription factor ERF061 OS=Arabidopsis thaliana OX=3702 GN=ERF061 PE=2 SV=1	PF00847	AP2 domain	GO:0006355	regulation of DNA-templated transcription	GO:0003700	DNA-binding transcription factor activity	GO:0005667	transcription regulator complex	--	--	FALSE	908.173
Cluster-22590.42776	2217.99	1697	1508	93	181	149	39	91	109	77.76	70.68	68.25	3.63	7.4	6.08	1.91	3.87	4.35	1937	XP_052179290.1	XP_052179290	1652	4.48e-226	U-box domain-containing protein 26-like [Diospyros lotus]	OU503053.1	OU503053	186	3.9592e-90	Fraxinus pennsylvanica genome assembly, chromosome: 18	--	--	--	--	Q9FXA4	1308	1.88e-175	U-box domain-containing protein 26 OS=Arabidopsis thaliana OX=3702 GN=PUB26 PE=2 SV=1	PF00514//PF04564//PF11789	Armadillo/beta-catenin-like repeat//U-box domain//Zinc-finger of the MIZ type in Nse subunit	GO:0016567	protein ubiquitination	GO:0004842//GO:0008270//GO:0005515	ubiquitin-protein transferase activity//zinc ion binding//protein binding	--	--	--	--	FALSE	135.998
Cluster-22590.42775	241	60	149	18	20	25	9	30	73	13.74	4.06	11.14	1.16	1.36	1.68	0.72	2.12	4.8	1299	RRT81376.1	RRT81376	178	1.49e-13	hypothetical protein B296_00022200 [Ensete ventricosum] >RWV99739.1 hypothetical protein GW17_00037342 [Ensete ventricosum]	--	--	--	--	--	--	--	--	--	Q8L9S1	125	4.71e-07	Large ribosomal subunit protein eL20z OS=Arabidopsis thaliana OX=3702 GN=RPL18A1 PE=2 SV=2	PF04790	Sarcoglycan complex subunit protein	--	--	--	--	GO:0016012//GO:0016020	sarcoglycan complex//membrane	--	--	FALSE	19.9329
Cluster-22590.41549	418.27	85	541.76	102.86	31.01	68.05	75	139.36	151.32	16.9	4.08	28.36	4.64	1.47	3.21	4.25	6.87	6.98	1718	KAG9150592.1	KAG9150592	945	1.96e-120	hypothetical protein Leryth_008063 [Lithospermum erythrorhizon]	OU503048.1	OU503048	181	2.10846e-87	Fraxinus pennsylvanica genome assembly, chromosome: 13	K00737	MGAT3	beta-1,4-mannosyl-glycoprotein beta-1,4-N-acetylglucosaminyltransferase	http://www.genome.jp/dbget-bin/www_bget?ko:K00737	Q02527	140	9.6e-08	Beta-1,4-mannosyl-glycoprotein 4-beta-N-acetylglucosaminyltransferase OS=Rattus norvegicus OX=10116 GN=Mgat3 PE=1 SV=2	PF04724	Glycosyltransferase family 17	GO:0006487	protein N-linked glycosylation	GO:0003830	beta-1,4-mannosylglycoprotein 4-beta-N-acetylglucosaminyltransferase activity	GO:0016020	membrane	--	--	FALSE	63.2199
Cluster-22590.42779	142	142	24	23	33	29	187	97	106	55.98	64.99	15.99	13.45	21.2	16.7	120.49	64.1	60.63	424	--	--	--	--	--	--	--	--	--	--	--	--	--	--	--	--	--	--	PF04699	ARP2/3 complex 16 kDa subunit (p16-Arc)	GO:0034314	Arp2/3 complex-mediated actin nucleation	--	--	GO:0015629//GO:0005885	actin cytoskeleton//Arp2/3 protein complex	--	--	DOWN	27.248
Cluster-22590.39892	4120	1835	2300	372	84	296	506	479	803	217.05	114.71	158.4	22.11	5.24	18.36	37.55	31.09	48.68	1383	KAG9133492.1	KAG9133492	1553	1.4e-214	hypothetical protein Leryth_022684 [Lithospermum erythrorhizon]	--	--	--	--	--	--	--	--	--	O04529	1016	1.11e-134	Metalloendoproteinase 2-MMP OS=Arabidopsis thaliana OX=3702 GN=2MMP PE=1 SV=1	PF00413//PF07998//PF01400	Matrixin//Peptidase family M54//Astacin (Peptidase family M12A)	GO:0006508	proteolysis	GO:0008233//GO:0004222//GO:0008270	peptidase activity//metalloendopeptidase activity//zinc ion binding	GO:0031012	extracellular matrix	--	--	FALSE	232.905
Cluster-22590.4773	0	0	0	0	0	7	90	0	77	0	0	0	0	0	0.57	8.8	0	6.17	1123	POF17083.1	POF17083	742	1.25e-94	maf-like protein c3g6.03c [Quercus suber]	--	--	--	--	--	--	--	--	--	O14141	457	1.08e-53	dTTP/UTP pyrophosphatase OS=Schizosaccharomyces pombe (strain 972 / ATCC 24843) OX=284812 GN=SPAC3G6.03c PE=1 SV=2	PF02545	Maf-like protein	GO:0006206//GO:0006144	pyrimidine nucleobase metabolic process//purine nucleobase metabolic process	GO:0047429	nucleoside triphosphate diphosphatase activity	--	--	KOG1509	Predicted nucleic acid-binding protein ASMTL	FALSE	2.00234
Cluster-22590.4772	0	0	0	0	0	3	22	10	15	0	0	0	0	0	1.09	9.2	4.04	5.4	493	XP_050242110.1	XP_050242110	477	2.49e-58	uncharacterized mitochondrial protein AtMg00310-like [Quercus robur]	--	--	--	--	--	--	--	--	--	P93295	350	1.35e-41	Uncharacterized mitochondrial protein AtMg00310 OS=Arabidopsis thaliana OX=3702 GN=AtMg00310 PE=4 SV=1	--	--	--	--	--	--	--	--	--	--	FALSE	0.858145
Cluster-22590.4776	3	0	0	0	0	3	366	17	137	0.11	0	0	0	0	0.13	18.48	0.75	5.63	1890	POE99517.1	POE99517	1243	6.68e-164	putative glycosidase crf2 [Quercus suber]	--	--	--	--	--	--	--	--	--	Q4WI46	850	1.75e-106	Probable glycosidase crf2 OS=Aspergillus fumigatus (strain ATCC MYA-4609 / CBS 101355 / FGSC A1100 / Af293) OX=330879 GN=crf2 PE=1 SV=1	PF00722//PF00187//PF17752	Glycosyl hydrolases family 16//Chitin recognition protein//Burkholderia lethal factor 1	GO:0005975//GO:0051097	carbohydrate metabolic process//negative regulation of helicase activity	GO:0008061//GO:0004553	chitin binding//hydrolase activity, hydrolyzing O-glycosyl compounds	--	--	--	--	DOWN	0.858145
Cluster-22590.4774	0	0	0	6	0	1	77	14	69	0	0	0	0.81	0	0.14	12.63	2.06	9.38	792	POF12897.1	POF12897	477	1.37e-54	hypothetical protein CFP56_10047 [Quercus suber]	--	--	--	--	--	--	--	--	--	--	--	--	--	--	--	--	--	--	--	--	--	--	--	DOWN	2.20005
Cluster-22590.4779	0	0	0	3	0	8	89	2	58	0	0	0	0.64	0	1.74	22.61	0.47	12.38	618	POF02272.1	POF02272	770	1.25e-99	putative dihydrolipoyllysine-residue succinyltransferase component [Quercus suber]	--	--	--	--	--	K00658	DLST, sucB	2-oxoglutarate dehydrogenase E2 component (dihydrolipoamide succinyltransferase)	http://www.genome.jp/dbget-bin/www_bget?ko:K00658	O94681	639	8.77e-81	Probable dihydrolipoyllysine-residue succinyltransferase component of 2-oxoglutarate dehydrogenase complex, mitochondrial OS=Schizosaccharomyces pombe (strain 972 / ATCC 24843) OX=284812 GN=kgd2 PE=3 SV=1	PF00198	2-oxoacid dehydrogenases acyltransferase (catalytic domain)	--	--	GO:0016746	acyltransferase activity	--	--	KOG0559	Dihydrolipoamide succinyltransferase (2-oxoglutarate dehydrogenase, E2 subunit)	FALSE	3.24539
Cluster-22590.4778	0	0	0	3	0	18	122	6	209.01	0	0	0	0.2	0	1.23	9.95	0.43	13.94	1286	POF02272.1	POF02272	993	8.45e-130	putative dihydrolipoyllysine-residue succinyltransferase component [Quercus suber]	--	--	--	--	--	K00658	DLST, sucB	2-oxoglutarate dehydrogenase E2 component (dihydrolipoamide succinyltransferase)	http://www.genome.jp/dbget-bin/www_bget?ko:K00658	P19262	768	1.31e-96	Dihydrolipoyllysine-residue succinyltransferase component of 2-oxoglutarate dehydrogenase complex, mitochondrial OS=Saccharomyces cerevisiae (strain ATCC 204508 / S288c) OX=559292 GN=KGD2 PE=1 SV=2	PF02862//PF06337//PF01080//PF00198//PF03666//PF02724	DDHD domain//DUSP domain//Presenilin//2-oxoacid dehydrogenases acyltransferase (catalytic domain)//Nitrogen Permease regulator of amino acid transport activity 3//CDC45-like protein	GO:0006270//GO:0032007//GO:0006508//GO:0016485//GO:0016579	DNA replication initiation//negative regulation of TOR signaling//proteolysis//protein processing//protein deubiquitination	GO:0004843//GO:0046872//GO:0042500//GO:0016746	cysteine-type deubiquitinase activity//metal ion binding//aspartic endopeptidase activity, intramembrane cleaving//acyltransferase activity	GO:0016020	membrane	KOG0559	Dihydrolipoamide succinyltransferase (2-oxoglutarate dehydrogenase, E2 subunit)	FALSE	6.10587
Cluster-22590.45273	988.5	882.96	1297.54	1399.59	1256.47	1292	266	716	322	20.95	22.25	35.14	32.66	30.65	31.61	7.84	18.21	7.7	3021	KAG9134269.1	KAG9134269	3634	0	hypothetical protein Leryth_020299 [Lithospermum erythrorhizon]	XM_019322447.1	XM_019322447	624	0	PREDICTED: Ipomoea nil uncharacterized LOC109173174 (LOC109173174), transcript variant X1, mRNA	--	--	--	--	Q9P7J5	581	1.31e-65	Uncharacterized AAA domain-containing protein C24B10.10c OS=Schizosaccharomyces pombe (strain 972 / ATCC 24843) OX=284812 GN=SPCC24B10.10c PE=3 SV=1	PF00006//PF00186//PF02367//PF06068//PF01695//PF02224//PF07726//PF00910//PF07724//PF00158//PF07728//PF00005//PF02723//PF14532//PF01057//PF00004//PF13086//PF13401//PF05496//PF01078	ATP synthase alpha/beta family, nucleotide-binding domain//Dihydrofolate reductase//Threonylcarbamoyl adenosine biosynthesis protein TsaE//TIP49 P-loop domain//IstB-like ATP binding protein//Cytidylate kinase//ATPase family associated with various cellular activities (AAA)//RNA helicase//AAA domain (Cdc48 subfamily)//Sigma-54 interaction domain//AAA domain (dynein-related subfamily)//ABC transpor…	GO:0019068//GO:0046656//GO:0006310//GO:0006355//GO:0006761//GO:0006139//GO:0039707//GO:0046760//GO:0046654//GO:0006281//GO:0019079//GO:0002949//GO:0006206	virion assembly//folic acid biosynthetic process//DNA recombination//regulation of DNA-templated transcription//dihydrofolate biosynthetic process//nucleobase-containing compound metabolic process//obsolete virus-mediated pore formation in host cell membrane//viral budding from Golgi membrane//tetrahydrofolate biosynthetic process//DNA repair//viral genome replication//tRNA threonylcarbamoyladeno…	GO:0009378//GO:0016887//GO:0004146//GO:0008134//GO:0004386//GO:0003723//GO:0003724//GO:0004127//GO:0005524	four-way junction helicase activity//ATP hydrolysis activity//dihydrofolate reductase activity//transcription factor binding//helicase activity//RNA binding//RNA helicase activity//cytidylate kinase activity//ATP binding	GO:0009379//GO:0005667//GO:0016020//GO:0005657	Holliday junction helicase complex//transcription regulator complex//membrane//replication fork	--	--	UP	1258.27
Cluster-32548.0	0	0	0	0	0	0	50	1	85	0	0	0	0	0	0	40.17	0.86	61.79	398	POE94692.1	POE94692	199	6.85e-18	hypothetical protein CFP56_16929 [Quercus suber]	--	--	--	--	--	--	--	--	--	--	--	--	--	PF04828	Glutathione-dependent formaldehyde-activating enzyme	--	--	GO:0016846	carbon-sulfur lyase activity	--	--	--	--	DOWN	0
Cluster-23712.0	0	0	0	0	0	0	74	10	7	0	0	0	0	0	0	57.83	8.28	4.94	401	XP_021727845.1	XP_021727845	319	2.7e-36	small nuclear ribonucleoprotein SmD1a [Chenopodium quinoa] >XP_021760163.1 small nuclear ribonucleoprotein SmD1a [Chenopodium quinoa]	XM_045110894.1	XM_045110894	57	3.93593e-19	PREDICTED: Hordeum vulgare subsp. vulgare small nuclear ribonucleoprotein SmD1a-like (LOC123426973), mRNA	K11087	SNRPD1, SMD1	small nuclear ribonucleoprotein D1	http://www.genome.jp/dbget-bin/www_bget?ko:K11087	O42661	337	1.38e-40	Small nuclear ribonucleoprotein Sm D1 OS=Schizosaccharomyces pombe (strain 972 / ATCC 24843) OX=284812 GN=smd1 PE=1 SV=1	PF07465//PF11095	Photosystem I protein M (PsaM)//Gem-associated protein 7 (Gemin7)	GO:0015979	photosynthesis	--	--	GO:0034719	SMN-Sm protein complex	KOG3428	Small nuclear ribonucleoprotein SMD1 and related snRNPs	DOWN	0
Cluster-22590.3277	1	27	0	0	0	0	174	15	114	0.04	1.3	0	0	0	0	9.92	0.74	5.3	1708	KAJ8612318.1	KAJ8612318	1091	7.31e-138	hypothetical protein MRB53_037528 [Persea americana]	--	--	--	--	--	--	--	--	--	Q92035	338	2.99e-32	Acetylcholinesterase OS=Bungarus fasciatus OX=8613 GN=ACHE PE=1 SV=2	PF02905//PF07859	Epstein Barr virus nuclear antigen-1, DNA-binding domain//alpha/beta hydrolase fold	GO:0045893//GO:0006275	positive regulation of DNA-templated transcription//regulation of DNA replication	GO:0016787//GO:0003677	hydrolase activity//DNA binding	GO:0042025	host cell nucleus	KOG1516	Carboxylesterase and related proteins	DOWN	0
Cluster-22590.3274	0	0	0	1	0	0	33	10	46.02	0	0	0	0.25	0	0	9.95	2.82	11.74	568	POE62848.1	POE62848	708	6.72e-90	putative utp--glucose-1-phosphate uridylyltransferase [Quercus suber]	--	--	--	--	--	K00963	UGP2, galU, galF	UTP--glucose-1-phosphate uridylyltransferase	http://www.genome.jp/dbget-bin/www_bget?ko:K00963	P78811	556	4.37e-68	Probable UTP--glucose-1-phosphate uridylyltransferase OS=Schizosaccharomyces pombe (strain 972 / ATCC 24843) OX=284812 GN=fyu1 PE=1 SV=2	PF04350//PF01704//PF15724	Pilus assembly protein, PilO//UTP--glucose-1-phosphate uridylyltransferase//TMEM119 family	GO:0001503//GO:0043683//GO:0043107	ossification//type IV pilus assembly//type IV pilus-dependent motility	GO:0070569	uridylyltransferase activity	--	--	KOG2638	UDP-glucose pyrophosphorylase	DOWN	0.319
Cluster-22590.3271	0	0	2	0	0	17	208	52	563.18	0	0	1.36	0	0	9.95	136.12	34.99	327.62	422	POF26332.1	POF26332	269	1.31e-28	60s acidic ribosomal protein p2 [Quercus suber]	AK063124.1	AK063124	165	3.82191e-79	Oryza sativa Japonica Group cDNA clone:001-111-E11, full insert sequence	--	--	--	--	P42037	313	7.01e-37	Large ribosomal subunit protein P2 OS=Alternaria alternata OX=5599 GN=ALTA5 PE=1 SV=1	PF05456	Eukaryotic translation initiation factor 4E binding protein (EIF4EBP)	GO:0045947	negative regulation of translational initiation	GO:0008190	eukaryotic initiation factor 4E binding	--	--	KOG3449	60S acidic ribosomal protein P2	DOWN	4.86282
Cluster-22590.3270	0	0	0	0	0	9	164.2	8	252.26	0	0	0	0	0	5.27	107.45	5.38	146.75	422	POF26332.1	POF26332	225	5.91e-22	60s acidic ribosomal protein p2 [Quercus suber]	AK109195.1	AK109195	36	1.96329e-07	Oryza sativa Japonica Group cDNA clone:002-156-B08, full insert sequence	K02943	RP-LP2, RPLP2	large subunit ribosomal protein LP2	http://www.genome.jp/dbget-bin/www_bget?ko:K02943	P42037	252	1.24e-27	Large ribosomal subunit protein P2 OS=Alternaria alternata OX=5599 GN=ALTA5 PE=1 SV=1	--	--	--	--	--	--	--	--	KOG3449	60S acidic ribosomal protein P2	DOWN	2.57444
Cluster-13522.0	0	0	0	0	0	0	9	3	109	0	0	0	0	0	0	1.36	0.41	13.59	835	POE62423.1	POE62423	1072	1.3e-144	short/branched chain specific acyl-coa dehydrogenase, mitochondrial [Quercus suber]	--	--	--	--	--	K09478	ACADSB	short-chain 2-methylacyl-CoA dehydrogenase	http://www.genome.jp/dbget-bin/www_bget?ko:K09478	P70584	704	1.19e-89	Short/branched chain specific acyl-CoA dehydrogenase, mitochondrial OS=Rattus norvegicus OX=10116 GN=Acadsb PE=1 SV=1	PF00441//PF02770	Acyl-CoA dehydrogenase, C-terminal domain//Acyl-CoA dehydrogenase, middle domain	--	--	GO:0016627	oxidoreductase activity, acting on the CH-CH group of donors	--	--	KOG0139	Short-chain acyl-CoA dehydrogenase	DOWN	0
Cluster-13522.2	0	0	0	0	0	0	32	4	96	0	0	0	0	0	0	9.98	1.17	25.38	559	POE62423.1	POE62423	691	2.21e-88	short/branched chain specific acyl-coa dehydrogenase, mitochondrial [Quercus suber]	--	--	--	--	--	K09478	ACADSB	short-chain 2-methylacyl-CoA dehydrogenase	http://www.genome.jp/dbget-bin/www_bget?ko:K09478	P70584	444	3.21e-52	Short/branched chain specific acyl-CoA dehydrogenase, mitochondrial OS=Rattus norvegicus OX=10116 GN=Acadsb PE=1 SV=1	PF00441	Acyl-CoA dehydrogenase, C-terminal domain	--	--	GO:0016627	oxidoreductase activity, acting on the CH-CH group of donors	--	--	KOG0139	Short-chain acyl-CoA dehydrogenase	DOWN	0
Cluster-38367.0	0	0	0	4	0	0	70	4	163	0	0	0	1.79	0	0	35.43	2	71.91	459	POE72148.1	POE72148	337	5.66e-39	atp synthase subunit f, mitochondrial [Quercus suber]	--	--	--	--	--	--	--	--	--	Q06405	263	2.88e-29	ATP synthase subunit f, mitochondrial OS=Saccharomyces cerevisiae (strain ATCC 204508 / S288c) OX=559292 GN=ATP17 PE=1 SV=1	PF10791	Mitochondrial F1-F0 ATP synthase subunit F of fungi	GO:0015986	proton motive force-driven ATP synthesis	--	--	GO:0000276	mitochondrial proton-transporting ATP synthase complex, coupling factor F(o)	--	--	DOWN	1.276
Cluster-22590.4619	0	0	1	14	21	7	54	5	38	0	0	0.07	0.87	1.38	0.46	4.21	0.34	2.42	1331	KAG0584572.1	KAG0584572	341	1.94e-35	hypothetical protein KC19_3G218900 [Ceratodon purpureus] >KAG0624052.1 hypothetical protein M758_3G220100 [Ceratodon purpureus]	--	--	--	--	--	--	--	--	--	O93740	279	4.46e-27	Bacteriorhodopsin OS=Haloterrigena sp. (strain arg-4) OX=160432 GN=bop PE=3 SV=1	PF01036//PF00892	Bacteriorhodopsin-like protein//EamA-like transporter family	--	--	--	--	GO:0016020	membrane	--	--	FALSE	13.8601
Cluster-22590.65039	0	0	0	0	0	6	170.28	34.42	391.93	0	0	0	0	0	1.12	37.17	6.86	71.51	670	KAB8416322.1	KAB8416322	916	5.36e-117	hypothetical protein FH972_024842 [Carpinus fangiana]	--	--	--	--	--	--	--	--	--	Q0U324	1033	3.74e-136	Catalase-peroxidase OS=Phaeosphaeria nodorum (strain SN15 / ATCC MYA-4574 / FGSC 10173) OX=321614 GN=katG PE=3 SV=1	PF00141	Peroxidase	GO:0006804//GO:0006979	obsolete peroxidase reaction//response to oxidative stress	GO:0020037//GO:0004601	heme binding//peroxidase activity	--	--	--	--	DOWN	1.71629
Cluster-22590.65037	0	0	0	0	0	1	261.46	42	109	0	0	0	0	0	0.07	23.39	3.3	7.99	1199	POF01364.1	POF01364	1516	1.42e-209	4-amino-5-hydroxymethyl-2-methylpyrimidine phosphate synthase [Quercus suber]	--	--	--	--	--	K18278	THI5	pyrimidine precursor biosynthesis enzyme	http://www.genome.jp/dbget-bin/www_bget?ko:K18278	P42882	1469	5.29e-205	4-amino-5-hydroxymethyl-2-methylpyrimidine phosphate synthase OS=Aspergillus parasiticus OX=5067 GN=nmt1 PE=2 SV=1	--	--	--	--	--	--	--	--	--	--	DOWN	0.286048
Cluster-22590.47861	393	485	254	158	31	148	178	193	272	39.13	57.1	34.21	18.41	3.82	17.86	25.45	24.66	32.13	864	KAG9137488.1	KAG9137488	816	9.57e-102	hypothetical protein Leryth_016780 [Lithospermum erythrorhizon]	--	--	--	--	--	--	--	--	--	--	--	--	--	--	--	--	--	--	--	--	--	--	--	FALSE	103.649
Cluster-22590.47657	164.52	90	116	15	9	35	0	9	14	9.95	6.45	9.22	1.03	0.65	2.5	0	0.68	0.98	1241	--	--	--	--	--	--	--	--	--	--	--	--	--	--	--	--	--	--	--	--	--	--	--	--	--	--	--	--	FALSE	17.9646
Cluster-22590.732	0	0	0	0	0	0	0	10	225	0	0	0	0	0	0	0	0.83	17.37	1154	POF13966.1	POF13966	225	1.84e-18	acetylxylan esterase 2 [Quercus suber]	--	--	--	--	--	--	--	--	--	A0A2J8C362	210	1.64e-17	Cutinase 11 OS=Verticillium dahliae OX=27337 GN=VD0003_g7577 PE=1 SV=1	PF01083	Cutinase	--	--	GO:0016787	hydrolase activity	--	--	--	--	DOWN	0
Cluster-22590.15961	0	0	2	0	1	2	71	13	15	0	0	1.37	0	0.66	1.18	46.83	8.83	8.8	421	--	--	--	--	--	--	--	--	--	--	--	--	--	--	--	--	--	--	--	--	--	--	--	--	--	--	--	--	DOWN	0.924083
Cluster-22590.15960	143	25	34	207	94	388	889	1351	1230	4.83	1	1.48	7.77	3.7	15.25	41.97	55.33	47.23	2000	CAA2994917.1	CAA2994917	2468	0	NRT1 PTR FAMILY [Olea europaea subsp. europaea]	XM_019369952.1	XM_019369952	517	0	PREDICTED: Nicotiana attenuata protein NRT1/ PTR FAMILY 5.2-like (LOC109207071), transcript variant X1, mRNA	K26562	NPF5, NRT1, NAET	MFS transporter, POT/PTR family, peptide/nitrate/nicotianamine transporter	http://www.genome.jp/dbget-bin/www_bget?ko:K26562	Q9FNL7	2155	4.55e-301	Protein NRT1/ PTR FAMILY 5.2 OS=Arabidopsis thaliana OX=3702 GN=NPF5.2 PE=2 SV=1	PF04911//PF00854	ATP synthase j chain//POT family	GO:0015986//GO:0055085	proton motive force-driven ATP synthesis//transmembrane transport	GO:0015078//GO:0022857	proton transmembrane transporter activity//transmembrane transporter activity	GO:0016020//GO:0045263	membrane//proton-transporting ATP synthase complex, coupling factor F(o)	--	--	DOWN	210.106
Cluster-22590.1653	0	0	0	0	0	0	0	21	428	0	0	0	0	0	0	0	1.01	19.28	1752	GBF90174.1	GBF90174	637	2.4e-73	hypothetical protein Rsub_03307 [Raphidocelis subcapitata]	--	--	--	--	--	K23114	ARMT1	damage-control phosphatase, subfamily III	http://www.genome.jp/dbget-bin/www_bget?ko:K23114	Q58EM4	674	7.57e-81	Damage-control phosphatase ARMT1 OS=Danio rerio OX=7955 GN=armt1 PE=2 SV=1	PF08782//PF01226	c-SKI Smad4 binding domain//Formate/nitrite transporter	GO:0055085	transmembrane transport	GO:0022857//GO:0046332	transmembrane transporter activity//SMAD binding	GO:0016020	membrane	KOG3870	Uncharacterized conserved protein	DOWN	0
Cluster-22590.1651	0	0	0	0	0	2	66.06	3	164.04	0	0	0	0	0	0.36	14.04	0.58	29.12	680	KAB8342903.1	KAB8342903	930	1.79e-118	hypothetical protein FH972_022500 [Carpinus fangiana]	--	--	--	--	--	K03934	NDUFS1	NADH dehydrogenase (ubiquinone) Fe-S protein 1	http://www.genome.jp/dbget-bin/www_bget?ko:K03934	P24918	1010	9.91e-133	NADH-ubiquinone oxidoreductase 78 kDa subunit, mitochondrial OS=Neurospora crassa (strain ATCC 24698 / 74-OR23-1A / CBS 708.71 / DSM 1257 / FGSC 987) OX=367110 GN=nuo78 PE=1 SV=2	PF10588//PF00552//PF00111	NADH-ubiquinone oxidoreductase-G iron-sulfur binding region//Integrase DNA binding domain//2Fe-2S iron-sulfur cluster binding domain	--	--	GO:0003676//GO:0051536//GO:0016491	nucleic acid binding//iron-sulfur cluster binding//oxidoreductase activity	--	--	KOG2282	NADH-ubiquinone oxidoreductase, NDUFS1/75 kDa subunit	DOWN	0.572097
Cluster-22590.1650	0	0	0	0	0	0	132	0	56	0	0	0	0	0	0	54.07	0	19.72	497	KAJ8605763.1	KAJ8605763	705	1.61e-92	hypothetical protein MRB53_041320 [Persea americana]	BT102161.1	BT102161	232	2.58683e-116	Picea glauca clone GQ0167_L03 mRNA sequence	K00033	PGD, gnd, gntZ	6-phosphogluconate dehydrogenase	http://www.genome.jp/dbget-bin/www_bget?ko:K00033	O13287	539	7.72e-66	6-phosphogluconate dehydrogenase, decarboxylating OS=Candida albicans OX=5476 GN=DOR14 PE=3 SV=1	PF03446	NAD binding domain of 6-phosphogluconate dehydrogenase	--	--	GO:0050661	NADP binding	--	--	KOG2653	6-phosphogluconate dehydrogenase	DOWN	0
Cluster-22590.1657	0	0	0	3	0	0	0	9	176	0	0	0	2.49	0	0	0	8.54	140.68	389	XP_001693175.1	XP_001693175	179	7.73e-16	ribosomal protein L29 [Chlamydomonas reinhardtii] >PNW85749.1 hypothetical protein CHLRE_03g207050v5 [Chlamydomonas reinhardtii]	OY253668.1	OY253668	56	1.36945e-18	Protoeuglena noctilucae genome assembly, chromosome: 1	K02905	RP-L29e, RPL29	large subunit ribosomal protein L29e	http://www.genome.jp/dbget-bin/www_bget?ko:K02905	P05747	198	2.94e-20	Large ribosomal subunit protein eL29 OS=Saccharomyces cerevisiae (strain ATCC 204508 / S288c) OX=559292 GN=RPL29 PE=1 SV=3	PF01779	Ribosomal L29e protein family	GO:0042254//GO:0006412	ribosome biogenesis//translation	GO:0003735	structural constituent of ribosome	GO:0005840	ribosome	KOG3504	60S ribosomal protein L29	FALSE	0.957
Cluster-22590.1655	0	0	0	1	0	0	100	0	51	0	0	0	0.18	0	0	21.65	0	9.23	673	POE80858.1	POE80858	640	1.1e-76	putative transketolase [Quercus suber]	--	--	--	--	--	K00615	E2.2.1.1, tktA, tktB	transketolase	http://www.genome.jp/dbget-bin/www_bget?ko:K00615	P23254	687	2.93e-85	Transketolase 1 OS=Saccharomyces cerevisiae (strain ATCC 204508 / S288c) OX=559292 GN=TKL1 PE=1 SV=4	PF09197	Rap1, DNA-binding	--	--	GO:0003677	DNA binding	--	--	KOG0523	Transketolase	DOWN	0.319
Cluster-22590.1659	0	0	0	0	0	0	217	6	115	0	0	0	0	0	0	77.89	2.05	35.23	525	POE90051.1	POE90051	435	1.59e-53	60s ribosomal protein l37 [Quercus suber]	--	--	--	--	--	K02922	RP-L37e, RPL37	large subunit ribosomal protein L37e	http://www.genome.jp/dbget-bin/www_bget?ko:K02922	Q9C0T1	378	1.71e-46	Large ribosomal subunit protein eL37 OS=Emericella nidulans (strain FGSC A4 / ATCC 38163 / CBS 112.46 / NRRL 194 / M139) OX=227321 GN=rpl37 PE=3 SV=1	PF01155//PF16685//PF01907	Hydrogenase/urease nickel incorporation, metallochaperone, hypA//zinc RING finger of MSL2//Ribosomal protein L37e	GO:0006412//GO:0051604//GO:0042254	translation//protein maturation//ribosome biogenesis	GO:0061630//GO:0003735//GO:0016151	ubiquitin protein ligase activity//structural constituent of ribosome//nickel cation binding	GO:0005840	ribosome	KOG3475	60S ribosomal protein L37	DOWN	0
Cluster-22590.1658	0	0	0	9	0	0	26	2	422	0	0	0	1.11	0	0	3.92	0.27	52.63	835	KAJ8603107.1	KAJ8603107	445	1.12e-52	hypothetical protein MRB53_042249 [Persea americana]	--	--	--	--	--	K02951	RP-S12e, RPS12	small subunit ribosomal protein S12e	http://www.genome.jp/dbget-bin/www_bget?ko:K02951	O14062	464	2.87e-57	Small ribosomal subunit protein eS12A OS=Schizosaccharomyces pombe (strain 972 / ATCC 24843) OX=284812 GN=rps1201 PE=3 SV=1	--	--	--	--	--	--	--	--	KOG3406	40S ribosomal protein S12	FALSE	2.871
Cluster-22590.32986	645	540	200	2	3	16	64	47	32	83.86	82.85	35.97	0.31	0.5	2.57	12.1	8.05	5.03	727	OMO86510.1	OMO86510	648	5.62e-84	hypothetical protein COLO4_21109 [Corchorus olitorius]	OX328280.1	OX328280	118	9.12369e-53	Chamaenerion angustifolium genome assembly, chromosome: 16	K13993	HSP20	HSP20 family protein	http://www.genome.jp/dbget-bin/www_bget?ko:K13993	P05477	624	7.25e-82	17.9 kDa class II heat shock protein OS=Glycine max OX=3847 GN=HSP17.9-D PE=3 SV=1	--	--	--	--	--	--	--	--	--	--	FALSE	6.27073
Cluster-22590.32985	279	316	402	39	10	71	9	49	52	15.41	20.71	29.08	2.43	0.66	4.62	0.7	3.34	3.31	1332	KAG9136568.1	KAG9136568	1025	2.91e-136	hypothetical protein Leryth_014408 [Lithospermum erythrorhizon]	XM_028943799.1	XM_028943799	165	1.27401e-78	PREDICTED: Prosopis alba nuclear transcription factor Y subunit C-2-like (LOC114754942), mRNA	K08066	NFYC, HAP5	nuclear transcription factor Y, gamma	http://www.genome.jp/dbget-bin/www_bget?ko:K08066	Q655V5	593	5.1e-73	Nuclear transcription factor Y subunit C-4 OS=Oryza sativa subsp. japonica OX=39947 GN=NFYC4 PE=1 SV=1	PF00125	Core histone H2A/H2B/H3/H4	--	--	GO:0003677	DNA binding	--	--	KOG1657	CCAAT-binding factor, subunit C (HAP5)	FALSE	36.2703
Cluster-22590.37001	16436.3	8326.79	22083.1	11794.9	10809.2	3412.26	440.28	3326.44	2170.02	704.24	423.62	1228.18	565.76	543.53	171.06	26.47	174.16	106.33	1636	ASZ84477.1	ASZ84477	2173	2.72e-306	ribulose bisphosphate carboxylase/oxygenase activase [Buglossoides arvensis]	MF537398.1	MF537398	873	0	Buglossoides arvensis ribulose bisphosphate carboxylase/oxygenase activase (RCA) mRNA, complete cds	--	--	--	--	P93431	1890	1.24e-264	Ribulose bisphosphate carboxylase/oxygenase activase, chloroplastic OS=Oryza sativa subsp. japonica OX=39947 GN=RCA PE=1 SV=2	PF00004//PF06309	ATPase family associated with various cellular activities (AAA)//Torsin	--	--	GO:0016887//GO:0005524	ATP hydrolysis activity//ATP binding	--	--	--	--	FALSE	8543.22
Cluster-22590.37003	252	155	243	29	4	24	59	54	164	51.01	36.85	71.82	7.45	1.1	6.28	17.92	15.35	42.17	566	KAG9156547.1	KAG9156547	613	6.19e-76	hypothetical protein Leryth_006532 [Lithospermum erythrorhizon]	--	--	--	--	--	--	--	--	--	Q9FMK7	452	4.94e-54	BTB/POZ and TAZ domain-containing protein 1 OS=Arabidopsis thaliana OX=3702 GN=BT1 PE=1 SV=1	PF00651	BTB/POZ domain	--	--	GO:0005515	protein binding	--	--	--	--	FALSE	17.5241
Cluster-22590.37008	593	940	191	3	4	7	0	27	49	70.78	132.51	31.29	0.43	0.6	1.03	0	4.21	7.03	767	KAI3458464.1	KAI3458464	472	5.41e-56	hypothetical protein Pfo_015127 [Paulownia fortunei]	--	--	--	--	--	--	--	--	--	--	--	--	--	--	--	--	--	--	--	--	--	--	--	FALSE	4.36728
Cluster-22590.40385	4611.97	4031	501	631	287	445	681	164	543	661.46	681.66	100.39	109.59	52.96	79.48	142.86	31.35	95.08	685	KAG9133942.1	KAG9133942	310	1.38e-33	hypothetical protein Leryth_004650 [Lithospermum erythrorhizon]	--	--	--	--	--	--	--	--	--	Q9FIR9	122	1.11e-07	Protein RESPONSE TO LOW SULFUR 2 OS=Arabidopsis thaliana OX=3702 GN=LSU2 PE=1 SV=1	--	--	--	--	--	--	--	--	--	--	FALSE	429.601
Cluster-22590.40386	674	725	400	290	421	192	180	178	173	34.84	44.48	27.01	16.9	25.75	11.68	13.1	11.33	10.29	1404	KAG9154657.1	KAG9154657	973	1.71e-126	hypothetical protein Leryth_021149 [Lithospermum erythrorhizon]	MW582895.1	MW582895	199	1.69099e-97	Forsythia viridissima chloroplast glycerol-3-phosphate acyltransferase (GPAT1) mRNA, complete cds; nuclear gene for chloroplast product	K00630	ATS1	glycerol-3-phosphate O-acyltransferase	http://www.genome.jp/dbget-bin/www_bget?ko:K00630	Q43869	796	3.96e-100	Glycerol-3-phosphate acyltransferase, chloroplastic OS=Spinacia oleracea OX=3562 GN=GAT PE=1 SV=1	PF01553//PF02557	Acyltransferase//D-alanyl-D-alanine carboxypeptidase	GO:0006508	proteolysis	GO:0016746//GO:0008233	acyltransferase activity//peptidase activity	--	--	--	--	FALSE	295.618
Cluster-22590.40389	1381	3421	900	435	361	422	164	58	386	290.54	844.95	278.14	116.86	103.98	115.33	51.96	17.26	103.73	555	KAG9128910.1	KAG9128910	223	6.1e-21	hypothetical protein Leryth_009676 [Lithospermum erythrorhizon]	--	--	--	--	--	--	--	--	--	P23137	179	3.84e-16	Glycine-rich protein OS=Nicotiana tabacum OX=4097 GN=GRP PE=2 SV=1	--	--	--	--	--	--	--	--	--	--	FALSE	386.545
Cluster-26160.0	0	0	0	0	0	0	71	0	0	0	0	0	0	0	0	64.81	0	0	385	KAF1858337.1	KAF1858337	138	6.22e-08	hypothetical protein Lal_00014841 [Lupinus albus]	--	--	--	--	--	--	--	--	--	--	--	--	--	--	--	--	--	--	--	--	--	--	--	DOWN	0
Cluster-36195.0	0	0	0	6	0	0	67	5	17	0	0	0	1.06	0	0	14.32	0.97	3.03	678	--	--	--	--	--	--	--	--	--	--	--	--	--	--	--	--	--	--	--	--	--	--	--	--	--	--	--	--	FALSE	1.914
Cluster-18799.0	0	0	0	0	0	7	88	3	35	0	0	0	0	0	1.3	19.16	0.6	6.37	671	POE94406.1	POE94406	749	5.92e-96	3-ketoacyl-coa thiolase, peroxisomal [Quercus suber]	--	--	--	--	--	K07513	ACAA1	acetyl-CoA acyltransferase 1	http://www.genome.jp/dbget-bin/www_bget?ko:K07513	Q05493	556	1.7e-68	3-ketoacyl-CoA thiolase, peroxisomal OS=Yarrowia lipolytica (strain CLIB 122 / E 150) OX=284591 GN=POT1 PE=3 SV=1	PF00108//PF02803	Thiolase, N-terminal domain//Thiolase, C-terminal domain	--	--	GO:0016747	acyltransferase activity, transferring groups other than amino-acyl groups	--	--	KOG1389	3-oxoacyl CoA thiolase	FALSE	2.00234
Cluster-22590.36354	819	1746	347	325	555	209	71	105	134	31.49	79.73	17.26	13.94	24.94	9.38	3.82	4.91	5.88	1791	KAG9149863.1	KAG9149863	2208	1.70e-310	hypothetical protein Leryth_022100 [Lithospermum erythrorhizon]	XM_023023862.1	XM_023023862	559	0	PREDICTED: Olea europaea var. sylvestris 3-oxoacyl-[acyl-carrier-protein] synthase I, chloroplastic-like (LOC111397117), mRNA	K09458	fabF, OXSM, CEM1	3-oxoacyl-	http://www.genome.jp/dbget-bin/www_bget?ko:K09458	P52410	2003	7.53e-281	3-oxoacyl-[acyl-carrier-protein] synthase I, chloroplastic OS=Arabidopsis thaliana OX=3702 GN=KAS1 PE=1 SV=2	PF00108	Thiolase, N-terminal domain	--	--	GO:0016747	acyltransferase activity, transferring groups other than amino-acyl groups	--	--	KOG1394	3-oxoacyl-(acyl-carrier-protein) synthase (I and II)	FALSE	358.812
Cluster-22590.6382	0	0	0	5	0	35	341.32	20	611.64	0	0	0	1.16	0	8.28	94.12	5.12	142.2	593	POE83341.1	POE83341	865	1.66e-116	40s ribosomal protein s6-b [Quercus suber]	AK108193.1	AK108193	343	6.1665e-178	Oryza sativa Japonica Group cDNA clone:002-140-C04, full insert sequence	K02991	RP-S6e, RPS6	small subunit ribosomal protein S6e	http://www.genome.jp/dbget-bin/www_bget?ko:K02991	Q9C0Z7	761	2.85e-102	Small ribosomal subunit protein eS6B OS=Schizosaccharomyces pombe (strain 972 / ATCC 24843) OX=284812 GN=rps602 PE=1 SV=1	PF01092	Ribosomal protein S6e	GO:0042254//GO:0006412	ribosome biogenesis//translation	GO:0003735	structural constituent of ribosome	GO:0005840	ribosome	KOG1646	40S ribosomal protein S6	DOWN	11.6067
Cluster-22590.66710	0	0	0	0	0	0	30	2	28	0	0	0	0	0	0	24.56	1.75	20.78	396	POE93621.1	POE93621	329	6.89e-37	60s ribosomal protein l18-b [Quercus suber]	FP099077.1	FP099077	36	1.83207e-07	Phyllostachys edulis cDNA clone: bphyst001p11, full insert sequence	K02883	RP-L18e, RPL18	large subunit ribosomal protein L18e	http://www.genome.jp/dbget-bin/www_bget?ko:K02883	Q8TFH1	272	6.55e-30	Large ribosomal subunit protein eL18B OS=Schizosaccharomyces pombe (strain 972 / ATCC 24843) OX=284812 GN=rpl1802 PE=1 SV=1	--	--	--	--	--	--	--	--	KOG1714	60s ribosomal protein L18	DOWN	0
Cluster-22590.22106	105	201	184	412	267	667	450	850	827	8.13	18.43	18.96	36.67	25.03	61.72	49.57	82.82	74.86	1031	PSS29410.1	PSS29410	800	2.22e-103	BURP domain-containing protein [Actinidia chinensis var. chinensis]	--	--	--	--	--	--	--	--	--	O65009	535	3.38e-65	BURP domain-containing protein BNM2A OS=Brassica napus OX=3708 GN=BNM2A PE=2 SV=1	--	--	--	--	--	--	--	--	--	--	FALSE	416.203
Cluster-22590.33208	159	85	25	0	0	0	0	2	0	15.36	9.71	3.26	0	0	0	0	0.25	0	882	KAG9159263.1	KAG9159263	308	4.38e-30	hypothetical protein Leryth_024221 [Lithospermum erythrorhizon]	KT206220.1	KT206220	72	4.15999e-27	Hoya sp. DYC-2015 microsatellite Ca-46 sequence	--	--	--	--	Q6EPZ2	188	7.1e-15	WRKY transcription factor WRKY76 OS=Oryza sativa subsp. japonica OX=39947 GN=WRKY76 PE=2 SV=1	PF03106	WRKY DNA -binding domain	GO:0006355	regulation of DNA-templated transcription	GO:0003700//GO:0043565	DNA-binding transcription factor activity//sequence-specific DNA binding	GO:0005667	transcription regulator complex	--	--	FALSE	0
Cluster-22590.33209	476	428	569	337	885	153	88	90	99	16.94	18.1	26.15	13.36	36.73	6.34	4.38	3.89	4.01	1912	CDP00568.1	CDP00568	1535	1.72e-207	unnamed protein product [Coffea canephora]	XM_027242196.1	XM_027242196	184	5.05423e-89	PREDICTED: Coffea arabica aspartyl protease family protein 2-like (LOC113717376), mRNA	K22683	APF2	aspartyl protease family protein	http://www.genome.jp/dbget-bin/www_bget?ko:K22683	Q9LNJ3	556	1.05e-62	Aspartyl protease family protein 2 OS=Arabidopsis thaliana OX=3702 GN=APF2 PE=2 SV=1	--	--	--	--	--	--	--	--	--	--	FALSE	462.776
Cluster-22590.33202	180	74	13	1	0	0	0	0	0	12.41	6.05	1.19	0.08	0	0	0	0	0	1123	KAG9134882.1	KAG9134882	1420	9.43e-197	hypothetical protein Leryth_001225 [Lithospermum erythrorhizon]	XM_013731919.1	XM_013731919	158	8.32032e-75	PREDICTED: Brassica oleracea var. oleracea palmitoyl-monogalactosyldiacylglycerol delta-7 desaturase, chloroplastic-like (LOC106295907), mRNA	K20416	FAD5	palmitoyl-	http://www.genome.jp/dbget-bin/www_bget?ko:K20416	Q949X0	1045	1.61e-140	Palmitoyl-monogalactosyldiacylglycerol delta-7 desaturase, chloroplastic OS=Arabidopsis thaliana OX=3702 GN=ADS3 PE=1 SV=2	PF00487	Fatty acid desaturase	GO:0006629	lipid metabolic process	--	--	--	--	--	--	FALSE	0.319
Cluster-22590.33201	128	356	23	44	26	43	173	62	76	61.32	197.09	19.79	33.36	21.9	31.61	140.3	53.65	55.81	397	--	--	--	--	--	--	--	--	--	--	--	--	--	--	--	--	--	--	--	--	--	--	--	--	--	--	--	--	FALSE	35.4877
Cluster-22590.7359	0	0	0	3	0	18.98	418	41.05	759.5	0	0	0	0.38	0	2.46	64.23	5.65	96.57	825	POE75127.1	POE75127	827	2.36e-101	elongation factor 2 [Quercus suber]	AK110168.1	AK110168	260	1.20295e-131	Oryza sativa Japonica Group cDNA clone:002-161-G01, full insert sequence	K03234	EEF2	elongation factor 2	http://www.genome.jp/dbget-bin/www_bget?ko:K03234	Q96X45	806	1.56e-100	Elongation factor 2 OS=Neurospora crassa (strain ATCC 24698 / 74-OR23-1A / CBS 708.71 / DSM 1257 / FGSC 987) OX=367110 GN=cot-3 PE=3 SV=3	PF03764	Elongation factor G, domain IV	--	--	GO:0005525	GTP binding	--	--	KOG0469	Elongation factor 2	DOWN	6.39192
Cluster-22590.3397	0	3	0	0	3	18	69	11	111	0	0.87	0	0	1.05	5.93	26.15	3.99	36.01	513	POE47841.1	POE47841	239	9.12e-24	cytochrome b-c1 complex subunit 8 [Quercus suber]	--	--	--	--	--	--	--	--	--	P48503	203	6.6e-20	Cytochrome b-c1 complex subunit 8 OS=Neurospora crassa (strain ATCC 24698 / 74-OR23-1A / CBS 708.71 / DSM 1257 / FGSC 987) OX=367110 GN=qcr8 PE=1 SV=1	PF02939	UcrQ family	GO:0006122	mitochondrial electron transport, ubiquinol to cytochrome c	--	--	GO:0005750	mitochondrial respiratory chain complex III	KOG4116	Ubiquinol cytochrome c reductase, subunit QCR8	FALSE	6.20483
Cluster-28747.0	0	0	0	0	0	0	51	7	11	0	0	0	0	0	0	20.18	2.66	3.73	504	POF12743.1	POF12743	164	5.87e-11	hypothetical protein CFP56_09895 [Quercus suber]	--	--	--	--	--	--	--	--	--	--	--	--	--	PF10073	GapR-like, DNA-binding domain	--	--	GO:0003677	DNA binding	--	--	--	--	DOWN	0
Cluster-19100.0	0	0	0	0	0	0	36	3	189	0	0	0	0	0	0	6.21	0.47	27.05	768	KAH0754891.1	KAH0754891	136	5.95e-08	hypothetical protein KY290_025161 [Solanum tuberosum]	NC_048502.1	NC_048502	80	1.28593e-31	Trifolium aureum mitochondrion, complete genome >gb|MT039392.1| Trifolium aureum mitochondrion, complete genome	--	--	--	--	P93276	126	5.36e-08	Uncharacterized mitochondrial protein AtMg00030 OS=Arabidopsis thaliana OX=3702 GN=AtMg00030 PE=4 SV=1	PF01284//PF01127	Membrane-associating domain//Succinate dehydrogenase/Fumarate reductase transmembrane subunit	--	--	GO:0016627	oxidoreductase activity, acting on the CH-CH group of donors	GO:0016020	membrane	--	--	DOWN	0
Cluster-22590.2880	0	0	0	0	0	5	14	4	242	0	0	0	0	0	1.9	6.07	1.68	90.53	486	POE74315.1	POE74315	523	1.4e-63	fructose-bisphosphate aldolase 1 [Quercus suber]	--	--	--	--	--	K01624	FBA, fbaA	fructose-bisphosphate aldolase, class II	http://www.genome.jp/dbget-bin/www_bget?ko:K01624	P36580	547	8.39e-69	Fructose-bisphosphate aldolase OS=Schizosaccharomyces pombe (strain 972 / ATCC 24843) OX=284812 GN=fba1 PE=1 SV=2	PF01116	Fructose-bisphosphate aldolase class-II	GO:0005975	carbohydrate metabolic process	GO:0008270//GO:0016832	zinc ion binding//aldehyde-lyase activity	--	--	--	--	DOWN	1.43024
Cluster-19337.0	0	0	0	0	0	0	51	20	191	0	0	0	0	0	0	32.86	13.22	109.26	424	KAG5220700.1	KAG5220700	543	9.4e-68	60S ribosomal protein [Salix suchowensis]	--	--	--	--	--	K02932	RP-L5e, RPL5	large subunit ribosomal protein L5e	http://www.genome.jp/dbget-bin/www_bget?ko:K02932	P52822	522	3.48e-66	Large ribosomal subunit protein uL18A OS=Schizosaccharomyces pombe (strain 972 / ATCC 24843) OX=284812 GN=rpl501 PE=1 SV=2	PF17144	Ribosomal large subunit proteins 60S L5, and 50S L18	GO:0006412//GO:0042254	translation//ribosome biogenesis	GO:0003735//GO:0008097	structural constituent of ribosome//5S rRNA binding	GO:0005840	ribosome	KOG0875	60S ribosomal protein L5	DOWN	0
Cluster-22590.61055	0	0	0	9	0	0	142.07	7.11	113.92	0	0	0	9.56	0	0	154.73	8.75	115.47	369	POE93071.1	POE93071	601	3.32e-74	atp synthase subunit beta, mitochondrial [Quercus suber]	AK374834.1	AK374834	330	6.24705e-171	Hordeum vulgare subsp. vulgare mRNA for predicted protein, complete cds, clone: NIASHv3077J11	--	--	--	--	P23704	597	3.48e-75	ATP synthase subunit beta, mitochondrial OS=Neurospora crassa (strain ATCC 24698 / 74-OR23-1A / CBS 708.71 / DSM 1257 / FGSC 987) OX=367110 GN=atp-2 PE=2 SV=1	PF00006	ATP synthase alpha/beta family, nucleotide-binding domain	--	--	GO:0005524	ATP binding	--	--	KOG1350	F0F1-type ATP synthase, beta subunit	FALSE	2.871
Cluster-22590.61051	20	54	10	24	20	8	0	0	1	1.6	5.11	1.06	2.21	1.94	0.76	0	0	0.09	1008	KAG9136996.1	KAG9136996	290	6.76e-26	hypothetical protein Leryth_013840 [Lithospermum erythrorhizon]	XM_023012278.1	XM_023012278	184	2.623e-89	PREDICTED: Olea europaea var. sylvestris plant intracellular Ras-group-related LRR protein 4-like (LOC111387698), mRNA	--	--	--	--	Q9SVW8	198	1.52e-15	Plant intracellular Ras-group-related LRR protein 4 OS=Arabidopsis thaliana OX=3702 GN=PIRL4 PE=1 SV=1	PF13855//PF00560//PF13516	Leucine rich repeat//Leucine Rich Repeat//Leucine Rich repeat	--	--	GO:0005515	protein binding	--	--	--	--	UP	16.9841
Cluster-22590.48439	338.86	405	125.13	120	80	114.02	97	32	23	60.64	85.25	32.12	26.74	19.03	25.98	25.78	7.87	5.15	604	KAG9130958.1	KAG9130958	307	3.12e-30	hypothetical protein Leryth_006735 [Lithospermum erythrorhizon]	XM_022117618.2	XM_022117618	63	2.81607e-22	PREDICTED: Helianthus annuus fasciclin-like arabinogalactan protein 15 (LOC110868458), mRNA	--	--	--	--	Q66GR0	237	4.73e-22	Fasciclin-like arabinogalactan protein 17 OS=Arabidopsis thaliana OX=3702 GN=FLA17 PE=2 SV=1	--	--	--	--	--	--	--	--	--	--	FALSE	99.0484
Cluster-25717.1	0	0	0	0	0	0	146	0	64	0	0	0	0	0	0	32.22	0	11.81	666	POF04257.1	POF04257	498	3.64e-60	hypothetical protein CFP56_22012 [Quercus suber]	--	--	--	--	--	--	--	--	--	--	--	--	--	--	--	--	--	--	--	--	--	--	--	DOWN	0
Cluster-22590.24761	34	27	38.36	130	167	133	41	215	112	1.46	1.38	2.14	6.25	8.42	6.68	2.47	11.28	5.5	1633	KAG9156600.1	KAG9156600	372	1.6e-38	hypothetical protein Leryth_006575, partial [Lithospermum erythrorhizon]	--	--	--	--	--	--	--	--	--	--	--	--	--	PF00642//PF04545	Zinc finger C-x8-C-x5-C-x3-H type (and similar)//Sigma-70, region 4	GO:0006355//GO:0006352	regulation of DNA-templated transcription//DNA-templated transcription initiation	GO:0003700//GO:0046872	DNA-binding transcription factor activity//metal ion binding	GO:0005667	transcription regulator complex	--	--	FALSE	138.296
Cluster-22590.24760	295.9	313	122	33	5	9	0	6	0	42.86	53.45	24.72	5.79	0.93	1.62	0	1.16	0	681	KAG9154356.1	KAG9154356	385	1.63e-44	hypothetical protein Leryth_000797 [Lithospermum erythrorhizon]	XM_050257983.1	XM_050257983	78	1.46629e-30	PREDICTED: Malus sylvestris EPIDERMAL PATTERNING FACTOR-like protein 9 (LOC126592271), mRNA	--	--	--	--	Q9SV72	248	5.01e-26	EPIDERMAL PATTERNING FACTOR-like protein 9 OS=Arabidopsis thaliana OX=3702 GN=EPFL9 PE=1 SV=1	--	--	--	--	--	--	--	--	--	--	FALSE	14.8614
Cluster-22590.24763	74.93	110.7	45.44	238	188	452.26	395.01	307	386	6.52	11.4	5.3	24	20	47.34	49.12	33.92	39.54	948	KAG9153669.1	KAG9153669	528	2.76e-59	hypothetical protein Leryth_008582 [Lithospermum erythrorhizon]	XM_056841104.1	XM_056841104	85	2.66062e-34	PREDICTED: Spinacia oleracea phosphatidylinositol 4-kinase gamma 7-like (LOC110797803), transcript variant X2, mRNA	--	--	--	--	Q9C671	297	1.35e-28	Phosphatidylinositol 4-kinase gamma 5 OS=Arabidopsis thaliana OX=3702 GN=PI4KG5 PE=1 SV=1	--	--	--	--	--	--	--	--	--	--	FALSE	271.389
Cluster-23273.1	0	0	0	1	0	6	268	15	110	0	0	0	0.1	0	0.62	32.67	1.62	11.04	961	KAB8416330.1	KAB8416330	1336	1.85e-183	hypothetical protein FH972_024850 [Carpinus fangiana]	--	--	--	--	--	K00122	FDH	formate dehydrogenase	http://www.genome.jp/dbget-bin/www_bget?ko:K00122	Q03134	1292	4.65e-179	Formate dehydrogenase OS=Emericella nidulans (strain FGSC A4 / ATCC 38163 / CBS 112.46 / NRRL 194 / M139) OX=227321 GN=aciA PE=2 SV=3	PF02826//PF00389	D-isomer specific 2-hydroxyacid dehydrogenase, NAD binding domain//D-isomer specific 2-hydroxyacid dehydrogenase, catalytic domain	--	--	GO:0051287//GO:0016616	NAD binding//oxidoreductase activity, acting on the CH-OH group of donors, NAD or NADP as acceptor	--	--	KOG0069	Glyoxylate/hydroxypyruvate reductase (D-isomer-specific 2-hydroxy acid dehydrogenase superfamily)	DOWN	2.03529
Cluster-22590.33951	1562	1011	970	682	399	561	433	403	410	35.77	27.53	28.43	17.22	10.54	14.85	13.8	11.09	10.6	2816	KAG9136070.1	KAG9136070	2442	0	hypothetical protein Leryth_003706 [Lithospermum erythrorhizon]	MN420502.1	MN420502	375	0	Panax notoginseng phosphate transporter 1-2 (Pht1;2) mRNA, complete cds	K08176	PHO84	MFS transporter, PHS family, inorganic phosphate transporter	http://www.genome.jp/dbget-bin/www_bget?ko:K08176	A7KTC5	2119	4.17e-292	Low affinity inorganic phosphate transporter 1 OS=Petunia hybrida OX=4102 GN=PT1 PE=2 SV=1	PF00083//PF07690	Sugar (and other) transporter//Major Facilitator Superfamily	GO:0055085	transmembrane transport	GO:0022857	transmembrane transporter activity	GO:0016020	membrane	--	--	FALSE	518.474
Cluster-22590.64955	4	0	0	0	0	14	339	8	176	1.18	0	0	0	0	5.69	157.01	3.62	70.62	474	POE79714.1	POE79714	419	4.73e-46	sad1-interacting factor 2 [Quercus suber]	--	--	--	--	--	K02921	RP-L37Ae, RPL37A	large subunit ribosomal protein L37Ae	http://www.genome.jp/dbget-bin/www_bget?ko:K02921	Q751L1	360	5.01e-44	Large ribosomal subunit protein eL43 OS=Eremothecium gossypii (strain ATCC 10895 / CBS 109.51 / FGSC 9923 / NRRL Y-1056) OX=284811 GN=RPL43 PE=3 SV=1	PF01780//PF02892	Ribosomal L37ae protein family//BED zinc finger	GO:0042254//GO:0006412	ribosome biogenesis//translation	GO:0003735//GO:0003677	structural constituent of ribosome//DNA binding	GO:0005840	ribosome	KOG0402	60S ribosomal protein L37	DOWN	4.00468
Cluster-22590.25492	132	144	90	0	7	0	7	3	1	6.63	8.58	5.9	0	0.42	0	0.49	0.19	0.06	1437	KAG9136538.1	KAG9136538	720	5.66e-89	hypothetical protein Leryth_014379 [Lithospermum erythrorhizon]	--	--	--	--	--	--	--	--	--	--	--	--	--	--	--	--	--	--	--	--	--	--	--	FALSE	2.46391
Cluster-22590.25493	98	186	175	26	19	29	31	42	10	6.05	13.61	14.21	1.82	1.4	2.12	2.7	3.22	0.71	1222	KAG9159819.1	KAG9159819	1364	9.37e-188	hypothetical protein Leryth_007836 [Lithospermum erythrorhizon]	XM_031423059.1	XM_031423059	167	9.01341e-80	PREDICTED: Pistacia vera pirin-like protein (LOC116137378), mRNA	K06911	PIR	quercetin 2,3-dioxygenase	http://www.genome.jp/dbget-bin/www_bget?ko:K06911	Q9SEE4	935	1.61e-124	Pirin-like protein OS=Solanum lycopersicum OX=4081 PE=2 SV=1	--	--	--	--	--	--	--	--	--	--	FALSE	23.2771
Cluster-22590.34249	1085.99	775	780	700	622	904	381	480	359	30.77	26.1	28.39	21.96	20.42	29.7	15.06	16.42	11.53	2330	KAG9157357.1	KAG9157357	1377	2.66e-183	hypothetical protein Leryth_004991 [Lithospermum erythrorhizon]	XM_021833522.2	XM_021833522	183	2.22265e-88	PREDICTED: Hevea brasiliensis auxin-responsive protein IAA9 (LOC110671151), mRNA	K14484	IAA	auxin-responsive protein IAA	http://www.genome.jp/dbget-bin/www_bget?ko:K14484	Q38827	780	6.23e-96	Auxin-responsive protein IAA9 OS=Arabidopsis thaliana OX=3702 GN=IAA9 PE=1 SV=1	--	--	--	--	--	--	--	--	--	--	FALSE	700.823
Cluster-22590.44365	12	0	32	19	55	3	0	1	0	0.75	0	2.63	1.35	4.1	0.22	0	0.08	0	1212	--	--	--	--	--	--	--	--	--	--	--	--	--	--	--	--	--	--	--	--	--	--	--	--	--	--	--	--	UP	26.2784
Cluster-22590.31321	14	53	91	26	15	46	0	4	7	1.39	6.24	12.26	3.03	1.85	5.55	0	0.51	0.83	864	KAG9150010.1	KAG9150010	648	1.07e-82	hypothetical protein Leryth_010073 [Lithospermum erythrorhizon]	XM_030589049.2	XM_030589049	62	1.47484e-21	PREDICTED: Syzygium oleosum squamosa promoter-binding-like protein 3 (LOC115667476), mRNA	--	--	--	--	Q38741	329	4.76e-37	Squamosa promoter-binding protein 1 OS=Antirrhinum majus OX=4151 GN=SBP1 PE=2 SV=1	PF03110	SBP domain	--	--	GO:0003677	DNA binding	--	--	--	--	FALSE	26.732
Cluster-22590.589	0	0	0	0	0	13	249	0	41	0	0	0	0	0	2.01	45.27	0	6.2	744	POE63176.1	POE63176	487	5.07e-53	eukaryotic translation initiation factor 3 subunit b [Quercus suber]	--	--	--	--	--	K00794	ribH, RIB4	6,7-dimethyl-8-ribityllumazine synthase	http://www.genome.jp/dbget-bin/www_bget?ko:K00794	Q9UVT8	528	1.24e-66	6,7-dimethyl-8-ribityllumazine synthase OS=Pyricularia oryzae (strain 70-15 / ATCC MYA-4617 / FGSC 8958) OX=242507 GN=MGG_04626 PE=1 SV=1	PF00885	6,7-dimethyl-8-ribityllumazine synthase	GO:0009231	riboflavin biosynthetic process	--	--	GO:0009349	riboflavin synthase complex	KOG3243	6,7-dimethyl-8-ribityllumazine synthase	FALSE	3.71863
Cluster-34906.0	0	0	0	0	0	0	60	21	16	0	0	0	0	0	0	11.35	3.6	2.52	727	POE62772.1	POE62772	750	1.22e-94	6-phosphogluconate dehydrogenase, decarboxylating [Quercus suber]	--	--	--	--	--	K00033	PGD, gnd, gntZ	6-phosphogluconate dehydrogenase	http://www.genome.jp/dbget-bin/www_bget?ko:K00033	C8VP36	529	2.58e-63	6-phosphogluconate dehydrogenase, decarboxylating OS=Emericella nidulans (strain FGSC A4 / ATCC 38163 / CBS 112.46 / NRRL 194 / M139) OX=227321 GN=AN10233 PE=3 SV=1	PF03446//PF14833//PF00393	NAD binding domain of 6-phosphogluconate dehydrogenase//NAD-binding of NADP-dependent 3-hydroxyisobutyrate dehydrogenase//6-phosphogluconate dehydrogenase, C-terminal domain	GO:0006098//GO:0019521	pentose-phosphate shunt//D-gluconate metabolic process	GO:0050661//GO:0004616//GO:0051287	NADP binding//phosphogluconate dehydrogenase (decarboxylating) activity//NAD binding	--	--	KOG2653	6-phosphogluconate dehydrogenase	DOWN	0
Cluster-38658.0	0	0	0	1	0	0	127	4	146	0	0	0	0.2	0	0	30.54	0.88	29.44	636	KAF7846220.1	KAF7846220	434	4.01e-52	hypothetical protein BT93_L4824 [Corymbia citriodora subsp. variegata]	--	--	--	--	--	--	--	--	--	--	--	--	--	--	--	--	--	--	--	--	--	--	--	DOWN	0.319
Cluster-22590.63023	0	0	0	17.05	0	12.03	488.99	82.77	675.92	0	0	0	3.8	0	2.74	129.96	20.37	151.22	604	POE93376.1	POE93376	931	9.14e-127	60s ribosomal protein l10-a [Quercus suber]	AK426891.1	AK426891	364	0	Brachypodium distachyon mRNA, clone: PL016C01-A-017_E18	K02866	RP-L10e, RPL10	large subunit ribosomal protein L10e	http://www.genome.jp/dbget-bin/www_bget?ko:K02866	Q09127	854	1.25e-116	Large ribosomal subunit protein uL16A OS=Schizosaccharomyces pombe (strain 972 / ATCC 24843) OX=284812 GN=rpl1001 PE=1 SV=2	--	--	--	--	--	--	--	--	KOG0857	60s ribosomal protein L10	DOWN	8.85558
Cluster-22590.63022	0	0	0	0	0	1	37	7	43	0	0	0	0	0	0.99	39.83	8.49	43.03	370	POE93376.1	POE93376	314	2.14e-34	60s ribosomal protein l10-a [Quercus suber]	AK119983.1	AK119983	329	2.25353e-170	Oryza sativa Japonica Group cDNA clone:002-184-F09, full insert sequence	--	--	--	--	P41805	226	8.03e-23	Large ribosomal subunit protein uL16 OS=Saccharomyces cerevisiae (strain ATCC 204508 / S288c) OX=559292 GN=RPL10 PE=1 SV=1	--	--	--	--	--	--	--	--	KOG0857	60s ribosomal protein L10	DOWN	0.286048
Cluster-22590.63020	0	0	0	1	0	10	123.02	32	234.99	0	0	0	0.39	0	3.94	55.41	14.05	91.53	479	POE93376.1	POE93376	615	2.21e-79	60s ribosomal protein l10-a [Quercus suber]	AK119983.1	AK119983	446	0	Oryza sativa Japonica Group cDNA clone:002-184-F09, full insert sequence	K02866	RP-L10e, RPL10	large subunit ribosomal protein L10e	http://www.genome.jp/dbget-bin/www_bget?ko:K02866	Q09127	577	3.34e-75	Large ribosomal subunit protein uL16A OS=Schizosaccharomyces pombe (strain 972 / ATCC 24843) OX=284812 GN=rpl1001 PE=1 SV=2	--	--	--	--	--	--	--	--	KOG0857	60s ribosomal protein L10	DOWN	3.17948
Cluster-22590.63025	1	8	0	3	0	0	95.23	5	190.08	0.36	3.34	0	1.55	0	0	54.96	2.91	96.55	439	KAF7845757.1	KAF7845757	707	4.33e-93	hypothetical protein BT93_L0758, partial [Corymbia citriodora subsp. variegata]	AK108868.1	AK108868	343	4.47921e-178	Oryza sativa Japonica Group cDNA clone:002-152-C05, full insert sequence	K02985	RP-S3e, RPS3	small subunit ribosomal protein S3e	http://www.genome.jp/dbget-bin/www_bget?ko:K02985	O60128	619	1.96e-81	Small ribosomal subunit protein uS3 OS=Schizosaccharomyces pombe (strain 972 / ATCC 24843) OX=284812 GN=rps3 PE=1 SV=1	PF07650//PF00189	KH domain//Ribosomal protein S3, C-terminal domain	GO:0042254//GO:0006412	ribosome biogenesis//translation	GO:0003735//GO:0003723	structural constituent of ribosome//RNA binding	GO:0005840	ribosome	KOG3181	40S ribosomal protein S3	DOWN	0.957
Cluster-22460.5	0	0	0	5	0	5	198	7	214	0	0	0	0.49	0	0.51	23.95	0.75	21.31	966	POF17788.1	POF17788	1086	2.07e-132	putative glutamate synthase [nadph] [Quercus suber]	--	--	--	--	--	--	--	--	--	Q9C102	737	5.94e-87	Glutamate synthase [NADH] OS=Schizosaccharomyces pombe (strain 972 / ATCC 24843) OX=284812 GN=glt1 PE=1 SV=1	PF07992	Pyridine nucleotide-disulphide oxidoreductase	--	--	GO:0016491	oxidoreductase activity	--	--	KOG0399	Glutamate synthase	DOWN	3.02524
Cluster-22590.1942	0	0	0	0	0	0	46	13	67.71	0	0	0	0	0	0	24.33	6.85	31.32	452	QVG73988.1	QVG73988	651	3.02e-84	FT8 [Tamarix hispida]	MW380959.1	MW380959	255	3.83548e-129	Tamarix hispida FT8 mRNA, complete cds	K06630	YWHAE	14-3-3 protein epsilon	http://www.genome.jp/dbget-bin/www_bget?ko:K06630	B8NLM9	567	1.34e-73	14-3-3 family protein artA OS=Aspergillus flavus (strain ATCC 200026 / FGSC A1120 / IAM 13836 / NRRL 3357 / JCM 12722 / SRRC 167) OX=332952 GN=artA PE=3 SV=1	--	--	--	--	--	--	--	--	KOG0841	Multifunctional chaperone (14-3-3 family)	DOWN	0
Cluster-23775.1	0	0	0	0	0	0	73	0	0	0	0	0	0	0	0	24.07	0	0	545	--	--	--	--	--	--	--	--	--	--	--	--	--	--	--	--	--	--	--	--	--	--	--	--	--	--	--	--	DOWN	0
Cluster-22590.11675	0	0	0	24	0	10	2181	0	179	0	0	0	1.49	0	0.65	169.39	0	11.36	1335	POE46983.1	POE46983	807	5.18e-102	nadp-dependent alcohol dehydrogenase 6 [Quercus suber]	--	--	--	--	--	--	--	--	--	Q04894	645	2.59e-79	NADP-dependent alcohol dehydrogenase 6 OS=Saccharomyces cerevisiae (strain ATCC 204508 / S288c) OX=559292 GN=ADH6 PE=1 SV=1	PF13506//PF02826//PF12019//PF09297	Glycosyl transferase family 21//D-isomer specific 2-hydroxyacid dehydrogenase, NAD binding domain//Type II transport protein GspH//NADH pyrophosphatase zinc ribbon domain	GO:0015628	protein secretion by the type II secretion system	GO:0016787//GO:0046872//GO:0016757//GO:0051287	hydrolase activity//metal ion binding//glycosyltransferase activity//NAD binding	GO:0015627	type II protein secretion system complex	--	--	DOWN	10.5165
Cluster-22590.60598	5	23	12	130	198	45	43	82	45	0.26	1.43	0.82	7.68	12.28	2.77	3.17	5.29	2.71	1389	KAG9157733.1	KAG9157733	1338	6.81e-182	hypothetical protein Leryth_017835 [Lithospermum erythrorhizon]	XM_055956999.1	XM_055956999	84	1.41743e-33	PREDICTED: Solanum dulcamara UV-B-induced protein At3g17800, chloroplastic-like (LOC129882620), mRNA	--	--	--	--	Q9LVJ0	426	3.41e-46	UV-B-induced protein At3g17800, chloroplastic OS=Arabidopsis thaliana OX=3702 GN=At3g17800 PE=2 SV=1	PF06560	Glucose-6-phosphate isomerase (GPI)	GO:0006098//GO:0006096//GO:0005982//GO:0006094//GO:0005985	pentose-phosphate shunt//glycolytic process//starch metabolic process//gluconeogenesis//sucrose metabolic process	GO:0004347	glucose-6-phosphate isomerase activity	GO:0005737	cytoplasm	--	--	FALSE	124.035
Cluster-22590.581	0	0	0	0	0	0	93	0	41	0	0	0	0	0	0	19.82	0	7.3	679	POF11528.1	POF11528	618	2.21e-79	cytochrome c oxidase polypeptide 5, mitochondrial [Quercus suber]	--	--	--	--	--	--	--	--	--	O93980	501	6.58e-63	Cytochrome c oxidase polypeptide 5, mitochondrial OS=Aspergillus niger OX=5061 GN=cox5 PE=3 SV=1	PF01292//PF02936	Prokaryotic cytochrome b561//Cytochrome c oxidase subunit IV	GO:0006123//GO:0006118	mitochondrial electron transport, cytochrome c to oxygen//obsolete electron transport	GO:0009055	electron transfer activity	GO:0016020//GO:0005751	membrane//mitochondrial respiratory chain complex IV	--	--	DOWN	0
Cluster-37615.0	0	0	0	2	0	0	30	10	24	0	0	0	0.47	0	0	8.3	2.57	5.6	592	POF01201.1	POF01201	784	3.86e-100	isocitrate lyase [Quercus suber]	AK107356.1	AK107356	67	1.64746e-24	Oryza sativa Japonica Group cDNA clone:002-126-H12, full insert sequence	K01637	E4.1.3.1, aceA	isocitrate lyase	http://www.genome.jp/dbget-bin/www_bget?ko:K01637	Q86ZF1	872	5.54e-115	Isocitrate lyase OS=Leptosphaeria maculans OX=5022 GN=ICL1 PE=2 SV=1	PF00463	Isocitrate lyase family	GO:0019752//GO:0006097	carboxylic acid metabolic process//glyoxylate cycle	GO:0004451	isocitrate lyase activity	--	--	KOG1260	Isocitrate lyase	FALSE	0.638
Cluster-22590.52445	20	7	13	0	0	0	0	0	1	2.56	1.06	2.3	0	0	0	0	0	0.15	734	KAG9149960.1	KAG9149960	533	2.39e-61	hypothetical protein Leryth_010030 [Lithospermum erythrorhizon]	OX359274.1	OX359274	60	1.60901e-20	Hedera helix genome assembly, chromosome: 11	--	--	--	--	K4CJJ1	462	9.22e-53	9-cis-epoxycarotenoid dioxygenase NCED2, chloroplastic OS=Solanum lycopersicum OX=4081 GN=NCED2 PE=2 SV=1	PF03055	Retinal pigment epithelial membrane protein	--	--	GO:0016702	oxidoreductase activity, acting on single donors with incorporation of molecular oxygen, incorporation of two atoms of oxygen	--	--	--	--	FALSE	0
Cluster-38939.0	0	0	0	3	0	0	81	8	9	0	0	0	0.41	0	0	13.37	1.19	1.23	789	POE96903.1	POE96903	1171	6.57e-156	repressible high-affinity phosphate permease [Quercus suber]	--	--	--	--	--	K08176	PHO84	MFS transporter, PHS family, inorganic phosphate transporter	http://www.genome.jp/dbget-bin/www_bget?ko:K08176	Q7RVX9	949	4.81e-125	Repressible high-affinity phosphate permease OS=Neurospora crassa (strain ATCC 24698 / 74-OR23-1A / CBS 708.71 / DSM 1257 / FGSC 987) OX=367110 GN=pho-5 PE=1 SV=2	PF07690//PF00083	Major Facilitator Superfamily//Sugar (and other) transporter	GO:0055085	transmembrane transport	GO:0022857	transmembrane transporter activity	GO:0016020	membrane	KOG0252	Inorganic phosphate transporter	FALSE	0.957
Cluster-22590.18375	120	81	79	106	203	150	1712	224	347	6.67	5.34	5.76	6.66	13.4	9.84	134.27	15.39	22.25	1325	KAG9131791.1	KAG9131791	849	6.59e-111	hypothetical protein Leryth_009516 [Lithospermum erythrorhizon]	XM_027312569.1	XM_027312569	150	2.76233e-70	PREDICTED: Coffea eugenioides protein seele (LOC113768284), mRNA	K22936	CNPY1_2	protein canopy 1/2	http://www.genome.jp/dbget-bin/www_bget?ko:K22936	Q7RXY1	445	1.19e-52	Large ribosomal subunit protein eL32 OS=Neurospora crassa (strain ATCC 24698 / 74-OR23-1A / CBS 708.71 / DSM 1257 / FGSC 987) OX=367110 GN=crp-63 PE=1 SV=1	PF01655	Ribosomal protein L32	GO:0042254//GO:0006412	ribosome biogenesis//translation	GO:0003735	structural constituent of ribosome	GO:0005840	ribosome	KOG0878	60S ribosomal protein L32	FALSE	148.175
Cluster-22590.2453	0	0	0	0	0	0	71	9	3	0	0	0	0	0	0	14.7	1.7	0.52	690	--	--	--	--	--	--	--	--	--	--	--	--	--	--	--	--	--	--	--	--	--	--	--	--	--	--	--	--	DOWN	0
Cluster-22590.36463	334.8	956.99	82.83	101.48	60	138.18	327.34	64.05	213.29	242.88	792.65	124.37	135.74	91.25	171.95	436	100.39	269.5	353	--	--	--	--	--	--	--	--	--	--	--	--	--	--	--	--	--	--	PF05162	Ribosomal protein L41	GO:0006412//GO:0042254	translation//ribosome biogenesis	GO:0003735	structural constituent of ribosome	GO:0005840	ribosome	--	--	FALSE	92.8129
Cluster-31212.0	0	0	0	0	0	4	16	2	48	0	0	0	0	0	0.86	4.01	0.46	10.12	622	BAJ98299.1	BAJ98299	613	6.25e-75	predicted protein [Hordeum vulgare subsp. vulgare]	--	--	--	--	--	K01756	purB, ADSL	adenylosuccinate lyase	http://www.genome.jp/dbget-bin/www_bget?ko:K01756	Q05911	561	9.22e-69	Adenylosuccinate lyase OS=Saccharomyces cerevisiae (strain ATCC 204508 / S288c) OX=559292 GN=ADE13 PE=1 SV=1	PF07491	Protein phosphatase inhibitor	GO:0032515	negative regulation of phosphoprotein phosphatase activity	GO:0004865	protein serine/threonine phosphatase inhibitor activity	--	--	KOG2700	Adenylosuccinate lyase	FALSE	1.14419
Cluster-22590.12714	0	0	0	7	0	3	1115	0	175	0	0	0	0.44	0	0.19	86.6	0	11.11	1335	KAG2329235.1	KAG2329235	664	3.63e-80	hypothetical protein Bca52824_000415 [Brassica carinata]	--	--	--	--	--	K26736	PA2G4, EBP1	ERBB-3 binding protein	http://www.genome.jp/dbget-bin/www_bget?ko:K26736	Q6AYD3	775	2.43e-98	Proliferation-associated protein 2G4 OS=Rattus norvegicus OX=10116 GN=Pa2g4 PE=1 SV=1	--	--	--	--	--	--	--	--	KOG2776	Metallopeptidase	DOWN	3.09114
Cluster-20351.0	0	0	0	0	0	0	33	8	35	0	0	0	0	0	0	4.96	1.08	4.35	837	POE64917.1	POE64917	831	1.95e-107	3'(2'),5'-bisphosphate nucleotidase [Quercus suber]	--	--	--	--	--	K15422	SAL	3'(2'), 5'-bisphosphate nucleotidase / inositol polyphosphate 1-phosphatase	http://www.genome.jp/dbget-bin/www_bget?ko:K15422	Q5BCG1	637	1.5e-80	3'(2'),5'-bisphosphate nucleotidase OS=Emericella nidulans (strain FGSC A4 / ATCC 38163 / CBS 112.46 / NRRL 194 / M139) OX=227321 GN=AN1769 PE=1 SV=1	--	--	--	--	--	--	--	--	KOG1528	Salt-sensitive 3'-phosphoadenosine-5'-phosphatase HAL2/SAL1	DOWN	0
Cluster-21351.0	0	0	0	0	0	0	57	2	10	0	0	0	0	0	0	15.61	0.51	2.31	595	POE49430.1	POE49430	746	4.73e-89	chitin synthase d [Quercus suber]	--	--	--	--	--	--	--	--	--	P78611	750	1.47e-91	Chitin synthase D OS=Emericella nidulans (strain FGSC A4 / ATCC 38163 / CBS 112.46 / NRRL 194 / M139) OX=227321 GN=chsD PE=1 SV=4	--	--	--	--	--	--	--	--	--	--	DOWN	0
Cluster-22590.85	0	0	0	0	0	1	74	0	59	0	0	0	0	0	0.1	8.52	0	5.58	1000	POF18531.1	POF18531	1408	2.12e-193	hydroxymethylglutaryl-coa synthase [Quercus suber]	--	--	--	--	--	K01641	HMGCS	hydroxymethylglutaryl-CoA synthase	http://www.genome.jp/dbget-bin/www_bget?ko:K01641	F9X3D9	1430	2.33e-198	Hydroxymethylglutaryl-CoA synthase MYCGRDRAFT_54740 OS=Zymoseptoria tritici (strain CBS 115943 / IPO323) OX=336722 GN=ERG13 PE=3 SV=1	PF08540	Hydroxymethylglutaryl-coenzyme A synthase C terminal	GO:0010142//GO:0046950//GO:0006550//GO:0006552//GO:0006084//GO:0006574	farnesyl diphosphate biosynthetic process, mevalonate pathway//cellular ketone body metabolic process//isoleucine catabolic process//leucine catabolic process//acetyl-CoA metabolic process//valine catabolic process	GO:0004421	hydroxymethylglutaryl-CoA synthase activity	--	--	KOG1393	Hydroxymethylglutaryl-CoA synthase	DOWN	0.286048
Cluster-22590.7361	3	18	0	1	0	12	322	39.01	664.04	0.6	4.22	0	0.25	0	3.09	96.35	10.91	168.11	570	POF14432.1	POF14432	902	1.09e-113	elongation factor 2 [Quercus suber]	AK110168.1	AK110168	380	0	Oryza sativa Japonica Group cDNA clone:002-161-G01, full insert sequence	K03234	EEF2	elongation factor 2	http://www.genome.jp/dbget-bin/www_bget?ko:K03234	Q96X45	870	2.06e-111	Elongation factor 2 OS=Neurospora crassa (strain ATCC 24698 / 74-OR23-1A / CBS 708.71 / DSM 1257 / FGSC 987) OX=367110 GN=cot-3 PE=3 SV=3	PF03764	Elongation factor G, domain IV	--	--	GO:0005525	GTP binding	--	--	KOG0469	Elongation factor 2	DOWN	3.75158
Cluster-22590.7360	0	0	0	0	0	0	37.88	2.84	182	0	0	0	0	0	0	11.29	0.79	45.9	571	POE75127.1	POE75127	423	2.26e-45	elongation factor 2 [Quercus suber]	BT110152.1	BT110152	111	5.50415e-49	Picea glauca clone GQ03217_C06 mRNA sequence	K03234	EEF2	elongation factor 2	http://www.genome.jp/dbget-bin/www_bget?ko:K03234	Q96X45	357	4.4e-38	Elongation factor 2 OS=Neurospora crassa (strain ATCC 24698 / 74-OR23-1A / CBS 708.71 / DSM 1257 / FGSC 987) OX=367110 GN=cot-3 PE=3 SV=3	--	--	--	--	--	--	--	--	KOG0469	Elongation factor 2	DOWN	0
Cluster-22590.7362	0	0	0	0	0	13	76.95	12	99.29	0	0	0	0	0	3.75	25.68	3.78	28.18	542	POE75127.1	POE75127	840	7.34e-105	elongation factor 2 [Quercus suber]	AK110168.1	AK110168	521	0	Oryza sativa Japonica Group cDNA clone:002-161-G01, full insert sequence	K03234	EEF2	elongation factor 2	http://www.genome.jp/dbget-bin/www_bget?ko:K03234	Q96X45	805	5.61e-102	Elongation factor 2 OS=Neurospora crassa (strain ATCC 24698 / 74-OR23-1A / CBS 708.71 / DSM 1257 / FGSC 987) OX=367110 GN=cot-3 PE=3 SV=3	PF08527//PF03764	Protein-arginine deiminase (PAD) middle domain//Elongation factor G, domain IV	--	--	GO:0005509//GO:0005525	calcium ion binding//GTP binding	GO:0005737	cytoplasm	KOG0469	Elongation factor 2	FALSE	3.71863
Cluster-22590.7366	0	5	0	7	0	7.03	314.13	27.82	626.74	0	0.71	0	1	0	1.04	54.88	4.38	90.91	762	POE75127.1	POE75127	825	2.08e-101	elongation factor 2 [Quercus suber]	AK110167.1	AK110167	146	2.60888e-68	Oryza sativa Japonica Group cDNA clone:002-161-F12, full insert sequence	K03234	EEF2	elongation factor 2	http://www.genome.jp/dbget-bin/www_bget?ko:K03234	Q96X45	764	1.05e-94	Elongation factor 2 OS=Neurospora crassa (strain ATCC 24698 / 74-OR23-1A / CBS 708.71 / DSM 1257 / FGSC 987) OX=367110 GN=cot-3 PE=3 SV=3	PF03764	Elongation factor G, domain IV	--	--	GO:0005525	GTP binding	--	--	KOG0469	Elongation factor 2	DOWN	4.23534
Cluster-22590.41367	15621	7661.41	12924.8	5345.42	5316.99	1236.98	141.28	1408.94	847.99	1177.78	684.28	1295.09	462.72	484.61	111.34	15.15	133.48	74.67	1051	POE51746.1	POE51746	952	5.1e-114	putative clathrin heavy chain [Quercus suber]	MF537398.1	MF537398	262	1.19433e-132	Buglossoides arvensis ribulose bisphosphate carboxylase/oxygenase activase (RCA) mRNA, complete cds	--	--	--	--	Q7X999	699	9.62e-88	Ribulose bisphosphate carboxylase/oxygenase activase 2, chloroplastic OS=Larrea tridentata OX=66636 GN=RCA2 PE=2 SV=1	PF11722//PF00637//PF00004	CCCH zinc finger in TRM13 protein//Region in Clathrin and VPS//ATPase family associated with various cellular activities (AAA)	GO:0016192//GO:0006886	vesicle-mediated transport//intracellular protein transport	GO:0008168//GO:0016887//GO:0005524	methyltransferase activity//ATP hydrolysis activity//ATP binding	--	--	KOG0985	Vesicle coat protein clathrin, heavy chain	FALSE	3930.41
Cluster-22590.3592	0	0	0	0	0	0	10	0	203	0	0	0	0	0	0	1.22	0	20.44	959	KAI3484311.1	KAI3484311	723	1.45e-92	hypothetical protein L1887_52624 [Cichorium endivia]	--	--	--	--	--	K00799	GST, gst	glutathione S-transferase	http://www.genome.jp/dbget-bin/www_bget?ko:K00799	Q4WQZ2	336	1.47e-36	Glutathione S-transferase-like protein tpcF OS=Aspergillus fumigatus (strain ATCC MYA-4609 / CBS 101355 / FGSC A1100 / Af293) OX=330879 GN=tpcF PE=2 SV=1	--	--	--	--	--	--	--	--	KOG0867	Glutathione S-transferase	DOWN	0
Cluster-22590.3593	0	0	0	8	0	0	245	26	200	0	0	0	0.33	0	0	12.68	1.17	8.43	1851	KAB8336733.1	KAB8336733	2214	5.78e-310	hypothetical protein FH972_021042 [Carpinus fangiana]	XM_007163574.1	XM_007163574	35	3.29572e-06	Phaseolus vulgaris hypothetical protein (PHAVU_001G251000g) mRNA, complete cds	K01858	INO1, ISYNA1	myo-inositol-1-phosphate synthase	http://www.genome.jp/dbget-bin/www_bget?ko:K01858	Q9FYV1	1619	1.32e-221	Inositol-3-phosphate synthase OS=Sesamum indicum OX=4182 PE=2 SV=1	PF00540//PF07994	gag gene protein p17 (matrix protein)//Myo-inositol-1-phosphate synthase	GO:0019872//GO:0008654//GO:0006021	streptomycin biosynthetic process//phospholipid biosynthetic process//inositol biosynthetic process	GO:0004512//GO:0005198	inositol-3-phosphate synthase activity//structural molecule activity	--	--	KOG0693	Myo-inositol-1-phosphate synthase	DOWN	2.552
Cluster-22590.3591	0	0	0	0	0	0	126	10	80	0	0	0	0	0	0	13.51	0.95	7.04	1051	POE63230.1	POE63230	155	2.49e-08	atp-dependent rna helicase ded1 [Quercus suber]	--	--	--	--	--	--	--	--	--	Q0UWA6	197	2.85e-15	ATP-dependent RNA helicase DED1 OS=Phaeosphaeria nodorum (strain SN15 / ATCC MYA-4574 / FGSC 10173) OX=321614 GN=DED1 PE=3 SV=1	--	--	--	--	--	--	--	--	--	--	DOWN	0
Cluster-22590.31351	145.25	46	39.04	5	17.01	151.97	570.47	770.62	464.7	26.23	9.77	10.13	1.13	4.09	34.99	153.13	191.68	105.05	601	ABD59790.1	ABD59790	509	4.64e-64	dark inducible protein, partial [Arnebia euchroma]	AB030706.1	AB030706	195	1.17208e-95	Lithospermum erythrorhizon mRNA for LEDI-5b protein, complete cds	--	--	--	--	Q9XG54	376	1.91e-42	12-oxophytodienoate reductase 1 OS=Solanum lycopersicum OX=4081 GN=OPR1 PE=1 SV=1	PF00724	NADH:flavin oxidoreductase / NADH oxidase family	--	--	GO:0016491//GO:0010181	oxidoreductase activity//FMN binding	--	--	KOG0134	NADH:flavin oxidoreductase/12-oxophytodienoate reductase	DOWN	51.0581
Cluster-22590.14380	28	19	48	125	51	130	192	667	324	0.53	0.42	1.15	2.58	1.1	2.81	5.01	15	6.85	3373	KAG9136268.1	KAG9136268	3807	0	hypothetical protein Leryth_003859 [Lithospermum erythrorhizon]	XM_017371837.1	XM_017371837	68	2.73869e-24	PREDICTED: Daucus carota subsp. sativus uncharacterized LOC108203100 (LOC108203100), mRNA	--	--	--	--	--	--	--	--	PF02150	RNA polymerases M/15 Kd subunit	GO:0006351	DNA-templated transcription	--	--	--	--	--	--	DOWN	95.0126
Cluster-22590.14382	68	0	7	10	2	14	105	281	98	3.2	0	0.43	0.53	0.11	0.77	6.95	16.23	5.29	1514	KAG9149968.1	KAG9149968	1526	1.8e-210	hypothetical protein Leryth_010032 [Lithospermum erythrorhizon]	XM_027315534.1	XM_027315534	329	9.88787e-170	PREDICTED: Coffea eugenioides gibberellin 2-beta-dioxygenase 1-like (LOC113770908), mRNA	K04125	GA2ox	gibberellin 2beta-dioxygenase	http://www.genome.jp/dbget-bin/www_bget?ko:K04125	Q9SQ80	1112	2.54e-149	Gibberellin 2-beta-dioxygenase 1 OS=Pisum sativum OX=3888 GN=GA2OX1 PE=1 SV=1	PF11663//PF04277	Toxin with endonuclease activity, of toxin-antitoxin system//Oxaloacetate decarboxylase, gamma chain	GO:0051252//GO:0006814//GO:0036376	regulation of RNA metabolic process//sodium ion transport//sodium ion export across plasma membrane	GO:0015081//GO:0004540	sodium ion transmembrane transporter activity//RNA nuclease activity	GO:0110001//GO:0016020	toxin-antitoxin complex//membrane	--	--	DOWN	7.89865
Cluster-22590.2461	0	0	0	0	0	0	46	1	89	0	0	0	0	0	0	11.58	0.23	18.82	621	KAF7846237.1	KAF7846237	843	1.58e-113	hypothetical protein BT93_L4789 [Corymbia citriodora subsp. variegata]	XM_057633124.1	XM_057633124	41	4.92198e-10	PREDICTED: Actinidia eriantha 60S ribosomal protein L15 (LOC130775042), mRNA	K02877	RP-L15e, RPL15	large subunit ribosomal protein L15e	http://www.genome.jp/dbget-bin/www_bget?ko:K02877	Q9US22	852	1.59e-116	Large ribosomal subunit protein eL15B OS=Schizosaccharomyces pombe (strain 972 / ATCC 24843) OX=284812 GN=rpl1502 PE=1 SV=1	PF00827	Ribosomal L15	GO:0042254//GO:0006412	ribosome biogenesis//translation	GO:0003735	structural constituent of ribosome	GO:0005840	ribosome	KOG1678	60s ribosomal protein L15	DOWN	0
Cluster-22590.3321	0	0	0	1	0	5	49	6	85	0	0	0	0.11	0	0.58	6.7	0.73	9.59	890	POF11458.1	POF11458	883	2.01e-114	cytochrome b-c1 complex subunit 2, mitochondrial [Quercus suber]	--	--	--	--	--	--	--	--	--	O60044	544	3.7e-65	Cytochrome b-c1 complex subunit 2, mitochondrial OS=Neurospora crassa (strain ATCC 24698 / 74-OR23-1A / CBS 708.71 / DSM 1257 / FGSC 987) OX=367110 GN=ucr-1 PE=1 SV=2	--	--	--	--	--	--	--	--	--	--	DOWN	1.74924
Cluster-22590.44461	261.79	316.1	296.95	1287.17	1069.97	2693.54	1264.83	1946.33	1356.3	18.95	27.11	28.51	106.72	93.37	232.34	130.03	176.57	114.44	1083	KAG9141825.1	KAG9141825	674	7.86e-84	hypothetical protein Leryth_013950 [Lithospermum erythrorhizon]	XM_023028784.1	XM_023028784	151	6.23951e-71	PREDICTED: Olea europaea var. sylvestris homeobox-leucine zipper protein ATHB-6-like (LOC111401171), transcript variant X1, mRNA	K09338	HD-ZIP	homeobox-leucine zipper protein	http://www.genome.jp/dbget-bin/www_bget?ko:K09338	P46668	384	3.32e-42	Homeobox-leucine zipper protein ATHB-6 OS=Arabidopsis thaliana OX=3702 GN=ATHB-6 PE=1 SV=1	PF05920//PF00046//PF02183	Homeobox KN domain//Homeodomain//Homeobox associated leucine zipper	GO:0006355	regulation of DNA-templated transcription	GO:0003677//GO:0043565	DNA binding//sequence-specific DNA binding	--	--	--	--	FALSE	1557.79
Cluster-22590.4113	0	0	0	0	0	1	33	0	144	0	0	0	0	0	0.32	12.17	0	45.38	519	KAG8374382.1	KAG8374382	304	1.99e-33	hypothetical protein BUALT_Bualt11G0126100 [Buddleja alternifolia]	--	--	--	--	--	K02917	RP-L35Ae, RPL35A	large subunit ribosomal protein L35Ae	http://www.genome.jp/dbget-bin/www_bget?ko:K02917	A0A1D8PHH4	319	2.32e-37	Large ribosomal subunit protein eL33 OS=Candida albicans (strain SC5314 / ATCC MYA-2876) OX=237561 GN=RPL33A PE=1 SV=1	PF01782//PF01247	RimM N-terminal domain//Ribosomal protein L35Ae	GO:0042254//GO:0006412//GO:0006364	ribosome biogenesis//translation//rRNA processing	GO:0003735	structural constituent of ribosome	GO:0005840	ribosome	KOG0887	60S ribosomal protein L35A/L37	DOWN	0.286048
Cluster-22590.3324	0	0	0	0	0	3	25	11	41	0	0	0	0	0	0.77	7.43	3.05	10.3	572	POF11538.1	POF11538	438	1.32e-47	delta(12) fatty acid desaturase [Quercus suber]	--	--	--	--	--	--	--	--	--	B4YQU1	420	3.21e-48	Oleate hydroxylase FAH12 OS=Claviceps purpurea OX=5111 GN=FAH12 PE=1 SV=1	PF00487	Fatty acid desaturase	GO:0006629	lipid metabolic process	--	--	--	--	--	--	FALSE	0.858145
Cluster-22590.96	0	0	0	0	0	6	79.54	3	122.9	0	0	0	0	0	4.2	61.59	2.46	85.83	402	POE79341.1	POE79341	518	4.47e-65	eukaryotic translation initiation factor 1a [Quercus suber]	XM_002964708.2	XM_002964708	115	2.2605e-51	PREDICTED: Selaginella moellendorffii eukaryotic translation initiation factor 1A (LOC9659687), mRNA	K03236	EIF1A	translation initiation factor 1A	http://www.genome.jp/dbget-bin/www_bget?ko:K03236	Q60872	473	6.5e-61	Eukaryotic translation initiation factor 1A OS=Mus musculus OX=10090 GN=Eif1a PE=2 SV=3	PF10716//PF01176	NADH dehydrogenase transmembrane subunit//Translation initiation factor 1A / IF-1	GO:0006413//GO:0006118//GO:0006446	translational initiation//obsolete electron transport//regulation of translational initiation	GO:0003723//GO:0016655//GO:0003743	RNA binding//oxidoreductase activity, acting on NAD(P)H, quinone or similar compound as acceptor//translation initiation factor activity	GO:0005840	ribosome	KOG3403	Translation initiation factor 1A (eIF-1A)	FALSE	1.71629
Cluster-22590.90	1	0	0	19	6	5	1697	4	149	0.05	0	0	1.18	0.39	0.32	131.29	0.27	9.42	1339	--	--	--	--	--	--	--	--	--	--	--	--	--	--	--	--	--	--	--	--	--	--	--	--	--	--	--	--	DOWN	9.60316
Cluster-22590.99	0	6	0	0	0	0	33	2	47	0	2.4	0	0	0	0	18.16	1.1	22.68	446	POE85085.1	POE85085	659	2.34e-83	elongation factor tu, mitochondrial [Quercus suber]	--	--	--	--	--	K02358	tuf, TUFM	elongation factor Tu	http://www.genome.jp/dbget-bin/www_bget?ko:K02358	P02992	577	1.24e-72	Elongation factor Tu, mitochondrial OS=Saccharomyces cerevisiae (strain ATCC 204508 / S288c) OX=559292 GN=TUF1 PE=1 SV=1	PF00009//PF03144	Elongation factor Tu GTP binding domain//Elongation factor Tu domain 2	--	--	GO:0003924//GO:0005525	GTPase activity//GTP binding	--	--	KOG0460	Mitochondrial translation elongation factor Tu	DOWN	0
Cluster-22590.64224	0	0	1	17	0	42	812.99	68	1590.48	0	0	0.11	1.67	0	4.29	98.65	7.32	158.88	964	ACG26447.1	ACG26447	874	2.22e-116	60S ribosomal protein L13a-2 [Zea mays]	EU954329.1	EU954329	242	1.4345e-121	Zea mays clone 1462744 60S ribosomal protein L13a-2 mRNA, complete cds	K02872	RP-L13Ae, RPL13A	large subunit ribosomal protein L13Ae	http://www.genome.jp/dbget-bin/www_bget?ko:K02872	Q9P720	842	4.11e-113	Large ribosomal subunit protein uL13 OS=Neurospora crassa (strain ATCC 24698 / 74-OR23-1A / CBS 708.71 / DSM 1257 / FGSC 987) OX=367110 GN=crp-46 PE=3 SV=1	PF00572	Ribosomal protein L13	GO:0006412//GO:0042254	translation//ribosome biogenesis	GO:0003735	structural constituent of ribosome	GO:0005840	ribosome	KOG3204	60S ribosomal protein L13a	DOWN	17.437
Cluster-22590.3338	0	0	0	0	0	1	56	1	24	0	0	0	0	0	2.69	157.26	3.86	68.24	307	KAF7845845.1	KAF7845845	308	8.86e-35	hypothetical protein BT93_L0381 [Corymbia citriodora subsp. variegata]	--	--	--	--	--	K02128	ATPeF0C, ATP5G, ATP9	F-type H+-transporting ATPase subunit c	http://www.genome.jp/dbget-bin/www_bget?ko:K02128	P16000	276	1.66e-31	ATP synthase subunit 9, mitochondrial OS=Emericella nidulans (strain FGSC A4 / ATCC 38163 / CBS 112.46 / NRRL 194 / M139) OX=227321 GN=atp9 PE=3 SV=2	PF00137	ATP synthase subunit C	GO:1902600	proton transmembrane transport	GO:0015078	proton transmembrane transporter activity	GO:0033177	proton-transporting two-sector ATPase complex, proton-transporting domain	KOG3025	Mitochondrial F1F0-ATP synthase, subunit c/ATP9/proteolipid	DOWN	0.286048
Cluster-22590.64228	0	0	0	11	0	0	1377	2	148	0	0	0	2.36	0	0	353.19	0.47	31.91	615	KAF7845929.1	KAF7845929	423	7.86e-50	hypothetical protein BT93_L0007 [Corymbia citriodora subsp. variegata]	XM_042609405.1	XM_042609405	61	3.71312e-21	PREDICTED: Zingiber officinale heat shock cognate 70 kDa protein-like (LOC122047882), mRNA	K03283	HSPA1_6_8	heat shock 70kDa protein 1/6/8	http://www.genome.jp/dbget-bin/www_bget?ko:K03283	Q01233	461	8.25e-53	Heat shock 70 kDa protein OS=Neurospora crassa (strain ATCC 24698 / 74-OR23-1A / CBS 708.71 / DSM 1257 / FGSC 987) OX=367110 GN=hsps-1 PE=2 SV=2	PF00012	Hsp70 protein	--	--	GO:0005524//GO:0140662	ATP binding//ATP-dependent protein folding chaperone	--	--	KOG0101	Molecular chaperones HSP70/HSC70, HSP70 superfamily	DOWN	3.509
Cluster-46776.0	22	120	0	0	0	0	0	0	0	1.49	9.6	0	0	0	0	0	0	0	1141	XP_041006933.1	XP_041006933	1781	8.11e-251	putative pectinesterase 63 [Juglans microcarpa x Juglans regia]	XM_018952421.2	XM_018952421	1006	0	PREDICTED: Juglans regia putative pectinesterase 63 (LOC108981308), mRNA	K01051	E3.1.1.11	pectinesterase	http://www.genome.jp/dbget-bin/www_bget?ko:K01051	Q9LY19	817	4.72e-106	Probable pectinesterase 48 OS=Arabidopsis thaliana OX=3702 GN=PME48 PE=2 SV=2	PF01095	Pectinesterase	GO:0005982//GO:0042545//GO:0005985	starch metabolic process//cell wall modification//sucrose metabolic process	GO:0030599	pectinesterase activity	--	--	--	--	FALSE	0
Cluster-44944.0	0	0	0	8	2	0	79	6	16	0	0	0	0.54	0.14	0	6.63	0.44	1.1	1258	POE52280.1	POE52280	1266	1.34e-170	s-(hydroxymethyl)glutathione dehydrogenase [Quercus suber]	--	--	--	--	--	--	--	--	--	P47734	574	1.08e-68	S-(hydroxymethyl)glutathione dehydrogenase OS=Methylobacter marinus OX=34058 GN=fdh PE=3 SV=2	--	--	--	--	--	--	--	--	KOG0022	Alcohol dehydrogenase, class III	FALSE	3.25597
Cluster-22590.65173	0	0	1	0	0	4	82	5	155	0	0	0.48	0	0	1.67	39.09	2.34	64.13	469	KAF7846033.1	KAF7846033	206	4.46e-18	hypothetical protein BT93_L5515, partial [Corymbia citriodora subsp. variegata]	AK424751.1	AK424751	333	1.73814e-172	Brachypodium distachyon mRNA, clone: PL016C01-A-004_B08	K02873	RP-L13e, RPL13	large subunit ribosomal protein L13e	http://www.genome.jp/dbget-bin/www_bget?ko:K02873	P41123	146	9.14e-11	Large ribosomal subunit protein eL13 OS=Rattus norvegicus OX=10116 GN=Rpl13 PE=1 SV=2	PF01294	Ribosomal protein L13e	GO:0006412//GO:0042254	translation//ribosome biogenesis	GO:0003735	structural constituent of ribosome	GO:0005840	ribosome	KOG3295	60S Ribosomal protein L13	DOWN	1.14419
Cluster-22590.65172	0	0	0	15	0	47.99	210	51.15	366.49	0	0	0	3.29	0	10.75	54.91	12.37	80.62	609	KAF7846033.1	KAF7846033	600	7.8e-77	hypothetical protein BT93_L5515, partial [Corymbia citriodora subsp. variegata]	AK424751.1	AK424751	327	4.97331e-169	Brachypodium distachyon mRNA, clone: PL016C01-A-004_B08	K02873	RP-L13e, RPL13	large subunit ribosomal protein L13e	http://www.genome.jp/dbget-bin/www_bget?ko:K02873	P41125	424	1.93e-51	Large ribosomal subunit protein eL13 OS=Gallus gallus OX=9031 GN=RPL13 PE=2 SV=2	PF01294	Ribosomal protein L13e	GO:0006412//GO:0042254	translation//ribosome biogenesis	GO:0003735	structural constituent of ribosome	GO:0005840	ribosome	KOG3295	60S Ribosomal protein L13	FALSE	18.5153
Cluster-22590.65171	0	18	1	2	0	1	111	7.65	274.27	0	6.35	0.48	0.83	0	0.42	52.6	3.56	112.78	470	KAF7846033.1	KAF7846033	501	1.48e-62	hypothetical protein BT93_L5515, partial [Corymbia citriodora subsp. variegata]	AK424751.1	AK424751	280	5.05383e-143	Brachypodium distachyon mRNA, clone: PL016C01-A-004_B08	K02873	RP-L13e, RPL13	large subunit ribosomal protein L13e	http://www.genome.jp/dbget-bin/www_bget?ko:K02873	P41125	390	5.02e-47	Large ribosomal subunit protein eL13 OS=Gallus gallus OX=9031 GN=RPL13 PE=2 SV=2	PF01294	Ribosomal protein L13e	GO:0006412//GO:0042254	translation//ribosome biogenesis	GO:0003735	structural constituent of ribosome	GO:0005840	ribosome	KOG3295	60S Ribosomal protein L13	DOWN	0.924048
Cluster-22590.65177	1	0	0	9	0	20.01	322	20.2	690.24	0.2	0	0	2.24	0	5.08	94.95	5.56	172.08	574	POF20597.1	POF20597	525	3.04e-65	60s ribosomal protein l13 [Quercus suber]	AK424751.1	AK424751	383	0	Brachypodium distachyon mRNA, clone: PL016C01-A-004_B08	K02873	RP-L13e, RPL13	large subunit ribosomal protein L13e	http://www.genome.jp/dbget-bin/www_bget?ko:K02873	P41125	437	1.41e-53	Large ribosomal subunit protein eL13 OS=Gallus gallus OX=9031 GN=RPL13 PE=2 SV=2	PF01294	Ribosomal protein L13e	GO:0042254//GO:0006412	ribosome biogenesis//translation	GO:0003735	structural constituent of ribosome	GO:0005840	ribosome	KOG3295	60S Ribosomal protein L13	DOWN	8.59197
Cluster-22590.65176	0	0	0	0	0	0	52	6	42	0	0	0	0	0	0	30.65	3.58	21.82	436	KAF7846033.1	KAF7846033	235	1.57e-22	hypothetical protein BT93_L5515, partial [Corymbia citriodora subsp. variegata]	--	--	--	--	--	--	--	--	--	P41123	127	3.46e-08	Large ribosomal subunit protein eL13 OS=Rattus norvegicus OX=10116 GN=Rpl13 PE=1 SV=2	PF01294	Ribosomal protein L13e	GO:0042254//GO:0006412	ribosome biogenesis//translation	GO:0003735	structural constituent of ribosome	GO:0005840	ribosome	--	--	DOWN	0
Cluster-22590.65174	0	0	0	3	0	0	80	1	46	0	0	0	2.63	0	0	73.79	1.01	38.88	384	KAF7846033.1	KAF7846033	162	5.71e-12	hypothetical protein BT93_L5515, partial [Corymbia citriodora subsp. variegata]	AK424751.1	AK424751	79	2.21194e-31	Brachypodium distachyon mRNA, clone: PL016C01-A-004_B08	--	--	--	--	--	--	--	--	--	--	--	--	--	--	--	--	--	--	FALSE	0.957
Cluster-32786.1	0	0	0	0	0	0	45.16	3	45.27	0	0	0	0	0	0	23.59	1.56	20.65	454	POE93491.1	POE93491	707	4.42e-90	6-phosphogluconate dehydrogenase, decarboxylating 2 [Quercus suber]	BT102161.1	BT102161	264	3.82662e-134	Picea glauca clone GQ0167_L03 mRNA sequence	K00033	PGD, gnd, gntZ	6-phosphogluconate dehydrogenase	http://www.genome.jp/dbget-bin/www_bget?ko:K00033	P78812	579	2.67e-72	6-phosphogluconate dehydrogenase, decarboxylating OS=Schizosaccharomyces pombe (strain 972 / ATCC 24843) OX=284812 GN=SPBC660.16 PE=1 SV=2	PF00393	6-phosphogluconate dehydrogenase, C-terminal domain	GO:0019521//GO:0006098	D-gluconate metabolic process//pentose-phosphate shunt	GO:0004616	phosphogluconate dehydrogenase (decarboxylating) activity	--	--	KOG2653	6-phosphogluconate dehydrogenase	DOWN	0
Cluster-39418.0	0	0	0	8	0	0	288	1	23	0	0	0	0.7	0	0	31.3	0.1	2.05	1041	--	--	--	--	--	--	--	--	--	--	--	--	--	--	--	--	--	--	--	--	--	--	--	--	--	--	--	--	FALSE	2.552
Cluster-28204.0	0	0	0	0	0	0	17	3	68	0	0	0	0	0	0	4.27	0.69	14.33	622	--	--	--	--	--	--	--	--	--	--	--	--	--	--	--	--	--	--	--	--	--	--	--	--	--	--	--	--	DOWN	0
Cluster-22590.28670	4	31	1	0	0	0	0	0	0	0.57	5.18	0.2	0	0	0	0	0	0	690	--	--	--	--	--	--	--	--	--	--	--	--	--	--	--	--	--	--	--	--	--	--	--	--	--	--	--	--	FALSE	0
Cluster-47311.0	2	0	0	6	0	3	132	10	128	0.14	0	0	0.47	0	0.24	12.77	0.85	10.15	1132	POE89991.1	POE89991	1034	5.54e-137	hypothetical protein CFP56_20458 [Quercus suber]	--	--	--	--	--	--	--	--	--	S0ELR6	1019	1.73e-137	Opsin-like protein carO OS=Gibberella fujikuroi (strain CBS 195.34 / IMI 58289 / NRRL A-6831) OX=1279085 GN=carO PE=2 SV=1	PF01036//PF00951	Bacteriorhodopsin-like protein//Arterivirus GL envelope glycoprotein	--	--	--	--	GO:0019031//GO:0016020	viral envelope//membrane	--	--	DOWN	2.77214
Cluster-22590.35314	265.93	499	72	52	23.04	80	105	100	135	59.35	130.63	23.83	14.97	7.12	23.38	35.49	31.94	38.82	539	KAG9136511.1	KAG9136511	275	1.2e-25	hypothetical protein Leryth_014355 [Lithospermum erythrorhizon]	OX638069.1	OX638069	99	2.42533e-42	Trifolium dubium genome assembly, chromosome: 8	--	--	--	--	P36181	222	3.88e-20	Heat shock cognate protein 80 OS=Solanum lycopersicum OX=4081 GN=HSC80 PE=2 SV=1	PF00183	Hsp90 protein	GO:0006457	protein folding	GO:0016887//GO:0051082//GO:0140662//GO:0005524	ATP hydrolysis activity//unfolded protein binding//ATP-dependent protein folding chaperone//ATP binding	--	--	KOG0019	Molecular chaperone (HSP90 family)	FALSE	47.5676
Cluster-22590.38264	2822.36	1505.39	2067.51	15	33	29	206.03	242	300.01	88.81	56.29	83.77	0.52	1.21	1.06	9.05	9.22	10.72	2126	KAG9131649.1	KAG9131649	725	8.23e-87	hypothetical protein Leryth_009412 [Lithospermum erythrorhizon]	XM_017388351.1	XM_017388351	155	7.43971e-73	PREDICTED: Daucus carota subsp. sativus NAC domain-containing protein 2-like (LOC108215781), mRNA	--	--	--	--	Q9C598	634	7.04e-76	Protein ATAF2 OS=Arabidopsis thaliana OX=3702 GN=NAC081 PE=1 SV=1	PF02365	No apical meristem (NAM) protein	GO:0006355	regulation of DNA-templated transcription	GO:0003677	DNA binding	--	--	--	--	DOWN	24.696
Cluster-22590.38269	2666.65	2551.17	2174.87	4903.06	4973.3	6766.38	8997.76	6813.65	8785.17	213.83	242.25	232.59	453.09	484.23	649.69	1027.97	689.37	825.28	1005	KAG9131912.1	KAG9131912	985	8.71e-132	hypothetical protein Leryth_022580 [Lithospermum erythrorhizon]	XM_012626458.2	XM_012626458	228	9.07807e-114	PREDICTED: Gossypium raimondii acireductone dioxygenase 2 (LOC105796682), mRNA	K08967	mtnD, mtnZ, ADI1	1,2-dihydroxy-3-keto-5-methylthiopentene dioxygenase	http://www.genome.jp/dbget-bin/www_bget?ko:K08967	Q8W108	886	1.27e-119	Acireductone dioxygenase 3 OS=Arabidopsis thaliana OX=3702 GN=ARD3 PE=1 SV=1	PF03079//PF02311//PF00578//PF16867	ARD/ARD' family//AraC-like ligand binding domain//AhpC/TSA family//Dimethlysulfonioproprionate lyase	GO:0006355	regulation of DNA-templated transcription	GO:0047869//GO:0016209//GO:0010309//GO:0016491	dimethylpropiothetin dethiomethylase activity//antioxidant activity//acireductone dioxygenase [iron(II)-requiring] activity//oxidoreductase activity	--	--	KOG2107	Uncharacterized conserved protein, contains double-stranded beta-helix domain	FALSE	5249.89
Cluster-23680.1	0	0	0	0	0	1	50	3	27	0	0	0	0	0	0.71	39.07	2.48	19.04	401	POE47226.1	POE47226	299	4.74e-32	cytochrome b-c1 complex subunit 6 [Quercus suber]	--	--	--	--	--	--	--	--	--	V5IM94	219	2.01e-22	Cytochrome b-c1 complex subunit 6, mitochondrial OS=Neurospora crassa (strain ATCC 24698 / 74-OR23-1A / CBS 708.71 / DSM 1257 / FGSC 987) OX=367110 GN=qcr6 PE=1 SV=1	PF19431//PF04147//PF02724//PF04931	MEKK4 N-terminal//Nop14-like family//CDC45-like protein//DNA polymerase phi	GO:0000165//GO:0006355//GO:0006270	MAPK cascade//regulation of DNA-templated transcription//DNA replication initiation	GO:0003677//GO:0008134	DNA binding//transcription factor binding	GO:0005667//GO:0005730//GO:0032040	transcription regulator complex//nucleolus//small-subunit processome	--	--	DOWN	0.286048
Cluster-47535.0	14	27	6	0	2	0	0	0	0	2.16	4.91	1.3	0	0.4	0	0	0	0	656	--	--	--	--	--	--	--	--	--	--	--	--	--	--	--	--	--	--	--	--	--	--	--	--	--	--	--	--	FALSE	0.703973
Cluster-21933.0	0	0	0	0	0	0	23.63	25	84.39	0	0	0	0	0	0	7.52	7.47	22.77	554	POE93491.1	POE93491	715	1.08e-90	6-phosphogluconate dehydrogenase, decarboxylating 2 [Quercus suber]	OX328265.1	OX328265	53	9.30554e-17	Chamaenerion angustifolium genome assembly, chromosome: 1	K00033	PGD, gnd, gntZ	6-phosphogluconate dehydrogenase	http://www.genome.jp/dbget-bin/www_bget?ko:K00033	P38720	735	3.74e-95	6-phosphogluconate dehydrogenase, decarboxylating 1 OS=Saccharomyces cerevisiae (strain ATCC 204508 / S288c) OX=559292 GN=GND1 PE=1 SV=1	PF00393//PF03446	6-phosphogluconate dehydrogenase, C-terminal domain//NAD binding domain of 6-phosphogluconate dehydrogenase	GO:0019521//GO:0006098	D-gluconate metabolic process//pentose-phosphate shunt	GO:0004616//GO:0050661	phosphogluconate dehydrogenase (decarboxylating) activity//NADP binding	--	--	KOG2653	6-phosphogluconate dehydrogenase	DOWN	0
Cluster-28659.0	0	0	0	0	0	0	161	3	10	0	0	0	0	0	0	31.1	0.53	1.61	718	XP_031505779.1	XP_031505779	582	4.11e-72	LOW QUALITY PROTEIN: uncharacterized protein LOC116268111 [Nymphaea colorata]	--	--	--	--	--	K26163	PACRG	parkin coregulated gene protein	http://www.genome.jp/dbget-bin/www_bget?ko:K26163	A5PK71	363	3.45e-41	Parkin coregulated gene protein OS=Bos taurus OX=9913 GN=PACRG PE=1 SV=1	--	--	--	--	--	--	--	--	--	--	DOWN	0
Cluster-22590.30475	359	291	177	141	11	26	19	17	10	35.99	34.5	24.02	16.55	1.36	3.16	2.74	2.19	1.19	860	KAG9137833.1	KAG9137833	670	1.97e-86	hypothetical protein Leryth_022296 [Lithospermum erythrorhizon]	--	--	--	--	--	--	--	--	--	Q8LGR0	411	7.4e-49	Pollen allergen Che a 1 OS=Chenopodium album OX=3559 PE=1 SV=1	--	--	--	--	--	--	--	--	--	--	FALSE	56.2881
Cluster-22590.30479	54	15	17	78.03	123.94	158.97	243	163	129.93	4.17	1.37	1.75	6.94	11.6	14.69	26.73	15.86	11.74	1032	KAG9141250.1	KAG9141250	556	4.04e-65	hypothetical protein Leryth_001724 [Lithospermum erythrorhizon]	XM_057606036.1	XM_057606036	141	2.15008e-65	PREDICTED: Actinidia eriantha zinc finger protein CONSTANS-LIKE 9-like (LOC130752221), mRNA	--	--	--	--	Q9SSE5	383	1.22e-41	Zinc finger protein CONSTANS-LIKE 9 OS=Arabidopsis thaliana OX=3702 GN=COL9 PE=1 SV=1	PF06203	CCT motif	--	--	GO:0005515	protein binding	--	--	--	--	FALSE	114.01
Cluster-38085.0	0	0	0	3	0	0	227	0	10	0	0	0	0.93	0	0	82.57	0	3.11	522	--	--	--	--	--	--	--	--	--	--	--	--	--	--	--	--	--	--	--	--	--	--	--	--	--	--	--	--	FALSE	0.957
Cluster-22590.24499	28	4	25	11	8	1	0	0	0	2.48	0.42	2.97	1.13	0.87	0.11	0	0	0	937	--	--	--	--	--	--	--	--	--	--	--	--	--	--	--	--	--	--	--	--	--	--	--	--	--	--	--	--	FALSE	6.61094
Cluster-22590.3113	0	0	0	0	0	3	13	0	196	0	0	0	0	0	0.78	3.92	0	50.01	568	KAI3481476.1	KAI3481476	240	6.54e-21	hypothetical protein L1887_56023 [Cichorium endivia]	--	--	--	--	--	--	--	--	--	A0A482N8M8	164	2.33e-12	NADH-dependent flavin oxidoreductase iccE OS=Talaromyces variabilis OX=28576 GN=iccE PE=1 SV=1	PF00724	NADH:flavin oxidoreductase / NADH oxidase family	--	--	GO:0010181//GO:0016491	FMN binding//oxidoreductase activity	--	--	--	--	FALSE	0.858145
Cluster-23236.0	0	0	0	0	0	0	76	0	64	0	0	0	0	0	0	26.92	0	19.33	528	PRW20803.1	PRW20803	308	7.57e-34	60S ribosomal L35-like [Chlorella sorokiniana]	--	--	--	--	--	K02918	RP-L35e, RPL35	large subunit ribosomal protein L35e	http://www.genome.jp/dbget-bin/www_bget?ko:K02918	O80626	293	3.55e-33	Large ribosomal subunit protein uL29y OS=Arabidopsis thaliana OX=3702 GN=RPL35B PE=2 SV=1	PF05049//PF11069//PF00831	Interferon-inducible GTPase (IIGP)//Cilia- and flagella-associated protein 298//Ribosomal L29 protein	GO:0042254//GO:0003352//GO:0006412	ribosome biogenesis//regulation of cilium movement//translation	GO:0003735//GO:0005525	structural constituent of ribosome//GTP binding	GO:0016020//GO:0005840	membrane//ribosome	KOG3436	60S ribosomal protein L35	DOWN	0
Cluster-45219.0	0	0	0	0	0	5	148	2	115	0	0	0	0	0	0.44	15.37	0.18	9.81	1075	POE72362.1	POE72362	902	5.77e-119	putative phosphatase [Quercus suber]	--	--	--	--	--	--	--	--	--	P53981	565	4.72e-70	Polyol phosphate phosphatase PYP1 OS=Saccharomyces cerevisiae (strain ATCC 204508 / S288c) OX=559292 GN=PYP1 PE=1 SV=1	PF05822//PF06888	Pyrimidine 5'-nucleotidase (UMPH-1)//Putative Phosphatase	--	--	GO:0000287//GO:0008253//GO:0016791	magnesium ion binding//5'-nucleotidase activity//phosphatase activity	GO:0005737	cytoplasm	--	--	DOWN	1.43024
Cluster-31779.0	0	0	0	0	0	1	14	9	49	0	0	0	0	0	0.28	4.62	2.8	13.73	545	POE59112.1	POE59112	494	5.47e-55	glucokinase [Quercus suber]	--	--	--	--	--	--	--	--	--	Q8J0E9	497	1.24e-58	Isopenicillin N epimerase component 1 OS=Hapsidospora chrysogena OX=5044 GN=cefD1 PE=3 SV=1	PF01623	Carlavirus putative nucleic acid binding protein	GO:0006355	regulation of DNA-templated transcription	GO:0003676	nucleic acid binding	--	--	KOG1179	Very long-chain acyl-CoA synthetase/fatty acid transporter	DOWN	0.286048
Cluster-22590.57015	0	0	3	5	17	38	62	82	25	0	0	0.24	0.35	1.25	2.77	5.4	6.27	1.78	1223	XP_042417974.1	XP_042417974	138	4.76e-07	uncharacterized protein LOC122006511 isoform X1 [Zingiber officinale]	--	--	--	--	--	--	--	--	--	--	--	--	--	PF13855//PF00560	Leucine rich repeat//Leucine Rich Repeat	--	--	GO:0005515	protein binding	--	--	--	--	FALSE	18.4486
Cluster-22590.57014	12	8	17	21	6	26	77	107	42	1.05	0.83	2	2.14	0.64	2.75	9.67	11.94	4.34	942	KAG2560887.1	KAG2560887	150	5.37e-08	hypothetical protein PVAP13_8KG110315 [Panicum virgatum]	--	--	--	--	--	--	--	--	--	--	--	--	--	--	--	--	--	--	--	--	--	--	--	FALSE	16.2482
Cluster-22590.25727	48	93	19	1	8	10	0	0	0	2.78	6.38	1.44	0.07	0.55	0.68	0	0	0	1285	KAG9152273.1	KAG9152273	935	1.18e-121	hypothetical protein Leryth_027579 [Lithospermum erythrorhizon]	XM_010673214.4	XM_010673214	115	7.65578e-51	PREDICTED: Beta vulgaris subsp. vulgaris transcription factor SPEECHLESS (LOC104888293), mRNA	K20558	SPCH	transcription factor SPEECHLESS	http://www.genome.jp/dbget-bin/www_bget?ko:K20558	Q700C7	605	1.7e-73	Transcription factor SPEECHLESS OS=Arabidopsis thaliana OX=3702 GN=SPCH PE=1 SV=1	PF00010//PF12753//PF05472	Helix-loop-helix DNA-binding domain//Nuclear pore complex subunit Nro1//DNA replication terminus site-binding protein (Ter protein)	GO:0006274	DNA replication termination	GO:0003677//GO:0046983//GO:0005515	DNA binding//protein dimerization activity//protein binding	GO:0005737//GO:0005634	cytoplasm//nucleus	--	--	FALSE	5.99538
Cluster-22590.25725	79	29	36	198	243	333	36	236.1	49	2.42	1.05	1.42	6.72	8.63	11.83	1.54	8.74	1.7	2178	KAG9157501.1	KAG9157501	358	9.04e-35	hypothetical protein Leryth_010340 [Lithospermum erythrorhizon]	--	--	--	--	--	K08286	E2.7.11.-	protein-serine/threonine kinase	http://www.genome.jp/dbget-bin/www_bget?ko:K08286	Q39183	173	1.59e-11	Serine/threonine-protein kinase D6PKL2 OS=Arabidopsis thaliana OX=3702 GN=D6PKL2 PE=1 SV=1	--	--	--	--	--	--	--	--	--	--	FALSE	243.949
Cluster-22590.5246	0	0	0	0	0	0	20	6	139	0	0	0	0	0	0	7.91	2.28	47.19	504	POF24730.1	POF24730	197	1.75e-17	hypothetical protein CFP56_71705 [Quercus suber]	--	--	--	--	--	--	--	--	--	--	--	--	--	PF07110	EthD domain	--	--	GO:0016491	oxidoreductase activity	--	--	--	--	DOWN	0
Cluster-22590.4846	0	0	0	0	0	3	49	7	25	0	0	0	0	0	0.8	15.11	2.02	6.53	562	POE64909.1	POE64909	695	3.32e-88	nadph dehydrogenase afva [Quercus suber]	--	--	--	--	--	--	--	--	--	I1RV17	506	1.32e-61	NADH:flavin oxidoreductase FG08077 OS=Gibberella zeae (strain ATCC MYA-4620 / CBS 123657 / FGSC 9075 / NRRL 31084 / PH-1) OX=229533 GN=FG08077 PE=2 SV=1	PF00724	NADH:flavin oxidoreductase / NADH oxidase family	--	--	GO:0010181//GO:0016491	FMN binding//oxidoreductase activity	--	--	--	--	FALSE	0.858145
Cluster-22590.27373	8	0	0	0	0	0	8	20	54	2.55	0	0	0	0	0	4.02	9.95	23.67	460	KYP68580.1	KYP68580	146	3.83e-09	Copia protein, partial [Cajanus cajan]	--	--	--	--	--	--	--	--	--	--	--	--	--	PF08831	Class II MHC-associated invariant chain trimerisation domain	GO:0019882//GO:0007165	antigen processing and presentation//signal transduction	GO:0042289	MHC class II protein binding	GO:0042613//GO:0016020	MHC class II protein complex//membrane	--	--	DOWN	0
Cluster-22590.7333	0	0	0	0	0	1	79.75	0	103.41	0	0	0	0	0	0.31	28.62	0	31.68	525	KAB8616634.1	KAB8616634	732	2.33e-93	hypothetical protein FH972_025969 [Carpinus fangiana]	AK108952.1	AK108952	210	4.65587e-104	Oryza sativa Japonica Group cDNA clone:002-153-C06, full insert sequence	K00507	SCD, desC	stearoyl-CoA desaturase (Delta-9 desaturase)	http://www.genome.jp/dbget-bin/www_bget?ko:K00507	Q12618	590	1.1e-73	Acyl-CoA desaturase OS=Ajellomyces capsulatus OX=5037 GN=OLE1 PE=1 SV=1	PF00487	Fatty acid desaturase	GO:0006629	lipid metabolic process	--	--	--	--	KOG1600	Fatty acid desaturase	DOWN	0.286048
Cluster-22590.65164	0	0	0	0	0	0	47	31	166.01	0	0	0	0	0	0	18.33	11.59	55.5	507	KAJ8607646.1	KAJ8607646	796	1.12e-103	hypothetical protein MRB53_040165 [Persea americana]	BT102696.1	BT102696	232	2.6427e-116	Picea glauca clone GQ02011_F06 mRNA sequence	K01689	ENO, eno	enolase	http://www.genome.jp/dbget-bin/www_bget?ko:K01689	P42040	784	1.98e-103	Enolase OS=Davidiella tassiana OX=29918 GN=ENO PE=1 SV=2	PF01596	O-methyltransferase	--	--	GO:0008171	O-methyltransferase activity	--	--	KOG2670	Enolase	DOWN	0
Cluster-22590.65165	0	0	0	0	0	3	92	18	113	0	0	0	0	0	0.95	33.62	6.26	35.27	521	KAJ8607646.1	KAJ8607646	780	3.48e-101	hypothetical protein MRB53_040165 [Persea americana]	--	--	--	--	--	K01689	ENO, eno	enolase	http://www.genome.jp/dbget-bin/www_bget?ko:K01689	Q9HDT3	847	6.38e-113	Enolase OS=Alternaria alternata OX=5599 GN=ENO PE=1 SV=2	PF01596	O-methyltransferase	--	--	GO:0008171	O-methyltransferase activity	--	--	KOG2670	Enolase	DOWN	0.858145
Cluster-22590.14800	3	0	0	88	31	147	161	99	84	0.27	0	0	9.05	3.36	15.68	20.4	11.15	8.77	936	--	--	--	--	--	--	--	--	--	--	--	--	--	--	--	--	--	--	--	--	--	--	--	--	--	--	--	--	FALSE	81.0327
Cluster-22590.26401	93	31	33	34	60	26	216.99	1707.02	448	18.02	7.06	9.27	8.3	15.67	6.47	62.84	460.82	109.6	579	KAG9129727.1	KAG9129727	166	3.71e-11	hypothetical protein Leryth_015436 [Lithospermum erythrorhizon]	--	--	--	--	--	K08099	E3.1.1.14	chlorophyllase	http://www.genome.jp/dbget-bin/www_bget?ko:K08099	--	--	--	--	--	--	--	--	--	--	--	--	--	--	DOWN	39.4024
Cluster-33132.1	0	0	0	0	0	19	232	4	119	0	0	0	0	0	1.33	19.43	0.29	8.16	1260	KAB8336844.1	KAB8336844	1405	1.91e-190	hypothetical protein FH972_021152 [Carpinus fangiana]	--	--	--	--	--	K05917	CYP51	sterol 14alpha-demethylase	http://www.genome.jp/dbget-bin/www_bget?ko:K05917	E9QY26	1368	1.67e-186	Sterol 14-alpha demethylase cyp51B OS=Aspergillus fumigatus (strain ATCC MYA-4609 / CBS 101355 / FGSC A1100 / Af293) OX=330879 GN=cyp51B PE=1 SV=1	PF02948//PF01486//PF00067//PF06470//PF00525	Amelogenin//K-box region//Cytochrome P450//SMC proteins Flexible Hinge Domain//Alpha crystallin A chain, N terminal	GO:0051276//GO:0006355//GO:0007275//GO:0007423	chromosome organization//regulation of DNA-templated transcription//multicellular organism development//sensory organ development	GO:0003700//GO:0016705//GO:0005506//GO:0005524//GO:0004497//GO:0005515//GO:0005212//GO:0020037	DNA-binding transcription factor activity//oxidoreductase activity, acting on paired donors, with incorporation or reduction of molecular oxygen//iron ion binding//ATP binding//monooxygenase activity//protein binding//structural constituent of eye lens//heme binding	GO:0005694//GO:0062023//GO:0005667//GO:0005634	chromosome//collagen-containing extracellular matrix//transcription regulator complex//nucleus	KOG0684	Cytochrome P450	FALSE	5.43492
Cluster-22590.50354	13	64	15	4	4	0	22	0	0	2.36	13.64	3.9	0.9	0.97	0	5.93	0	0	600	KAG9138570.1	KAG9138570	364	2.74e-42	hypothetical protein Leryth_012908 [Lithospermum erythrorhizon]	--	--	--	--	--	--	--	--	--	--	--	--	--	--	--	--	--	--	--	--	--	--	--	FALSE	2.68395
Cluster-22590.50353	40	24	30	77	85	143	96	168	145	4.76	3.38	4.9	10.9	12.74	20.9	16.56	26.12	20.75	768	KAG9136048.1	KAG9136048	427	1.05e-45	hypothetical protein Leryth_021275 [Lithospermum erythrorhizon]	--	--	--	--	--	--	--	--	--	Q9FL03	367	5.25e-39	Scarecrow-like protein 4 OS=Arabidopsis thaliana OX=3702 GN=SCL4 PE=1 SV=1	--	--	--	--	--	--	--	--	--	--	FALSE	95.3868
Cluster-22590.50351	192	204	137	102	158	110	36	45	52	4.41	5.57	4.03	2.58	4.18	2.92	1.15	1.24	1.35	2809	KAG9136800.1	KAG9136800	1366	1.91e-177	hypothetical protein Leryth_004555 [Lithospermum erythrorhizon]	XM_039184156.1	XM_039184156	71	4.89154e-26	PREDICTED: Hibiscus syriacus histone-lysine N-methyltransferase, H3 lysine-9 specific SUVH4-like (LOC120178236), mRNA	K11420	EHMT		http://www.genome.jp/dbget-bin/www_bget?ko:K11420	Q8GZB6	898	5.52e-108	Histone-lysine N-methyltransferase, H3 lysine-9 specific SUVH4 OS=Arabidopsis thaliana OX=3702 GN=SUVH4 PE=1 SV=2	PF00856//PF05033	SET domain//Pre-SET motif	GO:0006479//GO:0034968	protein methylation//obsolete histone lysine methylation	GO:0005515//GO:0008270//GO:0042054	protein binding//zinc ion binding//histone methyltransferase activity	GO:0005634	nucleus	--	--	FALSE	119.617
Cluster-37903.0	0	0	0	15	0	0	348	0	15	0	0	0	0.89	0	0	25.83	0	0.91	1383	KAI3486717.1	KAI3486717	1019	4.44e-130	hypothetical protein L1887_49667 [Cichorium endivia]	--	--	--	--	--	K13095	SF1	splicing factor 1	http://www.genome.jp/dbget-bin/www_bget?ko:K13095	P0CO45	1178	9.48e-157	Branchpoint-bridging protein OS=Cryptococcus neoformans var. neoformans serotype D (strain B-3501A) OX=283643 GN=BBP PE=3 SV=1	PF13822//PF00098//PF03120//PF00013	Acyl-CoA carboxylase epsilon subunit//Zinc knuckle//NAD-dependent DNA ligase OB-fold domain//KH domain	GO:0006550//GO:0006574//GO:0006260//GO:0006633//GO:0006552//GO:0006281//GO:0006090	isoleucine catabolic process//valine catabolic process//DNA replication//fatty acid biosynthetic process//leucine catabolic process//DNA repair//pyruvate metabolic process	GO:0003723//GO:0008270//GO:0004658//GO:0003676//GO:0003911//GO:0003989	RNA binding//zinc ion binding//propionyl-CoA carboxylase activity//nucleic acid binding//DNA ligase (NAD+) activity//acetyl-CoA carboxylase activity	GO:0009317	acetyl-CoA carboxylase complex	KOG0119	Splicing factor 1/branch point binding protein (RRM superfamily)	FALSE	4.785
Cluster-22590.7277	0	0	0	6	0	3	1935	11	91	0	0	0	0.39	0	0.2	157.47	0.78	6.06	1288	POE74539.1	POE74539	1207	9.89e-163	mannose-1-phosphate guanyltransferase [Quercus suber]	--	--	--	--	--	K00966	GMPP	mannose-1-phosphate guanylyltransferase	http://www.genome.jp/dbget-bin/www_bget?ko:K00966	P0CO21	1606	5.32e-225	Mannose-1-phosphate guanyltransferase OS=Cryptococcus neoformans var. neoformans serotype D (strain B-3501A) OX=283643 GN=MPG1 PE=3 SV=1	PF01623//PF00483//PF07959	Carlavirus putative nucleic acid binding protein//Nucleotidyl transferase//L-fucokinase	GO:0009058//GO:0006355	biosynthetic process//regulation of DNA-templated transcription	GO:0016772//GO:0003676	transferase activity, transferring phosphorus-containing groups//nucleic acid binding	--	--	KOG1322	GDP-mannose pyrophosphorylase/mannose-1-phosphate guanylyltransferase	DOWN	2.77214
Cluster-22590.12268	2	16	9	21	83	38	98	130	137	0.23	2.19	1.43	2.89	12.09	5.4	16.44	19.63	19.06	781	KAG9143031.1	KAG9143031	657	4.08e-85	hypothetical protein Leryth_006285 [Lithospermum erythrorhizon]	XM_019390054.1	XM_019390054	169	4.38545e-81	PREDICTED: Nicotiana attenuata histidine-containing phosphotransfer protein 1-like (LOC109225404), transcript variant X2, mRNA	K14490	AHP	histidine-containing phosphotransfer peotein	http://www.genome.jp/dbget-bin/www_bget?ko:K14490	Q9ZNV9	537	1.88e-68	Histidine-containing phosphotransfer protein 1 OS=Arabidopsis thaliana OX=3702 GN=AHP1 PE=1 SV=1	PF01627	Hpt domain	GO:0000160	phosphorelay signal transduction system	--	--	--	--	--	--	FALSE	46.7837
Cluster-21329.0	0	0	0	0	0	0	19	6	19	0	0	0	0	0	0	17.34	5.97	15.88	385	KAG9134889.1	KAG9134889	384	1.22e-44	hypothetical protein Leryth_001136 [Lithospermum erythrorhizon]	MT414988.1	MT414988	58	1.04676e-19	Catharanthus roseus HF type transcription factor (CRO_T116348) mRNA, complete cds	K09419	HSFF	heat shock transcription factor, other eukaryote	http://www.genome.jp/dbget-bin/www_bget?ko:K09419	--	--	--	--	PF00170//PF09334	bZIP transcription factor//tRNA synthetases class I (M)	GO:0006418//GO:0006355	tRNA aminoacylation for protein translation//regulation of DNA-templated transcription	GO:0003700//GO:0004812//GO:0005524//GO:0000166	DNA-binding transcription factor activity//aminoacyl-tRNA ligase activity//ATP binding//nucleotide binding	GO:0005667	transcription regulator complex	--	--	DOWN	0
Cluster-37812.0	0	0	0	9	0	5	82	13	87	0	0	0	0.75	0	0.44	8.52	1.19	7.42	1075	--	--	--	--	--	--	--	--	--	--	--	--	--	--	--	--	--	--	PF00098	Zinc knuckle	--	--	GO:0003676//GO:0008270	nucleic acid binding//zinc ion binding	--	--	--	--	FALSE	4.30124
Cluster-22590.9133	0	0	0	0	0	27	106	19	9.14	0	0	0	0	0	5.85	26.85	4.44	1.95	619	AUF72237.1	AUF72237	718	1.52e-90	aldehyde dehydrogenase 2F1 [Syntrichia caninervis]	--	--	--	--	--	K00128	ALDH	aldehyde dehydrogenase (NAD+)	http://www.genome.jp/dbget-bin/www_bget?ko:K00128	P40108	774	1.4e-100	Aldehyde dehydrogenase OS=Davidiella tassiana OX=29918 GN=CLAH10 PE=1 SV=2	PF00171	Aldehyde dehydrogenase family	--	--	GO:0016491	oxidoreductase activity	--	--	KOG2450	Aldehyde dehydrogenase	FALSE	7.72331
Cluster-22590.6588	0	0	0	5.46	0	10.75	397.99	47.04	613.06	0	0	0	0.54	0	1.1	48.44	5.08	61.43	962	POE50046.1	POE50046	1236	3.85e-169	alcohol dehydrogenase 1 [Quercus suber]	AK110720.1	AK110720	381	0	Oryza sativa Japonica Group cDNA clone:002-170-D11, full insert sequence	--	--	--	--	Q9P6C8	1073	6.37e-146	Alcohol dehydrogenase 1 OS=Neurospora crassa (strain ATCC 24698 / 74-OR23-1A / CBS 708.71 / DSM 1257 / FGSC 987) OX=367110 GN=adh-1 PE=3 SV=1	PF02826	D-isomer specific 2-hydroxyacid dehydrogenase, NAD binding domain	--	--	GO:0051287	NAD binding	--	--	KOG0023	Alcohol dehydrogenase, class V	DOWN	4.74153
Cluster-22590.12847	0	0	0	10.17	19.13	13	25	35.71	36.4	0	0	0	1.61	3.21	2.12	4.79	6.21	5.81	721	--	--	--	--	--	--	--	--	--	--	--	--	--	--	--	--	--	--	PF05924	SAMP Motif	GO:0016055	Wnt signaling pathway	GO:0008013	beta-catenin binding	GO:0016342	catenin complex	--	--	FALSE	13.5964
Cluster-22590.53071	50	47	74	584	493	959.02	371	472	590	1.86	2.07	3.55	24.18	21.38	41.53	19.29	21.32	24.97	1844	KAG9150992.1	KAG9150992	1360	1.35e-179	hypothetical protein Leryth_003107 [Lithospermum erythrorhizon]	--	--	--	--	--	K26551	NPF1, NRT1	MFS transporter, POT/PTR family, low-affinity nitrate transporter	http://www.genome.jp/dbget-bin/www_bget?ko:K26551	Q9M817	957	1.7e-120	Protein NRT1/ PTR FAMILY 1.2 OS=Arabidopsis thaliana OX=3702 GN=NPF1.2 PE=1 SV=1	PF01529//PF00854	DHHC palmitoyltransferase//POT family	GO:0055085//GO:0042967	transmembrane transport//obsolete acyl-carrier-protein biosynthetic process	GO:0022857//GO:0016409	transmembrane transporter activity//palmitoyltransferase activity	GO:0016020	membrane	--	--	FALSE	634.146
Cluster-22590.66239	6	6	4	52	75	25	17	60	32	0.12	0.14	0.1	1.14	1.72	0.58	0.47	1.44	0.72	3184	KAG9159190.1	KAG9159190	3055	0	hypothetical protein Leryth_018163 [Lithospermum erythrorhizon]	XM_025118928.1	XM_025118928	46	4.38484e-12	PREDICTED: Cynara cardunculus var. scolymus WD repeat-containing protein 44-like (LOC112512785), mRNA	K20241	WDR44, RAB11BP	WD repeat-containing protein 44	http://www.genome.jp/dbget-bin/www_bget?ko:K20241	Q9XSC3	313	8.59e-28	WD repeat-containing protein 44 OS=Bos taurus OX=9913 GN=WDR44 PE=1 SV=1	PF00473//PF00400	Corticotropin-releasing factor family//WD domain, G-beta repeat	GO:0007165	signal transduction	GO:0005515//GO:0005179	protein binding//hormone activity	GO:0005576	extracellular region	--	--	FALSE	50.1382
Cluster-22590.61920	0	0	2	3	14	22	125	15	105	0	0	0.07	0.09	0.44	0.7	4.75	0.49	3.24	2410	KAJ7297297.1	KAJ7297297	563	8.66e-62	hypothetical protein O6H91_Y066600 [Diphasiastrum complanatum]	--	--	--	--	--	K04485	radA, sms	DNA repair protein RadA/Sms	http://www.genome.jp/dbget-bin/www_bget?ko:K04485	P37572	597	1.29e-67	DNA repair protein RadA OS=Bacillus subtilis (strain 168) OX=224308 GN=radA PE=1 SV=1	PF05362//PF03083	Lon protease (S16) C-terminal proteolytic domain//Sugar efflux transporter for intercellular exchange	GO:0006508//GO:0006510	proteolysis//obsolete ATP-dependent proteolysis	GO:0004176//GO:0004252	ATP-dependent peptidase activity//serine-type endopeptidase activity	GO:0016020	membrane	--	--	FALSE	12.1779
Cluster-22590.61928	0	0	0	11	0	6	2139	13	366	0	0	0	0.59	0	0.33	142.73	0.76	19.93	1504	BAJ99195.1	BAJ99195	1612	1.15e-216	predicted protein [Hordeum vulgare subsp. vulgare]	--	--	--	--	--	K01681	ACO, acnA	aconitate hydratase	http://www.genome.jp/dbget-bin/www_bget?ko:K01681	P82611	1594	1e-215	Aconitate hydratase, mitochondrial OS=Candida albicans (strain SC5314 / ATCC MYA-2876) OX=237561 GN=ACO1 PE=1 SV=2	--	--	--	--	--	--	--	--	KOG0453	Aconitase/homoaconitase (aconitase superfamily)	DOWN	5.22529
Cluster-22590.61929	6	0	5	27	27	60	71	90	64	0.24	0	0.26	1.21	1.27	2.82	4.01	4.42	2.94	1723	KAG9155805.1	KAG9155805	504	1.53e-54	hypothetical protein Leryth_004061 [Lithospermum erythrorhizon]	--	--	--	--	--	--	--	--	--	F4HY56	128	3.83e-06	Homeobox-DDT domain protein RLT1 OS=Arabidopsis thaliana OX=3702 GN=RLT1 PE=1 SV=1	PF05920//PF00046//PF02829	Homeobox KN domain//Homeodomain//3H domain	GO:0006355	regulation of DNA-templated transcription	GO:0003677//GO:0036094	DNA binding//small molecule binding	--	--	--	--	FALSE	35.2795
Cluster-22590.3114	0	0	0	2	0	3	46	3	147	0	0	0	0.12	0	0.19	3.52	0.2	9.2	1350	XP_023907969.1	XP_023907969	1566	2.75e-215	protein phosphatase 2C homolog 2-like [Quercus suber]	AK457369.1	AK457369	1097	0	Triticum aestivum mRNA, clone: tplb0015m15, cultivar Chinese Spring	K14803	PTC2_3	protein phosphatase PTC2/3	http://www.genome.jp/dbget-bin/www_bget?ko:K14803	Q09172	1084	2.9e-145	Protein phosphatase 2C homolog 2 OS=Schizosaccharomyces pombe (strain 972 / ATCC 24843) OX=284812 GN=ptc2 PE=3 SV=1	--	--	--	--	--	--	--	--	KOG0698	Serine/threonine protein phosphatase	DOWN	1.49614
Cluster-22590.38829	650	357	322	154	75	171	302	275.97	126	13.91	9.09	8.81	3.63	1.85	4.23	8.99	7.09	3.04	2993	KAG9151746.1	KAG9151746	1241	1.13e-157	hypothetical protein Leryth_002037 [Lithospermum erythrorhizon]	--	--	--	--	--	--	--	--	--	--	--	--	--	PF13857//PF13606//PF00023//PF13637//PF12796	Ankyrin repeats (many copies)//Ankyrin repeat//Ankyrin repeat//Ankyrin repeats (many copies)//Ankyrin repeats (3 copies)	--	--	GO:0005515	protein binding	--	--	--	--	FALSE	124.439
Cluster-22590.34361	55	12	13	0	0	0	0	0	4	9.81	2.52	3.33	0	0	0	0	0	0.89	605	KAG9134954.1	KAG9134954	330	2.34e-37	hypothetical protein Leryth_001233 [Lithospermum erythrorhizon]	CP032581.1	CP032581	49	1.70987e-14	Gossypium turneri isolate D10-2 chromosome D10_11	--	--	--	--	--	--	--	--	PF01477	PLAT/LH2 domain	--	--	GO:0005515	protein binding	--	--	--	--	FALSE	0
Cluster-22590.53957	148	159	339	17460	13897	7432	2084	10743	8714	4.42	5.64	13.01	577.71	481.22	257.5	86.81	387.6	295	2226	KAG9139982.1	KAG9139982	2662	0	hypothetical protein Leryth_010508 [Lithospermum erythrorhizon]	XM_057623850.1	XM_057623850	107	3.75748e-46	PREDICTED: Actinidia eriantha probable carotenoid cleavage dioxygenase 4, chloroplastic (LOC130767093), mRNA	K09840	NCED	9-cis-epoxycarotenoid dioxygenase	http://www.genome.jp/dbget-bin/www_bget?ko:K09840	O49675	2026	4.61e-280	Probable carotenoid cleavage dioxygenase 4, chloroplastic OS=Arabidopsis thaliana OX=3702 GN=CCD4 PE=1 SV=1	PF03055	Retinal pigment epithelial membrane protein	--	--	GO:0016702	oxidoreductase activity, acting on single donors with incorporation of molecular oxygen, incorporation of two atoms of oxygen	--	--	KOG1285	Beta, beta-carotene 15,15'-dioxygenase and related enzymes	FALSE	12587.2
Cluster-21453.0	0	0	0	0	0	0	76	7	39	0	0	0	0	0	0	26.23	2.29	11.47	534	BAJ90226.1	BAJ90226	707	2.56e-93	predicted protein [Hordeum vulgare subsp. vulgare]	AK359015.1	AK359015	135	2.33432e-62	Hordeum vulgare subsp. vulgare mRNA for predicted protein, complete cds, clone: NIASHv1087H20	K02989	RP-S5e, RPS5	small subunit ribosomal protein S5e	http://www.genome.jp/dbget-bin/www_bget?ko:K02989	Q7RVI1	679	1.61e-90	Small ribosomal subunit protein uS7 OS=Neurospora crassa (strain ATCC 24698 / 74-OR23-1A / CBS 708.71 / DSM 1257 / FGSC 987) OX=367110 GN=rps-5 PE=1 SV=2	--	--	--	--	--	--	--	--	KOG3291	Ribosomal protein S7	DOWN	0
Cluster-22590.55454	94	245	146	121	510	32	0	31	17	1.99	6.16	3.94	2.82	12.41	0.78	0	0.79	0.41	3028	KAG9133591.1	KAG9133591	3640	0	hypothetical protein Leryth_025432 [Lithospermum erythrorhizon]	XM_034833536.1	XM_034833536	827	0	PREDICTED: Vitis riparia DNA replication licensing factor MCM6 (LOC117917308), transcript variant X2, mRNA	K02542	MCM6	DNA replication licensing factor MCM6	http://www.genome.jp/dbget-bin/www_bget?ko:K02542	Q6F353	2988	0	DNA replication licensing factor MCM6 OS=Oryza sativa subsp. japonica OX=39947 GN=Os05g0235800 PE=3 SV=1	PF07726//PF01078//PF04097//PF00493//PF07728//PF00158	ATPase family associated with various cellular activities (AAA)//Magnesium chelatase, subunit ChlI//Nup93/Nic96//MCM P-loop domain//AAA domain (dynein-related subfamily)//Sigma-54 interaction domain	GO:0032508//GO:0006355	DNA duplex unwinding//regulation of DNA-templated transcription	GO:0003677//GO:0017056//GO:0008134//GO:0005524//GO:0016887	DNA binding//structural constituent of nuclear pore//transcription factor binding//ATP binding//ATP hydrolysis activity	GO:0005667//GO:0005643	transcription regulator complex//nuclear pore	KOG0480	DNA replication licensing factor, MCM6 component	FALSE	227.266
Cluster-22590.55452	30	39	16	200	54	242	386	300	433	1.71	2.63	1.19	12.88	3.65	16.26	31	21.12	28.44	1301	KAG9156915.1	KAG9156915	783	1.05e-100	hypothetical protein Leryth_015505 [Lithospermum erythrorhizon]	OX596235.1	OX596235	39	1.37303e-08	Salicornia ramosissima genome assembly, chromosome: 4	--	--	--	--	--	--	--	--	--	--	--	--	--	--	--	--	--	--	FALSE	152.031
Cluster-22590.15733	19	16	12	162	101	358	200	290	229	0.43	0.43	0.35	4.04	2.64	9.37	6.3	7.89	5.85	2845	WES72145.1	WES72145	731	2.22e-84	acylsugar acyltransferase 2 [Solanum nigrum]	--	--	--	--	--	--	--	--	--	A0A2G3D6U1	640	4.65e-73	Acyltransferase Pun1 OS=Capsicum chinense OX=80379 GN=PUN1 PE=2 SV=1	PF15202	Adipogenin	GO:0045444	fat cell differentiation	--	--	--	--	--	--	FALSE	189.634
Cluster-22590.32324	30	169	7	6	5	2	29	25	12	7.3	48.2	2.57	1.92	1.72	0.65	10.79	8.87	3.82	517	--	--	--	--	--	--	--	--	--	--	--	--	--	--	--	--	--	--	--	--	--	--	--	--	--	--	--	--	FALSE	4.24603
Cluster-22590.46113	773	259	717	247	78	219	114	476	308	293.11	114.12	454.39	137.25	47.54	120.15	70.19	298.43	167.75	430	KAG9148335.1	KAG9148335	688	4.68e-85	hypothetical protein Leryth_012280 [Lithospermum erythrorhizon]	EU604540.1	EU604540	180	1.78923e-87	Nothapodytes foetida cytochrome P450 reductase-like protein (CPR1) mRNA, complete cds	K00327	POR	NADPH-ferrihemoprotein reductase	http://www.genome.jp/dbget-bin/www_bget?ko:K00327	Q05001	620	1.74e-76	NADPH--cytochrome P450 reductase OS=Catharanthus roseus OX=4058 GN=CPR PE=2 SV=1	PF00667	FAD binding domain	--	--	GO:0016491	oxidoreductase activity	--	--	KOG1158	NADP/FAD dependent oxidoreductase	FALSE	168.893
Cluster-22590.46114	200	199	172	190	190	147	9	83	10	5.76	6.81	6.37	6.06	6.34	4.91	0.36	2.89	0.33	2296	KAI3459414.1	KAI3459414	1589	1.17e-197	hypothetical protein Pfo_016077 [Paulownia fortunei]	XM_024059897.1	XM_024059897	154	2.89334e-72	PREDICTED: Quercus suber protein NETWORKED 1D (LOC112027232), mRNA	--	--	--	--	F4HZB5	1073	1.64e-126	Protein NETWORKED 1D OS=Arabidopsis thaliana OX=3702 GN=NET1D PE=3 SV=1	PF07765	KIP1-like protein	--	--	GO:0003779	actin binding	--	--	--	--	FALSE	169.537
Cluster-22590.16824	94	14	77	66	28	6	0	0	3	4.75	0.84	5.07	3.75	1.67	0.36	0	0	0.17	1431	KAG9153371.1	KAG9153371	672	2.03e-81	hypothetical protein Leryth_017271 [Lithospermum erythrorhizon]	--	--	--	--	--	--	--	--	--	Q84V39	223	1.4e-20	Major pollen allergen Ole e 10 OS=Olea europaea OX=4146 PE=1 SV=1	--	--	--	--	--	--	--	--	--	--	FALSE	32.6259
Cluster-22590.14465	13	6	6	33	26	23	53	57	65	0.39	0.21	0.23	1.1	0.9	0.8	2.21	2.06	2.21	2220	KAG9145308.1	KAG9145308	2550	0	hypothetical protein Leryth_008251 [Lithospermum erythrorhizon]	OX359269.1	OX359269	302	1.49212e-154	Hedera helix genome assembly, chromosome: 6	--	--	--	--	Q9LW63	1140	9.19e-145	Putative pentatricopeptide repeat-containing protein At3g23330 OS=Arabidopsis thaliana OX=3702 GN=PCMP-H32 PE=3 SV=1	PF08797//PF14432	HIRAN domain//DYW family of nucleic acid deaminases	--	--	GO:0003676//GO:0008270//GO:0016818	nucleic acid binding//zinc ion binding//hydrolase activity, acting on acid anhydrides, in phosphorus-containing anhydrides	--	--	--	--	FALSE	26.2578
Cluster-22590.14461	7	12	7	501	292	244	245	553	1045	0.63	1.28	0.84	52.28	32.15	26.42	31.49	63.23	110.71	927	KAG9154423.1	KAG9154423	790	7.26e-104	hypothetical protein Leryth_000860 [Lithospermum erythrorhizon]	XM_027227075.1	XM_027227075	89	1.55346e-36	PREDICTED: Coffea arabica pectinesterase inhibitor 9-like (LOC113705275), mRNA	--	--	--	--	Q9SI72	422	9.6e-50	Pectinesterase inhibitor 9 OS=Arabidopsis thaliana OX=3702 GN=PMEI9 PE=1 SV=1	PF04043	Plant invertase/pectin methylesterase inhibitor	--	--	GO:0004857	enzyme inhibitor activity	--	--	--	--	FALSE	332.395
Cluster-22590.19733	81	88	82	65	27	58	0	17	5	3.19	4.11	4.18	2.86	1.24	2.67	0	0.82	0.22	1756	KAG9138767.1	KAG9138767	1819	6.16e-252	hypothetical protein Leryth_007410 [Lithospermum erythrorhizon]	XM_022999670.1	XM_022999670	307	1.95276e-157	PREDICTED: Olea europaea var. sylvestris protein IQ-DOMAIN 1 (LOC111376698), mRNA	--	--	--	--	O64852	1000	6.55e-130	Protein IQ-DOMAIN 6 OS=Arabidopsis thaliana OX=3702 GN=IQD6 PE=1 SV=1	PF00612	IQ calmodulin-binding motif	--	--	GO:0005515	protein binding	--	--	--	--	FALSE	46.8294
Cluster-22590.19730	4	29	5	0	0	0	0	0	0	1.13	9.6	2.2	0	0	0	0	0	0	483	KAJ8526206.1	KAJ8526206	138	3.45e-08	hypothetical protein K7X08_028683 [Anisodus acutangulus]	XM_044615173.1	XM_044615173	60	1.03206e-20	PREDICTED: Mangifera indica trafficking protein particle complex subunit 5-like (LOC123200070), mRNA	K20280	TRAPPC5, TRS31	trafficking protein particle complex subunit 5	http://www.genome.jp/dbget-bin/www_bget?ko:K20280	--	--	--	--	--	--	--	--	--	--	--	--	--	--	FALSE	0
Cluster-22590.10	0	0	0	0	0	0	59	0	110	0	0	0	0	0	0	28.29	0	45.8	468	KAB8338780.1	KAB8338780	207	2.25e-19	hypothetical protein FH972_021725 [Carpinus fangiana]	--	--	--	--	--	--	--	--	--	C0HK64	123	2.2e-08	ATP synthase subunit H, mitochondrial OS=Pichia angusta OX=870730 GN=ATP14 PE=1 SV=1	PF10775	ATP synthase complex subunit h	GO:0015986	proton motive force-driven ATP synthesis	--	--	GO:0000276	mitochondrial proton-transporting ATP synthase complex, coupling factor F(o)	--	--	DOWN	0
Cluster-22590.7661	0	0	0	0	0	0	48	3	24	0	0	0	0	0	0	30.93	1.98	13.73	424	KAF7845929.1	KAF7845929	174	1.76e-13	hypothetical protein BT93_L0007 [Corymbia citriodora subsp. variegata]	BT102198.1	BT102198	130	1.09875e-59	Picea glauca clone GQ0168_I02 mRNA sequence	K03283	HSPA1_6_8	heat shock 70kDa protein 1/6/8	http://www.genome.jp/dbget-bin/www_bget?ko:K03283	P78983	173	2.56e-15	Heat shock 70 kDa protein (Fragment) OS=Alternaria alternata OX=5599 GN=HSP70 PE=1 SV=2	--	--	--	--	--	--	--	--	KOG0101	Molecular chaperones HSP70/HSC70, HSP70 superfamily	DOWN	0
Cluster-22590.7662	0	0	0	2	0	5	121.28	38.12	230.52	0	0	0	0.31	0	0.79	22.72	6.46	35.92	731	BAJ90196.1	BAJ90196	723	4.12e-91	predicted protein [Hordeum vulgare subsp. vulgare]	BT113915.1	BT113915	265	1.76125e-134	Picea glauca clone GQ03504_E23 mRNA sequence	K03231	EEF1A	elongation factor 1-alpha	http://www.genome.jp/dbget-bin/www_bget?ko:K03231	O59949	721	2.09e-92	Elongation factor 1-alpha OS=Yarrowia lipolytica (strain CLIB 122 / E 150) OX=284591 GN=TEF PE=2 SV=2	PF03144	Elongation factor Tu domain 2	--	--	GO:0005525	GTP binding	--	--	KOG0052	Translation elongation factor EF-1 alpha/Tu	DOWN	2.06824
Cluster-22590.7663	0	0	0	0	0	0	12	1	115	0	0	0	0	0	0	4.18	0.33	34.11	532	XP_023908571.1	XP_023908571	532	2.5e-66	NADH-ubiquinone oxidoreductase 23 kDa subunit, mitochondrial-like [Quercus suber]	XM_014047089.1	XM_014047089	102	5.14065e-44	Monoraphidium neglectum NADH dehydrogenase (ubiquinone) Fe-Sprotein 8 mRNA	K03941	NDUFS8	NADH dehydrogenase (ubiquinone) Fe-S protein 8	http://www.genome.jp/dbget-bin/www_bget?ko:K03941	Q12644	535	1.51e-68	NADH-ubiquinone oxidoreductase 23 kDa subunit, mitochondrial OS=Neurospora crassa (strain ATCC 24698 / 74-OR23-1A / CBS 708.71 / DSM 1257 / FGSC 987) OX=367110 GN=nuo21.3c PE=2 SV=1	PF05187	Electron transfer flavoprotein-ubiquinone oxidoreductase, 4Fe-4S	--	--	GO:0051536	iron-sulfur cluster binding	--	--	KOG3256	NADH:ubiquinone oxidoreductase, NDUFS8/23 kDa subunit	DOWN	0
Cluster-22590.7669	0	0	0	0	0	7	42	20	146	0	0	0	0	0	0.89	6.32	2.7	18.17	836	POE94522.1	POE94522	170	4.94e-11	tyrosinase-like protein orsc [Quercus suber]	--	--	--	--	--	--	--	--	--	P0DUQ0	244	5.36e-23	Oxidase hkm6 OS=Aspergillus hancockii OX=1873369 PE=1 SV=1	PF00264	Common central domain of tyrosinase	--	--	GO:0016491	oxidoreductase activity	--	--	--	--	DOWN	2.00234
Cluster-47131.0	15	4	4	0	2	34	386	55	97	1.38	0.44	0.5	0	0.23	3.78	50.93	6.46	10.55	911	KAI5657955.1	KAI5657955	1069	2.83e-145	hypothetical protein M9H77_26748 [Catharanthus roseus]	XM_012977542.1	XM_012977542	77	7.14844e-30	PREDICTED: Erythranthe guttatus chitinase 6-like (LOC105953862), mRNA	K01183	E3.2.1.14	chitinase	http://www.genome.jp/dbget-bin/www_bget?ko:K01183	Q9M2U5	957	8.69e-130	Endochitinase EP3 OS=Arabidopsis thaliana OX=3702 GN=EP3 PE=1 SV=1	PF00182//PF00187	Chitinase class I//Chitin recognition protein	GO:0006032//GO:0016998	chitin catabolic process//cell wall macromolecule catabolic process	GO:0008061//GO:0004568	chitin binding//chitinase activity	--	--	--	--	FALSE	10.4296
Cluster-22590.41669	327	72	317	23	32.43	71	65	50	44	12.82	3.35	16.09	1.01	1.49	3.25	3.57	2.39	1.97	1762	KAG9146759.1	KAG9146759	279	1.81e-23	hypothetical protein Leryth_005088 [Lithospermum erythrorhizon]	--	--	--	--	--	K14411	MSI	RNA-binding protein Musashi	http://www.genome.jp/dbget-bin/www_bget?ko:K14411	--	--	--	--	--	--	--	--	--	--	--	--	--	--	FALSE	38.91
Cluster-31622.0	0	0	0	0	0	3	0	15	178	0	0	0	0	0	0.23	0	1.23	13.55	1166	GHP08953.1	GHP08953	271	1.25e-24	hypothetical protein PPROV_000769000 [Pycnococcus provasolii]	--	--	--	--	--	--	--	--	--	P20397	264	1.26e-23	Nucleolin OS=Xenopus laevis OX=8355 GN=ncl PE=2 SV=3	PF16367//PF00076//PF01676//PF08777	RNA recognition motif//RNA recognition motif//Metalloenzyme superfamily//RNA binding motif	--	--	GO:0003824//GO:0003723//GO:0046872	catalytic activity//RNA binding//metal ion binding	--	--	--	--	FALSE	0.858145
Cluster-22590.4318	0	0	0	0	0	0	31	1	107	0	0	0	0	0	0	10.93	0.33	32.18	529	POF11552.1	POF11552	381	1.03e-43	williams-beuren syndrome chromosomal region 27 protein [Quercus suber]	--	--	--	--	--	--	--	--	--	--	--	--	--	PF05175//PF01728//PF08241	Methyltransferase small domain//FtsJ-like methyltransferase//Methyltransferase domain	GO:0032259	methylation	GO:0008168//GO:0008757	methyltransferase activity//S-adenosylmethionine-dependent methyltransferase activity	--	--	--	--	DOWN	0
Cluster-22590.38277	5738.81	8974.37	2115.83	1578.62	2627.64	1007.39	1095	1166.85	1789.86	775.47	1430.62	397.02	256.63	453.41	168.66	215.66	208.64	293.68	710	KAG9141949.1	KAG9141949	682	1.1e-88	hypothetical protein Leryth_009309 [Lithospermum erythrorhizon]	XM_048578812.1	XM_048578812	113	5.35635e-50	PREDICTED: Pyrus x bretschneideri 50S ribosomal protein L27, chloroplastic-like (LOC103960879), mRNA	K02899	RP-L27, MRPL27, rpmA	large subunit ribosomal protein L27	http://www.genome.jp/dbget-bin/www_bget?ko:K02899	P82190	552	1.59e-70	Large ribosomal subunit protein bL27c OS=Spinacia oleracea OX=3562 GN=RPL27 PE=1 SV=2	PF01016	Ribosomal L27 protein	GO:0006412//GO:0042254	translation//ribosome biogenesis	GO:0003735	structural constituent of ribosome	GO:0005840	ribosome	KOG4600	Mitochondrial ribosomal protein MRP7 (L2)	FALSE	1716.77
Cluster-26509.0	0	0	0	6	0	0	148	6	144	0	0	0	0.46	0	0	13.96	0.5	11.13	1153	KAB8338874.1	KAB8338874	576	2.87e-69	hypothetical protein FH972_021818 [Carpinus fangiana]	--	--	--	--	--	--	--	--	--	P87216	370	1.58e-40	Protein vip1 OS=Schizosaccharomyces pombe (strain 972 / ATCC 24843) OX=284812 GN=vip1 PE=1 SV=1	PF11080//PF00076	Endoribonuclease GhoS//RNA recognition motif	GO:0051252	regulation of RNA metabolic process	GO:0003723//GO:0004521	RNA binding//RNA endonuclease activity	--	--	--	--	DOWN	1.914
Cluster-22590.38275	1567.54	1297.67	998.94	755.64	1067.52	408.65	334.96	583.63	459.04	47.3	46.54	38.78	25.28	37.38	14.32	14.11	21.29	15.71	2205	KAG9141949.1	KAG9141949	424	3.36e-45	hypothetical protein Leryth_009309 [Lithospermum erythrorhizon]	XM_048578812.1	XM_048578812	75	2.28779e-28	PREDICTED: Pyrus x bretschneideri 50S ribosomal protein L27, chloroplastic-like (LOC103960879), mRNA	K02899	RP-L27, MRPL27, rpmA	large subunit ribosomal protein L27	http://www.genome.jp/dbget-bin/www_bget?ko:K02899	P30155	302	2.95e-30	Large ribosomal subunit protein bL27c OS=Nicotiana tabacum OX=4097 GN=RPL27 PE=1 SV=1	PF01016	Ribosomal L27 protein	GO:0006412//GO:0042254	translation//ribosome biogenesis	GO:0003735	structural constituent of ribosome	GO:0005840	ribosome	--	--	FALSE	734.079
Cluster-32296.0	0	0	0	0	0	4	17	11	77.86	0	0	0	0	0	0.41	2.06	1.18	7.77	965	ACG27081.1	ACG27081	914	1.52e-121	40S ribosomal protein S4 [Zea mays]	AK436011.1	AK436011	88	5.82499e-36	Brachypodium distachyon mRNA, clone: PL016C01-A-076_J18	K02987	RP-S4e, RPS4	small subunit ribosomal protein S4e	http://www.genome.jp/dbget-bin/www_bget?ko:K02987	P87158	990	1.12e-134	Small ribosomal subunit protein eS4A OS=Schizosaccharomyces pombe (strain 972 / ATCC 24843) OX=284812 GN=rps401 PE=2 SV=2	PF00143//PF01479	Interferon alpha/beta domain//S4 domain	GO:0007165//GO:0006952	signal transduction//defense response	GO:0005126//GO:0003723	cytokine receptor binding//RNA binding	GO:0005576	extracellular region	KOG0378	40S ribosomal protein S4	FALSE	1.14419
Cluster-22590.1095	0	0	0	0	0	0	151	0	59	0	0	0	0	0	0	12.7	0	4.06	1256	POF15319.1	POF15319	827	6.6e-101	nucleolar protein 9 [Quercus suber]	--	--	--	--	--	K14790	NOP9	nucleolar protein 9	http://www.genome.jp/dbget-bin/www_bget?ko:K14790	E3RP32	1456	2.64e-197	Nucleolar protein 9 OS=Pyrenophora teres f. teres (strain 0-1) OX=861557 GN=nop9 PE=3 SV=1	--	--	--	--	--	--	--	--	KOG2188	Predicted RNA-binding protein, contains Pumilio domains	DOWN	0
Cluster-22590.1098	0	0	0	0	0	0	10	2	60	0	0	0	0	0	0	5.12	1.02	26.82	457	KAB8345846.1	KAB8345846	598	1.73e-69	hypothetical protein FH972_022901 [Carpinus fangiana]	--	--	--	--	--	K00033	PGD, gnd, gntZ	6-phosphogluconate dehydrogenase	http://www.genome.jp/dbget-bin/www_bget?ko:K00033	P38720	580	1.9e-72	6-phosphogluconate dehydrogenase, decarboxylating 1 OS=Saccharomyces cerevisiae (strain ATCC 204508 / S288c) OX=559292 GN=GND1 PE=1 SV=1	PF00393	6-phosphogluconate dehydrogenase, C-terminal domain	GO:0019521//GO:0006098	D-gluconate metabolic process//pentose-phosphate shunt	GO:0004616	phosphogluconate dehydrogenase (decarboxylating) activity	--	--	KOG2653	6-phosphogluconate dehydrogenase	DOWN	0
Cluster-22590.26178	25	12	25	38	45	80	56	183	100	1.63	0.93	2.15	2.82	3.52	6.19	5.17	14.87	7.57	1171	PSS23961.1	PSS23961	773	3.57e-91	Leucine-rich repeat receptor protein kinase [Actinidia chinensis var. chinensis]	--	--	--	--	--	--	--	--	--	Q6JN47	398	5.99e-41	Receptor-like protein EIX1 OS=Solanum lycopersicum OX=4081 GN=EIX1 PE=2 SV=2	PF00818//PF00560//PF13516//PF13855	Ice nucleation protein repeat//Leucine Rich Repeat//Leucine Rich repeat//Leucine rich repeat	--	--	GO:0005515	protein binding	GO:0009279	cell outer membrane	--	--	FALSE	50.8453
Cluster-22590.26173	74	23	85.02	367	1811.15	256.7	95	612	159	6.36	2.34	9.78	36.49	189.86	26.49	11.65	66.64	16.06	957	KAJ6750345.1	KAJ6750345	1633	3.5e-228	hypothetical protein OIU85_000929 [Salix viminalis]	XM_031247048.1	XM_031247048	492	0	PREDICTED: Ipomoea triloba AMP deaminase (LOC116006609), mRNA	K01490	AMPD	AMP deaminase	http://www.genome.jp/dbget-bin/www_bget?ko:K01490	O80452	1610	2.17e-220	AMP deaminase OS=Arabidopsis thaliana OX=3702 GN=AMPD PE=1 SV=2	PF19326	AMP deaminase	GO:0009168//GO:0032264//GO:0006144//GO:0006807	purine ribonucleoside monophosphate biosynthetic process//IMP salvage//purine nucleobase metabolic process//nitrogen compound metabolic process	GO:0003876	AMP deaminase activity	--	--	KOG1096	Adenosine monophosphate deaminase	FALSE	828.035
Cluster-22590.46947	305	132	202	146	447	103	34	64	64	9	4.63	7.66	4.77	15.29	3.53	1.4	2.28	2.14	2249	KAG9159337.1	KAG9159337	2722	0	hypothetical protein Leryth_017965 [Lithospermum erythrorhizon]	XM_016705650.2	XM_016705650	496	0	PREDICTED: Capsicum annuum L-ascorbate oxidase homolog (LOC107860333), mRNA	--	--	--	--	Q00624	1556	2.26e-209	L-ascorbate oxidase homolog OS=Brassica napus OX=3708 GN=Bp10 PE=2 SV=1	PF07731//PF01852//PF05829//PF07732	Multicopper oxidase//START domain//Adenovirus late L2 mu core protein (Protein X)//Multicopper oxidase	--	--	GO:0003677//GO:0005507//GO:0008289//GO:0016491	DNA binding//copper ion binding//lipid binding//oxidoreductase activity	GO:0019013	viral nucleocapsid	--	--	FALSE	233.375
Cluster-22590.65458	71.82	121	18	15	4	10	35	39	56	3.28	6.56	1.07	0.77	0.21	0.53	2.24	2.18	2.93	1553	KAG9136283.1	KAG9136283	1249	6.1e-169	hypothetical protein Leryth_003866 [Lithospermum erythrorhizon]	XM_030661250.2	XM_030661250	102	1.56679e-43	PREDICTED: Rhodamnia argentea 1-acyl-sn-glycerol-3-phosphate acyltransferase 2 (LOC115730635), mRNA	K13523	AGPAT3_4	lysophosphatidic acid acyltransferase / lysophosphatidylinositol acyltransferase	http://www.genome.jp/dbget-bin/www_bget?ko:K13523	Q9XFW4	910	1.11e-117	1-acyl-sn-glycerol-3-phosphate acyltransferase 2 OS=Brassica napus OX=3708 GN=LPAT2 PE=2 SV=1	PF01553	Acyltransferase	--	--	GO:0016746	acyltransferase activity	--	--	KOG1505	Lysophosphatidic acid acyltransferase LPAAT and related acyltransferases	FALSE	9.05343
Cluster-22590.65459	0	0	0	1	0	0	53	13	107.04	0	0	0	0.25	0	0	15.69	3.59	26.79	573	POE49501.1	POE49501	732	2.12e-95	atp synthase subunit gamma, mitochondrial [Quercus suber]	AK108313.1	AK108313	214	3.05436e-106	Oryza sativa Japonica Group cDNA clone:002-141-G06, full insert sequence	K02136	ATPeF1G, ATP5C1, ATP3	F-type H+-transporting ATPase subunit gamma	http://www.genome.jp/dbget-bin/www_bget?ko:K02136	Q6C338	521	3.18e-65	ATP synthase subunit gamma, mitochondrial OS=Yarrowia lipolytica (strain CLIB 122 / E 150) OX=284591 GN=ATP3 PE=1 SV=2	PF00231	ATP synthase	GO:0015986	proton motive force-driven ATP synthesis	GO:0046933	proton-transporting ATP synthase activity, rotational mechanism	GO:0045261//GO:0045259	proton-transporting ATP synthase complex, catalytic core F(1)//proton-transporting ATP synthase complex	KOG1531	F0F1-type ATP synthase, gamma subunit	DOWN	0.319
Cluster-22590.65455	0	0	0	0	0	0	64	2	39	0	0	0	0	0	0	20.2	0.59	10.44	556	POE86541.1	POE86541	432	7.02e-52	translationally-controlled tumor protein like [Quercus suber]	--	--	--	--	--	--	--	--	--	P0CR83	631	9.44e-84	Translationally-controlled tumor protein homolog OS=Cryptococcus neoformans var. neoformans serotype D (strain B-3501A) OX=283643 GN=CNBM1320 PE=3 SV=1	PF02341//PF01297	RbcX protein//Zinc-uptake complex component A periplasmic	GO:0030001//GO:0110102	metal ion transport//ribulose bisphosphate carboxylase complex assembly	GO:0046872//GO:0044183	metal ion binding//protein folding chaperone	--	--	KOG1727	Microtubule-binding protein (translationally controlled tumor protein)	DOWN	0
Cluster-22590.37429	2056	3321	2872	916	1105	952	1173	2551	2613	69.24	132.88	124.72	34.29	43.32	37.3	55.21	104.17	100.04	2005	KAG9145041.1	KAG9145041	2183	7.91e-305	hypothetical protein Leryth_018336 [Lithospermum erythrorhizon]	--	--	--	--	--	--	--	--	--	Q9SA38	1039	3.18e-133	Organic cation/carnitine transporter 3 OS=Arabidopsis thaliana OX=3702 GN=OCT3 PE=2 SV=1	PF07690//PF04799//PF00083	Major Facilitator Superfamily//fzo-like conserved region//Sugar (and other) transporter	GO:0008053//GO:0055085	mitochondrial fusion//transmembrane transport	GO:0022857//GO:0003924	transmembrane transporter activity//GTPase activity	GO:0016020//GO:0005741	membrane//mitochondrial outer membrane	--	--	FALSE	953.467
Cluster-22590.37427	168.71	233.82	103.88	37.74	21.06	23.44	21	42.87	63.81	34.27	55.78	30.82	9.73	5.82	6.15	6.4	12.24	16.47	565	KAG9141326.1	KAG9141326	372	1.82e-40	hypothetical protein Leryth_001785 [Lithospermum erythrorhizon]	XM_015232211.2	XM_015232211	42	1.23794e-10	PREDICTED: Solanum pennellii 1-aminocyclopropane-1-carboxylate oxidase homolog (LOC107031016), mRNA	--	--	--	--	Q9LTH8	306	1.9e-32	1-aminocyclopropane-1-carboxylate oxidase homolog 11 OS=Arabidopsis thaliana OX=3702 GN=At5g59530 PE=2 SV=1	PF07647	SAM domain (Sterile alpha motif)	--	--	GO:0005515	protein binding	--	--	--	--	FALSE	26.0928
Cluster-18544.0	0	0	0	0	0	0	125	0	28	0	0	0	0	0	0	17.91	0	3.31	863	POE47859.1	POE47859	298	6.47e-29	cysteine and histidine-rich domain-containing protein 1 [Quercus suber]	--	--	--	--	--	K13458	RAR1	disease resistance protein	http://www.genome.jp/dbget-bin/www_bget?ko:K13458	Q7T3F7	254	5.93e-24	Cysteine and histidine-rich domain-containing protein 1 OS=Danio rerio OX=7955 GN=chordc1 PE=2 SV=1	--	--	--	--	--	--	--	--	KOG1667	Zn2+-binding protein Melusin/RAR1, contains CHORD domain	DOWN	0
Cluster-22590.67275	0	0	0	0	0	0	55	1.27	57.78	0	0	0	0	0	0	36.56	0.87	34.19	420	POE75487.1	POE75487	670	2.98e-82	phosphoenolpyruvate carboxykinase (atp) [Quercus suber]	--	--	--	--	--	K01610	pckA	phosphoenolpyruvate carboxykinase (ATP)	http://www.genome.jp/dbget-bin/www_bget?ko:K01610	Q96UL8	622	7.96e-78	Phosphoenolpyruvate carboxykinase (ATP) OS=Emericella nidulans (strain FGSC A4 / ATCC 38163 / CBS 112.46 / NRRL 194 / M139) OX=227321 GN=acuF PE=3 SV=3	PF01293	Phosphoenolpyruvate carboxykinase	GO:0006099//GO:0015976//GO:0006094	tricarboxylic acid cycle//carbon utilization//gluconeogenesis	GO:0005524//GO:0004612	ATP binding//phosphoenolpyruvate carboxykinase (ATP) activity	--	--	--	--	DOWN	0
Cluster-22590.63471	0	0	0	5	0	4	270	22	252.21	0	0	0	1.29	0	1.05	82.63	6.31	65.36	564	POE94539.1	POE94539	885	2.76e-110	elongation factor 3 [Quercus suber]	AK119312.1	AK119312	477	0	Oryza sativa Japonica Group cDNA clone:001-130-G09, full insert sequence	K03235	EF3, TEF3	elongation factor 3	http://www.genome.jp/dbget-bin/www_bget?ko:K03235	Q75EV6	752	1.04e-92	Elongation factor 3 OS=Eremothecium gossypii (strain ATCC 10895 / CBS 109.51 / FGSC 9923 / NRRL Y-1056) OX=284811 GN=TEF3 PE=3 SV=2	PF13304//PF00005//PF01926//PF03193//PF13401//PF02421//PF13476	AAA domain, putative AbiEii toxin, Type IV TA system//ABC transporter//50S ribosome-binding GTPase//RsgA GTPase//AAA domain//Ferrous iron transport protein B//AAA domain	GO:0006302	double-strand break repair	GO:0005524//GO:0003924//GO:0005525//GO:0016887	ATP binding//GTPase activity//GTP binding//ATP hydrolysis activity	--	--	KOG0062	ATPase component of ABC transporters with duplicated ATPase domains/Translation elongation factor EF-3b	DOWN	2.73919
Cluster-22590.10757	20	0	12	10	13	27	109	215	98	1.79	0	1.44	1.04	1.42	2.9	13.92	24.42	10.32	931	KAG9154779.1	KAG9154779	1364	1.26e-185	hypothetical protein Leryth_014271 [Lithospermum erythrorhizon]	DQ453140.1	DQ453140	414	0	Arnebia euchroma hydroxymethylglutaryl-coenzyme A reductase mRNA, complete cds	K00021	HMGCR	hydroxymethylglutaryl-CoA reductase (NADPH)	http://www.genome.jp/dbget-bin/www_bget?ko:K00021	P48021	1153	9.24e-155	3-hydroxy-3-methylglutaryl-coenzyme A reductase OS=Camptotheca acuminata OX=16922 PE=3 SV=1	PF00368	Hydroxymethylglutaryl-coenzyme A reductase	GO:0015936//GO:0006694	coenzyme A metabolic process//steroid biosynthetic process	GO:0004420	hydroxymethylglutaryl-CoA reductase (NADPH) activity	--	--	KOG2480	3-hydroxy-3-methylglutaryl-CoA (HMG-CoA) reductase	DOWN	15.4891
Cluster-22590.30442	235	66	74	32	14	64	389	285	454	22.81	7.58	9.7	3.63	1.68	7.52	54.17	35.42	52.2	879	KAG9130995.1	KAG9130995	594	2.82e-75	hypothetical protein Leryth_006759 [Lithospermum erythrorhizon]	XM_021814358.2	XM_021814358	103	2.4252e-44	PREDICTED: Hevea brasiliensis iron-sulfur assembly protein IscA-like 1, mitochondrial (LOC110657224), mRNA	K22063	ISCA1	iron-sulfur cluster assembly 1	http://www.genome.jp/dbget-bin/www_bget?ko:K22063	Q8LBM4	491	3e-61	Iron-sulfur assembly protein IscA-like 1, mitochondrial OS=Arabidopsis thaliana OX=3702 GN=At2g16710 PE=2 SV=2	PF00898	Orbivirus outer capsid protein VP2	--	--	GO:0005198	structural molecule activity	--	--	KOG1120	Fe-S cluster biosynthesis protein ISA1 (contains a HesB-like domain)	DOWN	33.4429
Cluster-22590.67686	0	0	0	0	0	0	35	6	27	0	0	0	0	0	0	17.39	2.94	11.68	462	POE99427.1	POE99427	635	6.87e-82	putative nadp-dependent mannitol dehydrogenase [Quercus suber]	FP098594.1	FP098594	254	1.40896e-128	Phyllostachys edulis cDNA clone: bphyem126h23, full insert sequence	--	--	--	--	P0C0Y4	763	6.01e-103	NADP-dependent mannitol dehydrogenase OS=Alternaria alternata OX=5599 PE=1 SV=2	--	--	--	--	--	--	--	--	KOG1200	Mitochondrial/plastidial beta-ketoacyl-ACP reductase	DOWN	0
Cluster-22590.67685	0	0	0	0	0	0	41	11	30	0	0	0	0	0	0	10.72	2.66	6.6	609	POF04018.1	POF04018	947	3.2e-126	argininosuccinate synthase [Quercus suber]	--	--	--	--	--	K01940	argG, ASS1	argininosuccinate synthase	http://www.genome.jp/dbget-bin/www_bget?ko:K01940	P22768	757	5.09e-99	Argininosuccinate synthase OS=Saccharomyces cerevisiae (strain ATCC 204508 / S288c) OX=559292 GN=ARG1 PE=1 SV=3	--	--	--	--	--	--	--	--	KOG1706	Argininosuccinate synthase	DOWN	0
Cluster-22590.67680	0	0	0	16	0	0	11	1	111	0	0	0	5.52	0	0	4.39	0.38	38.07	502	KAF7846446.1	KAF7846446	408	3.53e-49	hypothetical protein BT93_L4359 [Corymbia citriodora subsp. variegata]	--	--	--	--	--	K02976	RP-S26e, RPS26	small subunit ribosomal protein S26e	http://www.genome.jp/dbget-bin/www_bget?ko:K02976	O93931	463	4.53e-59	Small ribosomal subunit protein eS26 OS=Schizophyllum commune OX=5334 GN=RPS26 PE=2 SV=1	PF01283//PF04061	Ribosomal protein S26e//ORMDL family	GO:0006412//GO:0042254	translation//ribosome biogenesis	GO:0003735	structural constituent of ribosome	GO:0005840//GO:0005789//GO:0016020	ribosome//endoplasmic reticulum membrane//membrane	KOG1768	40s ribosomal protein S26	FALSE	5.104
Cluster-22590.5571	0	0	0	0	0	10.06	123	0	108.1	0	0	0	0	0	4.19	58.29	0	44.45	470	POE77374.1	POE77374	689	2.54e-86	heat shock protein 90 like [Quercus suber]	AK109111.1	AK109111	401	0	Oryza sativa Japonica Group cDNA clone:002-155-C02, full insert sequence	--	--	--	--	O43109	688	2.23e-86	Heat shock protein 90 homolog OS=Podospora anserina OX=2587412 GN=MOD-E PE=3 SV=1	PF00450//PF00183	Serine carboxypeptidase//Hsp90 protein	GO:0006457//GO:0006508	protein folding//proteolysis	GO:0004185//GO:0140662//GO:0005524//GO:0016887//GO:0051082	serine-type carboxypeptidase activity//ATP-dependent protein folding chaperone//ATP binding//ATP hydrolysis activity//unfolded protein binding	--	--	KOG0019	Molecular chaperone (HSP90 family)	FALSE	2.86048
Cluster-22590.25881	161	146	96	296	205	572	630	506	625	10.83	11.64	8.53	22.72	16.55	45.71	60.06	42.47	48.84	1144	CDP03211.1	CDP03211	651	8.7e-82	unnamed protein product [Coffea canephora]	OX459120.1	OX459120	41	9.29788e-10	Oldenlandia corymbosa var. corymbosa genome assembly, chromosome: 3	--	--	--	--	--	--	--	--	--	--	--	--	--	--	--	--	--	--	FALSE	330.201
Cluster-22590.25885	90	91	16	7	14	31	0	5	0	7.41	8.87	1.76	0.67	1.4	3.06	0	0.52	0	986	KAG9131787.1	KAG9131787	1178	1.47e-156	hypothetical protein Leryth_009533 [Lithospermum erythrorhizon]	XM_023019607.1	XM_023019607	304	5.02625e-156	PREDICTED: Olea europaea var. sylvestris probable LIM domain-containing serine/threonine-protein kinase DDB_G0287001 (LOC111393861), mRNA	--	--	--	--	O22558	408	4.28e-44	Serine/threonine-protein kinase STY8 OS=Arabidopsis thaliana OX=3702 GN=STY8 PE=1 SV=2	PF07714//PF00069	Protein tyrosine and serine/threonine kinase//Protein kinase domain	GO:0006468	protein phosphorylation	GO:0005524//GO:0004672	ATP binding//protein kinase activity	--	--	--	--	FALSE	16.0283
Cluster-22590.14499	0	0	0	3	0	2	735	12	54	0	0	0	0.21	0	0.14	62.61	0.9	3.76	1244	KAF7846350.1	KAF7846350	1305	1.5e-177	hypothetical protein BT93_L4511 [Corymbia citriodora subsp. variegata]	KM214677.1	KM214677	41	1.01363e-09	Prunus sibirica isocitrate dehydrogenase mRNA, complete cds	K00030	IDH3	isocitrate dehydrogenase (NAD+)	http://www.genome.jp/dbget-bin/www_bget?ko:K00030	Q9USP8	1281	1.4e-175	Isocitrate dehydrogenase [NAD] subunit 2, mitochondrial OS=Schizosaccharomyces pombe (strain 972 / ATCC 24843) OX=284812 GN=idh2 PE=1 SV=2	--	--	--	--	--	--	--	--	KOG0785	Isocitrate dehydrogenase, alpha subunit	DOWN	1.5291
Cluster-22590.8201	17	27	6	6	7	1	0	0	1	2.96	5.53	1.49	1.3	1.61	0.22	0	0	0.22	613	KAG9137541.1	KAG9137541	780	7.4e-96	hypothetical protein Leryth_018849 [Lithospermum erythrorhizon]	XM_031239085.1	XM_031239085	188	9.31817e-92	PREDICTED: Ipomoea triloba probable LRR receptor-like serine/threonine-protein kinase At1g06840 (LOC115999245), transcript variant X3, mRNA	--	--	--	--	C0LGD7	684	3.74e-83	Probable LRR receptor-like serine/threonine-protein kinase At1g06840 OS=Arabidopsis thaliana OX=3702 GN=At1g06840 PE=1 SV=2	PF07714//PF00069	Protein tyrosine and serine/threonine kinase//Protein kinase domain	GO:0006468	protein phosphorylation	GO:0004672//GO:0005524	protein kinase activity//ATP binding	--	--	--	--	FALSE	4.66395
Cluster-22590.65865	0	0	0	6	0	26	453.85	81.9	668.71	0	0	0	1.13	0	5.03	102.98	17.02	126.99	656	POF22227.1	POF22227	718	4.88e-95	superoxide dismutase [cu-zn] [Quercus suber]	OP117116.1	OP117116	185	4.65729e-90	Lonicera caerulea SOD1 mRNA, complete cds	K04565	SOD1	superoxide dismutase, Cu-Zn family	http://www.genome.jp/dbget-bin/www_bget?ko:K04565	P85978	684	1.86e-91	Superoxide dismutase [Cu-Zn] OS=Aspergillus niger OX=5061 GN=sodC PE=1 SV=2	PF00080	Copper/zinc superoxide dismutase (SODC)	GO:0006801	superoxide metabolic process	GO:0046872	metal ion binding	--	--	KOG0441	Cu2+/Zn2+ superoxide dismutase SOD1	DOWN	9.35126
Cluster-22590.65864	0	0	0	0	0	6	80	1	215	0	0	0	0	0	0.63	9.95	0.11	22.02	948	POF11458.1	POF11458	533	1.25e-61	cytochrome b-c1 complex subunit 2, mitochondrial [Quercus suber]	--	--	--	--	--	--	--	--	--	O60044	382	3.81e-41	Cytochrome b-c1 complex subunit 2, mitochondrial OS=Neurospora crassa (strain ATCC 24698 / 74-OR23-1A / CBS 708.71 / DSM 1257 / FGSC 987) OX=367110 GN=ucr-1 PE=1 SV=2	PF05506	Bacterial phospholipase C, C-terminal domain	GO:0009395//GO:0016042	phospholipid catabolic process//lipid catabolic process	GO:0004629	phospholipase C activity	--	--	--	--	FALSE	1.71629
Cluster-22590.65860	0	0	0	6.66	0	0	134.48	6.1	177.33	0	0	0	3.61	0	0	81	3.73	94.31	433	POF13740.1	POF13740	598	1.45e-76	60s ribosomal protein l32 [Quercus suber]	--	--	--	--	--	K02912	RP-L32e, RPL32	large subunit ribosomal protein L32e	http://www.genome.jp/dbget-bin/www_bget?ko:K02912	Q7RXY1	525	7.92e-69	Large ribosomal subunit protein eL32 OS=Neurospora crassa (strain ATCC 24698 / 74-OR23-1A / CBS 708.71 / DSM 1257 / FGSC 987) OX=367110 GN=crp-63 PE=1 SV=1	PF01655	Ribosomal protein L32	GO:0042254//GO:0006412	ribosome biogenesis//translation	GO:0003735	structural constituent of ribosome	GO:0005840	ribosome	KOG0878	60S ribosomal protein L32	DOWN	2.233
Cluster-22590.65868	0	0	0	2	0	12	127	5	158	0	0	0	0.15	0	0.95	12.02	0.42	12.26	1150	POE84805.1	POE84805	981	2.28e-127	hypothetical protein CFP56_78905 [Quercus suber]	--	--	--	--	--	--	--	--	--	--	--	--	--	--	--	--	--	--	--	--	--	--	--	FALSE	4.07058
Cluster-22590.27658	56	53	17	4	1	9	0	0	0	17.27	19.07	8.3	1.71	0.46	3.84	0	0	0	466	KAG9157366.1	KAG9157366	169	9.91e-12	hypothetical protein Leryth_005005 [Lithospermum erythrorhizon]	--	--	--	--	--	K11262	ACACA	acetyl-CoA carboxylase / biotin carboxylase 1	http://www.genome.jp/dbget-bin/www_bget?ko:K11262	--	--	--	--	--	--	--	--	--	--	--	--	--	--	FALSE	4.20242
Cluster-22590.51768	125	203	87	440	96	514	518	735	736	2.94	5.68	2.62	11.42	2.61	13.98	16.96	20.79	19.56	2749	KAG9154201.1	KAG9154201	2068	2.25e-282	hypothetical protein Leryth_000672 [Lithospermum erythrorhizon]	XM_057618788.1	XM_057618788	395	0	PREDICTED: Actinidia eriantha MLO-like protein 6 (LOC130762911), mRNA	K08472	MLO	mlo protein	http://www.genome.jp/dbget-bin/www_bget?ko:K08472	Q94KB7	1490	1.12e-196	MLO-like protein 6 OS=Arabidopsis thaliana OX=3702 GN=MLO6 PE=2 SV=2	PF03094//PF00558//PF04277	Mlo family//Vpu protein//Oxaloacetate decarboxylase, gamma chain	GO:0006952//GO:0006812//GO:0006814//GO:0019076//GO:0032801//GO:0036376	defense response//monoatomic cation transport//sodium ion transport//viral release from host cell//receptor catabolic process//sodium ion export across plasma membrane	GO:0005261//GO:0015081	monoatomic cation channel activity//sodium ion transmembrane transporter activity	GO:0033644//GO:0016020	host cell membrane//membrane	--	--	FALSE	321.18
Cluster-22590.50492	27	7	76	89	84	42	7	19	11	0.64	0.2	2.29	2.31	2.28	1.14	0.23	0.54	0.29	2744	KAG9157253.1	KAG9157253	1004	2.54e-126	hypothetical protein Leryth_004917 [Lithospermum erythrorhizon]	--	--	--	--	--	--	--	--	--	Q6NMR8	215	1.74e-17	Protein FANTASTIC FOUR 3 OS=Arabidopsis thaliana OX=3702 GN=FAF3 PE=2 SV=1	PF11654	Non-classical export protein 1	GO:0009306	protein secretion	--	--	--	--	--	--	UP	69.9719
Cluster-22590.13477	9	0	2	1	5	0	56	50	15	3.04	0	1.1	0.48	2.61	0	30.2	26.92	7.08	449	--	--	--	--	--	--	--	--	--	--	--	--	--	--	--	--	--	--	--	--	--	--	--	--	--	--	--	--	DOWN	2.07893
Cluster-22590.13474	3	0	0	11	2	18	86	8	24	3.3	0	0	25.76	5.43	37.33	187.07	22.7	51.78	321	KAF5948296.1	KAF5948296	149	1.28e-11	hypothetical protein HYC85_014253 [Camellia sinensis]	OY282496.1	OY282496	58	8.56437e-20	Ajuga chamaepitys genome assembly, chromosome: 2	--	--	--	--	--	--	--	--	--	--	--	--	--	--	--	--	--	--	FALSE	9.36184
Cluster-22590.13470	13	0	8	82	30	254	197	122	56	1.34	0	1.11	9.88	3.82	31.69	29.1	16.12	6.84	846	--	--	--	--	--	KX768421.1	KX768421	46	1.13129e-12	Lithospermum erythrorhizon ethylene responsive transcription factor (ERF-1) gene, promoter region	--	--	--	--	--	--	--	--	--	--	--	--	--	--	--	--	--	--	FALSE	109.374
Cluster-22590.13479	1	0	5	35.51	47.84	22	0	19	42	0.04	0	0.26	1.59	2.25	1.03	0	0.93	1.93	1727	KAG9142526.1	KAG9142526	2137	1.58e-292	hypothetical protein Leryth_011624 [Lithospermum erythrorhizon]	XM_027317748.1	XM_027317748	465	0	PREDICTED: Coffea eugenioides ethylene-overproduction protein 1 (LOC113773174), mRNA	--	--	--	--	O65020	1706	4.83e-229	Ethylene-overproduction protein 1 OS=Arabidopsis thaliana OX=3702 GN=ETO1 PE=1 SV=2	PF13176//PF13181//PF00515	Tetratricopeptide repeat//Tetratricopeptide repeat//Tetratricopeptide repeat	--	--	GO:0005515	protein binding	--	--	--	--	FALSE	34.6724
Cluster-20703.0	0	0	0	0	0	0	89	19	54	0	0	0	0	0	0	11.72	2.23	5.87	912	KAJ8608310.1	KAJ8608310	897	3.31e-119	hypothetical protein MRB53_039732 [Persea americana]	--	--	--	--	--	K01057	PGLS, pgl, devB	6-phosphogluconolactonase	http://www.genome.jp/dbget-bin/www_bget?ko:K01057	O74455	559	1.1e-69	Probable 6-phosphogluconolactonase OS=Schizosaccharomyces pombe (strain 972 / ATCC 24843) OX=284812 GN=SPCC16C4.10 PE=3 SV=1	PF01182//PF13401	Glucosamine-6-phosphate isomerases/6-phosphogluconolactonase//AAA domain	GO:0005975	carbohydrate metabolic process	GO:0016887	ATP hydrolysis activity	--	--	KOG3147	6-phosphogluconolactonase - like protein	DOWN	0
Cluster-22590.23450	84	54	104	788.03	1349	902	1322	1959	2227	5.06	3.86	8.24	53.9	96.96	64.31	112.62	146.47	155.26	1244	KAG9130595.1	KAG9130595	1044	4.17e-140	hypothetical protein Leryth_011851 [Lithospermum erythrorhizon]	XM_017399682.1	XM_017399682	165	1.18757e-78	PREDICTED: Daucus carota subsp. sativus nicotinamidase 1-like (LOC108224920), mRNA	--	--	--	--	Q8S8F9	728	8.43e-94	Nicotinamidase 1 OS=Arabidopsis thaliana OX=3702 GN=NIC1 PE=1 SV=1	--	--	--	--	--	--	--	--	--	--	FALSE	984.217
Cluster-10098.1	0	0	0	0	0	0	58	5	20	0	0	0	0	0	0	20.19	1.65	5.93	532	--	--	--	--	--	--	--	--	--	--	--	--	--	--	--	--	--	--	--	--	--	--	--	--	--	--	--	--	DOWN	0
Cluster-22590.55513	14	6	56	333	199	432	397	1301	441	0.49	0.25	2.52	12.93	8.09	17.55	19.37	55.1	17.51	1945	KAG9129613.1	KAG9129613	2047	1.99e-284	hypothetical protein Leryth_014459 [Lithospermum erythrorhizon]	--	--	--	--	--	--	--	--	--	O64636	865	1.41e-107	Cytochrome P450 76C1 OS=Arabidopsis thaliana OX=3702 GN=CYP76C1 PE=2 SV=1	PF04278//PF00067	Tic22-like family//Cytochrome P450	GO:0015031	protein transport	GO:0005506//GO:0016705//GO:0004497//GO:0020037	iron ion binding//oxidoreductase activity, acting on paired donors, with incorporation or reduction of molecular oxygen//monooxygenase activity//heme binding	--	--	--	--	FALSE	299.845
Cluster-22590.55511	44	9	57	124	38	76	179	358.98	209.47	2.52	0.61	4.28	8.03	2.58	5.13	14.45	25.4	13.83	1296	KAG9149025.1	KAG9149025	539	8.76e-64	hypothetical protein Leryth_010629 [Lithospermum erythrorhizon]	--	--	--	--	--	--	--	--	--	--	--	--	--	--	--	--	--	--	--	--	--	--	--	FALSE	74.6712
Cluster-22590.11830	10	0	5	28	59	75	59	162	103	0.25	0	0.16	0.77	1.71	2.17	2.06	4.88	2.92	2599	KAI3465679.1	KAI3465679	1137	4.44e-143	hypothetical protein Pfo_022342 [Paulownia fortunei]	--	--	--	--	--	--	--	--	--	Q3ECH5	455	5.91e-47	Pentatricopeptide repeat-containing protein At1g66345, mitochondrial OS=Arabidopsis thaliana OX=3702 GN=At1g66345 PE=3 SV=1	PF01544	CorA-like Mg2+ transporter protein	GO:0055085//GO:0030001	transmembrane transport//metal ion transport	GO:0046873	metal ion transmembrane transporter activity	GO:0016020	membrane	--	--	FALSE	51.1528
Cluster-22590.11837	20	29	9	29	11	13	256	24	200	4.32	7.34	2.86	8.03	3.27	3.66	83.39	7.36	55.33	548	KAG4906001.1	KAG4906001	145	1.19e-09	hypothetical protein JHK86_057248 [Glycine max] >KAG4914295.1 hypothetical protein JHK87_051852 [Glycine soja] >KAG4906051.1 hypothetical protein JHK86_057298 [Glycine max] >KAG4906067.1 hypothetical protein JHK86_057314 [Glycine max] >KAG4906120.1 hypothetical protein JHK86_057342 [Glycine max]	NC_064986.1	NC_064986	260	7.81692e-132	Cotinus coggygria mitochondrion, complete genome >gb|MZ089853.1| Cotinus coggygria mitochondrion, complete genome	--	--	--	--	--	--	--	--	--	--	--	--	--	--	--	--	--	--	DOWN	16.8415
Cluster-22590.11836	0	0	0	2	0	25	508	78	503	0	0	0	0.06	0	0.74	18.1	2.4	14.55	2551	KAB8349782.1	KAB8349782	3067	0	hypothetical protein FH972_023796 [Carpinus fangiana]	--	--	--	--	--	K01702	LEU1	3-isopropylmalate dehydratase	http://www.genome.jp/dbget-bin/www_bget?ko:K01702	P55251	2595	0	3-isopropylmalate dehydratase OS=Rhizomucor pusillus OX=4840 GN=LEUA PE=3 SV=1	--	--	--	--	--	--	--	--	KOG0453	Aconitase/homoaconitase (aconitase superfamily)	DOWN	7.78921
Cluster-22590.45142	258	36	73	28	20	118	16	24	9	12.91	2.14	4.77	1.58	1.18	6.94	1.13	1.48	0.52	1441	--	--	--	--	--	--	--	--	--	--	--	--	--	--	--	--	--	--	--	--	--	--	--	--	--	--	--	--	FALSE	49.7254
Cluster-22590.48724	510	313	539.17	9	10	28	29	49	70	10.24	7.48	13.83	0.2	0.23	0.65	0.81	1.18	1.58	3172	KAG9156512.1	KAG9156512	756	3.14e-82	hypothetical protein Leryth_006504 [Lithospermum erythrorhizon]	XM_058120105.1	XM_058120105	185	2.34758e-89	PREDICTED: Malania oleifera probable copper-transporting ATPase HMA5 (LOC131163511), mRNA	K17686	copA, ctpA, ATP7	P-type Cu+ transporter	http://www.genome.jp/dbget-bin/www_bget?ko:K17686	Q9SH30	605	1.47e-63	Probable copper-transporting ATPase HMA5 OS=Arabidopsis thaliana OX=3702 GN=HMA5 PE=1 SV=2	--	--	--	--	--	--	--	--	KOG0207	Cation transport ATPase	FALSE	14.4002
Cluster-22590.54643	114	66	81	25	40	39	133	133	129	7.81	5.36	7.34	1.96	3.29	3.18	12.93	11.39	10.28	1128	KAG9142418.1	KAG9142418	694	1e-87	hypothetical protein Leryth_020817 [Lithospermum erythrorhizon]	OY282501.1	OY282501	104	8.72099e-45	Ajuga chamaepitys genome assembly, chromosome: 7	--	--	--	--	--	--	--	--	PF00097//PF16685//PF12678	Zinc finger, C3HC4 type (RING finger)//zinc RING finger of MSL2//RING-H2 zinc finger domain	--	--	GO:0008270//GO:0061630//GO:0046872	zinc ion binding//ubiquitin protein ligase activity//metal ion binding	--	--	--	--	DOWN	33.2103
Cluster-25784.0	0	0	0	0	0	0	19	7	52	0	0	0	0	0	0	3.58	1.2	8.16	728	KAF7846069.1	KAF7846069	162	3.99e-11	hypothetical protein BT93_L5327 [Corymbia citriodora subsp. variegata]	--	--	--	--	--	--	--	--	--	--	--	--	--	--	--	--	--	--	--	--	--	--	--	DOWN	0
Cluster-22590.3145	0	0	0	0	0	0	585	0	74	0	0	0	0	0	0	30.82	0	3.17	1824	KAB8343146.1	KAB8343146	959	9.05e-119	hypothetical protein FH972_022737 [Carpinus fangiana]	--	--	--	--	--	K08139	HXT	MFS transporter, SP family, sugar:H+ symporter	http://www.genome.jp/dbget-bin/www_bget?ko:K08139	A2QQV6	685	3.81e-81	Probable quinate permease OS=Aspergillus niger (strain ATCC MYA-4892 / CBS 513.88 / FGSC A1513) OX=425011 GN=qutD PE=3 SV=1	PF00083//PF07690	Sugar (and other) transporter//Major Facilitator Superfamily	GO:0055085	transmembrane transport	GO:0022857	transmembrane transporter activity	GO:0016020	membrane	--	--	DOWN	0
Cluster-22590.3147	0	0	0	0	0	3	148	16	162	0	0	0	0	0	0.18	10.39	0.98	9.28	1445	POE93417.1	POE93417	1826	4.26e-255	glutaryl-coa dehydrogenase, mitochondrial [Quercus suber]	--	--	--	--	--	K00252	GCDH, gcdH	glutaryl-CoA dehydrogenase	http://www.genome.jp/dbget-bin/www_bget?ko:K00252	Q2KHZ9	1146	3.81e-153	Glutaryl-CoA dehydrogenase, mitochondrial OS=Bos taurus OX=9913 GN=GCDH PE=2 SV=1	PF02770//PF02771//PF00441	Acyl-CoA dehydrogenase, middle domain//Acyl-CoA dehydrogenase, N-terminal domain//Acyl-CoA dehydrogenase, C-terminal domain	--	--	GO:0050660//GO:0016627	flavin adenine dinucleotide binding//oxidoreductase activity, acting on the CH-CH group of donors	--	--	KOG0138	Glutaryl-CoA dehydrogenase	DOWN	0.858145
Cluster-22590.3146	0	8	0	1	0	19	372	25	476.07	0	0.49	0	0.06	0	1.15	26.93	1.58	28.15	1410	POF14950.1	POF14950	1491	1.23e-204	vacuolar protease a [Quercus suber]	--	--	--	--	--	K08245	E3.4.23.40	phytepsin	http://www.genome.jp/dbget-bin/www_bget?ko:K08245	O42630	1490	3.96e-206	Vacuolar protease A OS=Aspergillus fumigatus (strain ATCC MYA-4609 / CBS 101355 / FGSC A1100 / Af293) OX=330879 GN=pep2 PE=2 SV=1	PF20729	PE-PGRS C-terminal aspartyl peptidase-like domain	--	--	GO:0004190	aspartic-type endopeptidase activity	--	--	KOG1339	Aspartyl protease	DOWN	5.75392
Cluster-22590.3141	0	0	0	0	0	4	37	9	92.94	0	0	0	0	0	2.55	26.26	6.66	59.04	412	POE86541.1	POE86541	336	4.09e-38	translationally-controlled tumor protein like [Quercus suber]	AK455215.1	AK455215	97	2.35484e-41	Triticum aestivum mRNA, clone: tplb0008g11, cultivar Chinese Spring	--	--	--	--	D0MQ50	350	7.83e-42	Translationally-controlled tumor protein homolog OS=Alternaria alternata OX=5599 PE=1 SV=1	PF02803	Thiolase, C-terminal domain	--	--	GO:0016747	acyltransferase activity, transferring groups other than amino-acyl groups	--	--	KOG1727	Microtubule-binding protein (translationally controlled tumor protein)	DOWN	1.14419
Cluster-22590.3140	0	0	0	0	0	2	42	8.01	147.79	0	0	0	0	0	1.13	26.65	5.2	83.15	426	POE86541.1	POE86541	470	2.34e-58	translationally-controlled tumor protein like [Quercus suber]	--	--	--	--	--	--	--	--	--	D0MQ50	475	1.03e-60	Translationally-controlled tumor protein homolog OS=Alternaria alternata OX=5599 PE=1 SV=1	--	--	--	--	--	--	--	--	KOG1727	Microtubule-binding protein (translationally controlled tumor protein)	DOWN	0.572097
Cluster-22590.3143	0	0	0	0	0	0	114	14	69	0	0	0	0	0	0	17.38	1.91	8.71	829	KAF7846403.1	KAF7846403	501	1.72e-61	hypothetical protein BT93_L4458 [Corymbia citriodora subsp. variegata]	--	--	--	--	--	K26750	TVP15	golgi apparatus membrane protein TVP15	http://www.genome.jp/dbget-bin/www_bget?ko:K26750	O14223	217	1.35e-20	Golgi apparatus membrane protein tvp15 OS=Schizosaccharomyces pombe (strain 972 / ATCC 24843) OX=284812 GN=tvp15 PE=3 SV=2	--	--	--	--	--	--	--	--	--	--	DOWN	0
Cluster-22590.3142	0	0	0	14	0	12	142.26	31	264.06	0	0	0	4.45	0	3.86	52.69	10.95	83.61	518	POE86541.1	POE86541	491	4.78e-61	translationally-controlled tumor protein like [Quercus suber]	--	--	--	--	--	--	--	--	--	D0MQ50	542	2.13e-70	Translationally-controlled tumor protein homolog OS=Alternaria alternata OX=5599 PE=1 SV=1	--	--	--	--	--	--	--	--	KOG1727	Microtubule-binding protein (translationally controlled tumor protein)	DOWN	7.89858
Cluster-22590.65641	0	0	0	21	9	0	949	6	90	0	0	0	2.54	1.15	0	140.45	0.79	11.01	845	KAJ8604681.1	KAJ8604681	274	1.94e-27	hypothetical protein MRB53_041713 [Persea americana]	--	--	--	--	--	K02979	RP-S28e, RPS28	small subunit ribosomal protein S28e	http://www.genome.jp/dbget-bin/www_bget?ko:K02979	Q7S6W5	276	5.13e-30	Small ribosomal subunit protein eS28 OS=Neurospora crassa (strain ATCC 24698 / 74-OR23-1A / CBS 708.71 / DSM 1257 / FGSC 987) OX=367110 GN=rps-28 PE=1 SV=1	PF02163//PF01200//PF01655	Peptidase family M50//Ribosomal protein S28e//Ribosomal protein L32	GO:0006412//GO:0006508//GO:0042254	translation//proteolysis//ribosome biogenesis	GO:0003735	structural constituent of ribosome	GO:0005840	ribosome	KOG3502	40S ribosomal protein S28	DOWN	9.86688
Cluster-22590.65643	0	0	0	0	0	0	97	4.05	140.04	0	0	0	0	0	0	67.14	2.91	86.58	415	KAF7846288.1	KAF7846288	389	1.21e-46	hypothetical protein BT93_L4663 [Corymbia citriodora subsp. variegata]	--	--	--	--	--	K02912	RP-L32e, RPL32	large subunit ribosomal protein L32e	http://www.genome.jp/dbget-bin/www_bget?ko:K02912	Q7RXY1	380	7.14e-47	Large ribosomal subunit protein eL32 OS=Neurospora crassa (strain ATCC 24698 / 74-OR23-1A / CBS 708.71 / DSM 1257 / FGSC 987) OX=367110 GN=crp-63 PE=1 SV=1	PF01655	Ribosomal protein L32	GO:0042254//GO:0006412	ribosome biogenesis//translation	GO:0003735	structural constituent of ribosome	GO:0005840	ribosome	KOG0878	60S ribosomal protein L32	DOWN	0
Cluster-24975.0	0	0	0	0	0	0	58	3	60	0	0	0	0	0	0	6.83	0.31	5.81	984	--	--	--	--	--	--	--	--	--	--	--	--	--	--	--	--	--	--	PF05436	Mating factor alpha precursor N-terminus	GO:0007618	mating	--	--	GO:0005576	extracellular region	--	--	DOWN	0
Cluster-22590.39101	23	17	1	35	3	55	0	0	0	27.35	22.64	2.87	90.58	9.03	124.84	0	0	0	316	KAG9128619.1	KAG9128619	290	1.06e-29	hypothetical protein Leryth_017110 [Lithospermum erythrorhizon]	--	--	--	--	--	--	--	--	--	Q9LYE7	206	2.56e-19	BIIDXI-like protein At5g11420 OS=Arabidopsis thaliana OX=3702 GN=At5g11420 PE=1 SV=1	PF16276	Nucleophosmin C-terminal domain	--	--	GO:0003676	nucleic acid binding	--	--	--	--	UP	27.9536
Cluster-22590.39105	6005.03	1247.93	74.95	171.5	152.53	172	344.96	328	238.06	267.77	66.06	4.34	8.57	7.99	8.98	21.6	17.9	12.15	1583	KAG9134798.1	KAG9134798	1220	1.58e-163	hypothetical protein Leryth_001126 [Lithospermum erythrorhizon]	XM_021763929.2	XM_021763929	75	1.63203e-28	PREDICTED: Manihot esculenta glucan endo-1,3-beta-glucosidase, basic isoform (LOC110620265), mRNA	--	--	--	--	P36401	936	3.37e-122	Glucan endo-1,3-beta-glucosidase, acidic isoform PR-Q' OS=Nicotiana tabacum OX=4097 PE=1 SV=1	PF00332	Glycosyl hydrolases family 17	GO:0005975	carbohydrate metabolic process	GO:0004553	hydrolase activity, hydrolyzing O-glycosyl compounds	--	--	--	--	FALSE	157.922
Cluster-14686.1	0	2	0	0	0	1	112	19	179.94	0	0.16	0	0	0	0.08	10.4	1.55	13.7	1166	KAE7996954.1	KAE7996954	1164	4.79e-154	hypothetical protein FH972_001630 [Carpinus fangiana]	--	--	--	--	--	K01610	pckA	phosphoenolpyruvate carboxykinase (ATP)	http://www.genome.jp/dbget-bin/www_bget?ko:K01610	Q96UL8	1105	4e-146	Phosphoenolpyruvate carboxykinase (ATP) OS=Emericella nidulans (strain FGSC A4 / ATCC 38163 / CBS 112.46 / NRRL 194 / M139) OX=227321 GN=acuF PE=3 SV=3	PF01293	Phosphoenolpyruvate carboxykinase	GO:0015976//GO:0006094//GO:0006099	carbon utilization//gluconeogenesis//tricarboxylic acid cycle	GO:0004612//GO:0005524	phosphoenolpyruvate carboxykinase (ATP) activity//ATP binding	--	--	--	--	DOWN	0.286048
Cluster-22590.39109	404.07	392	165.01	83	140.65	42	19	9	55	12.8	14.75	6.73	2.92	5.18	1.55	0.84	0.35	1.98	2114	KAG9149549.1	KAG9149549	335	4.92e-34	hypothetical protein Leryth_014339 [Lithospermum erythrorhizon]	CP039337.1	CP039337	81	1.01258e-31	Cicer arietinum chromosome Ca7	--	--	--	--	Q9SV72	256	4.82e-25	EPIDERMAL PATTERNING FACTOR-like protein 9 OS=Arabidopsis thaliana OX=3702 GN=EPFL9 PE=1 SV=1	--	--	--	--	--	--	--	--	--	--	FALSE	88.1211
Cluster-22590.39108	4333.48	3252.81	2614.78	1591.4	2249.35	792.56	758.41	879.57	883.03	375.49	333.61	303.6	159.72	238.08	82.56	93.88	96.7	90.02	951	RYR59316.1	RYR59316	636	3.98e-81	hypothetical protein Ahy_A05g025185 isoform D [Arachis hypogaea]	XM_050349646.2	XM_050349646	189	4.10322e-92	PREDICTED: Mercurialis annua glutamate--glyoxylate aminotransferase 2 (LOC126655450), mRNA	K14272	GGAT	glutamate--glyoxylate aminotransferase	http://www.genome.jp/dbget-bin/www_bget?ko:K14272	Q9S7E9	600	6.64e-73	Glutamate--glyoxylate aminotransferase 2 OS=Arabidopsis thaliana OX=3702 GN=GGAT2 PE=1 SV=1	--	--	--	--	--	--	--	--	KOG0258	Alanine aminotransferase	FALSE	1525.98
Cluster-22590.30221	822	1136	266	485	723	321	49	76	89	79.66	130.21	34.8	54.88	86.4	37.64	6.81	9.43	10.21	880	KAG9141263.1	KAG9141263	245	4.27e-23	hypothetical protein Leryth_001746 [Lithospermum erythrorhizon]	--	--	--	--	--	--	--	--	--	--	--	--	--	--	--	--	--	--	--	--	--	--	--	UP	501.023
Cluster-22590.30223	190	121	79	42	83	5	0	0	4	18.72	14.1	10.52	4.84	10.1	0.6	0	0	0.47	870	KAG9139960.1	KAG9139960	275	1.51e-27	hypothetical protein Leryth_010485 [Lithospermum erythrorhizon]	--	--	--	--	--	--	--	--	--	--	--	--	--	PF00684//PF01873	DnaJ central domain//Domain found in IF2B/IF5	GO:0006446//GO:0006413	regulation of translational initiation//translational initiation	GO:0003743//GO:0051082//GO:0031072	translation initiation factor activity//unfolded protein binding//heat shock protein binding	GO:0005840	ribosome	--	--	FALSE	44.0431
Cluster-22590.30222	114	86	41	161	92	206	385	381	333	6.7	5.99	3.16	10.72	6.44	14.3	31.95	27.73	22.61	1269	KAG9144450.1	KAG9144450	1600	1.09e-222	hypothetical protein Leryth_014496 [Lithospermum erythrorhizon]	XM_006338409.2	XM_006338409	147	1.2294e-68	PREDICTED: Solanum tuberosum aldose 1-epimerase-like (LOC102590807), transcript variant X5, mRNA	K01785	galM, GALM	aldose 1-epimerase	http://www.genome.jp/dbget-bin/www_bget?ko:K01785	Q5EA79	596	1.64e-72	Galactose mutarotase OS=Bos taurus OX=9913 GN=GALM PE=2 SV=1	PF01263	Aldose 1-epimerase	GO:0005975	carbohydrate metabolic process	GO:0016853	isomerase activity	--	--	KOG1604	Predicted mutarotase	FALSE	142.668
Cluster-22590.45962	668	462	308	109	39	215	76	160	104	114.97	93.58	75.66	23.24	8.87	46.92	19.37	37.64	22.28	617	XP_004509679.1	XP_004509679	341	3.29e-36	mitochondrial uncoupling protein 5-like [Cicer arietinum]	XM_043760027.1	XM_043760027	52	3.75235e-16	PREDICTED: Erigeron canadensis mitochondrial uncoupling protein 5-like (LOC122587865), mRNA	K15104	SLC25A11, OGC	solute carrier family 25 (mitochondrial oxoglutarate transporter), member 11	http://www.genome.jp/dbget-bin/www_bget?ko:K15104	Q9SJY5	279	1.14e-28	Mitochondrial uncoupling protein 5 OS=Arabidopsis thaliana OX=3702 GN=PUMP5 PE=2 SV=1	--	--	--	--	--	--	--	--	--	--	FALSE	109.999
Cluster-27937.0	0	0	0	0	0	0	202	0	17	0	0	0	0	0	0	19.82	0	1.37	1120	KAI3478561.1	KAI3478561	995	3.67e-126	hypothetical protein L1887_59469 [Cichorium endivia]	--	--	--	--	--	K14521	NAT10, KRE33	N-acetyltransferase 10	http://www.genome.jp/dbget-bin/www_bget?ko:K14521	P53914	966	1.2e-120	RNA cytidine acetyltransferase OS=Saccharomyces cerevisiae (strain ATCC 204508 / S288c) OX=559292 GN=KRE33 PE=1 SV=1	PF13508//PF13718	Acetyltransferase (GNAT) domain//GNAT acetyltransferase 2	--	--	GO:0016747	acyltransferase activity, transferring groups other than amino-acyl groups	--	--	KOG2036	Predicted P-loop ATPase fused to an acetyltransferase	DOWN	0
Cluster-22590.38059	6012.85	5139.5	3653.5	2516.65	3528.08	1430.55	921.1	1624.61	1897.69	537.02	543.21	438.11	260.9	385.85	153.86	117.65	184.53	199.74	931	KAG9142734.1	KAG9142734	1027	1.35e-137	hypothetical protein Leryth_005495 [Lithospermum erythrorhizon]	XM_057604421.1	XM_057604421	326	2.7904e-168	PREDICTED: Actinidia eriantha 2-methyl-6-phytyl-1,4-hydroquinone methyltransferase, chloroplastic-like (LOC130750913), mRNA	K12502	VTE3, APG1	MPBQ/MSBQ methyltransferase	http://www.genome.jp/dbget-bin/www_bget?ko:K12502	P23525	974	3.34e-131	2-methyl-6-phytyl-1,4-hydroquinone methyltransferase, chloroplastic OS=Spinacia oleracea OX=3562 PE=1 SV=1	PF08241	Methyltransferase domain	--	--	GO:0008757	S-adenosylmethionine-dependent methyltransferase activity	--	--	--	--	FALSE	2454.07
Cluster-22590.38057	651.99	347	295	50	7	105.01	50	122	61	47.73	30.1	28.66	4.2	0.62	9.17	5.2	11.2	5.21	1074	KAG9160601.1	KAG9160601	1692	8.1e-236	hypothetical protein Leryth_019320 [Lithospermum erythrorhizon]	GQ246184.1	GQ246184	344	3.18637e-178	Lithospermum erythrorhizon ACC synthase 1 mRNA, complete cds	K20772	ACS1_2_6	1-aminocyclopropane-1-carboxylate synthase 1/2/6	http://www.genome.jp/dbget-bin/www_bget?ko:K20772	P31531	1230	3.45e-167	1-aminocyclopropane-1-carboxylate synthase OS=Glycine max OX=3847 GN=ACS1 PE=2 SV=1	PF00155//PF01053//PF01805	Aminotransferase class I and II//Cys/Met metabolism PLP-dependent enzyme//Surp module	GO:0009058//GO:0006396//GO:0019346	biosynthetic process//RNA processing//transsulfuration	GO:0003723//GO:0030170	RNA binding//pyridoxal phosphate binding	--	--	--	--	FALSE	48.449
Cluster-22590.3965	0	0	0	0	0	0	86	3	19	0	0	0	0	0	0	20.2	0.65	3.74	644	KAI3479739.1	KAI3479739	597	1.54e-75	hypothetical protein L1887_58134 [Cichorium endivia]	--	--	--	--	--	--	--	--	--	O43084	215	1.12e-19	Probable glutathione-independent glyoxalase hsp3103 OS=Schizosaccharomyces pombe (strain 972 / ATCC 24843) OX=284812 GN=hsp3103 PE=3 SV=1	PF07685	CobB/CobQ-like glutamine amidotransferase domain	--	--	GO:0003824	catalytic activity	--	--	--	--	DOWN	0
Cluster-22590.29757	181	345	98	109.19	198	25	0	21	0	17.28	38.96	12.62	12.16	23.28	2.89	0	2.56	0	889	KAG9150889.1	KAG9150889	863	4.27e-115	hypothetical protein Leryth_003007 [Lithospermum erythrorhizon]	XM_044646198.1	XM_044646198	131	6.67949e-60	PREDICTED: Mangifera indica uncharacterized protein At4g14100-like (LOC123223116), mRNA	--	--	--	--	Q67YC9	607	8.75e-78	Uncharacterized protein At4g14100 OS=Arabidopsis thaliana OX=3702 GN=At4g14100 PE=2 SV=1	PF03445	Putative nucleotidyltransferase DUF294	--	--	GO:0008773	[protein-PII] uridylyltransferase activity	--	--	--	--	FALSE	111.616
Cluster-22590.33752	315	156	188.97	166	190.17	722.07	1567	1882.59	1461.17	15.78	9.27	12.35	9.36	11.25	42.51	110.45	115.94	84.09	1440	KAG9159806.1	KAG9159806	659	4.81e-81	hypothetical protein Leryth_007815 [Lithospermum erythrorhizon]	LR792836.1	LR792836	50	1.16965e-14	Digitaria exilis annotation	--	--	--	--	--	--	--	--	PF01323	DSBA-like thioredoxin domain	--	--	GO:0016491	oxidoreductase activity	--	--	--	--	DOWN	326.358
Cluster-22590.33753	85	69	105	19	69	53	154	210	229	6.54	6.29	10.76	1.68	6.43	4.88	16.87	20.34	20.61	1035	KAG9157432.1	KAG9157432	225	6.03e-19	hypothetical protein Leryth_010264 [Lithospermum erythrorhizon]	--	--	--	--	--	K13464	JAZ	jasmonate ZIM domain-containing protein	http://www.genome.jp/dbget-bin/www_bget?ko:K13464	A2YNP2	141	8.73e-09	Protein TIFY 10b OS=Oryza sativa subsp. indica OX=39946 GN=TIFY10B PE=3 SV=1	--	--	--	--	--	--	--	--	--	--	DOWN	45.5086
Cluster-22590.37990	106	44	85	953	119	1233	3261	2504	3454.03	3.15	1.55	3.24	31.35	4.1	42.48	135.07	89.82	116.26	2237	XP_011071124.1	XP_011071124	2178	6.22e-303	high affinity nitrate transporter 2.5 [Sesamum indicum] >XP_011071125.1 high affinity nitrate transporter 2.5 [Sesamum indicum]	JQ768259.1	JQ768259	370	0	Gossypium hirsutum nitrate transporter (NRT2) mRNA, complete cds	K02575	NRT2, narK, nrtP, nasA	MFS transporter, NNP family, nitrate/nitrite transporter	http://www.genome.jp/dbget-bin/www_bget?ko:K02575	Q9LPV5	1891	5.4e-261	High affinity nitrate transporter 2.5 OS=Arabidopsis thaliana OX=3702 GN=NRT2.5 PE=1 SV=1	PF07690	Major Facilitator Superfamily	GO:0055085	transmembrane transport	GO:0022857	transmembrane transporter activity	--	--	--	--	FALSE	698.591
Cluster-22590.37996	205	31	162	349	202	1182	2544	3181	2333.86	8.17	1.47	8.37	15.54	9.43	55.04	142.15	154.61	106.22	1737	AZU97081.1	AZU97081	2184	1.01e-306	cytochrome P450 [Arnebia euchroma]	MH124069.1	MH124069	758	0	Arnebia euchroma cytochrome P450 (CYP76B75) mRNA, complete cds	--	--	--	--	Q8VWZ7	1524	4.48e-208	Geraniol 8-hydroxylase OS=Catharanthus roseus OX=4058 GN=CYP76B6 PE=1 SV=1	PF00067	Cytochrome P450	--	--	GO:0020037//GO:0004497//GO:0016705//GO:0005506	heme binding//monooxygenase activity//oxidoreductase activity, acting on paired donors, with incorporation or reduction of molecular oxygen//iron ion binding	--	--	--	--	DOWN	520.541
Cluster-22590.40876	347.01	215	119	78	48	92	131	117	178	37.71	27.61	17.61	9.99	6.5	12.19	20.52	16.44	23.09	815	KAG9139594.1	KAG9139594	279	3.38e-28	hypothetical protein Leryth_016350 [Lithospermum erythrorhizon]	--	--	--	--	--	--	--	--	--	--	--	--	--	--	--	--	--	--	--	--	--	--	--	FALSE	68.0938
Cluster-22590.40872	2257.68	1433	611	576.09	133	544.99	1701.54	839.79	1041.83	232.33	174.35	85.27	69.55	16.97	68.11	251.83	111.21	127.48	845	KAG9134780.1	KAG9134780	270	4.27e-24	hypothetical protein Leryth_001087 [Lithospermum erythrorhizon]	--	--	--	--	--	K13269	E2.4.1.234	kaempferol 3-O-beta-D-galactosyltransferase	http://www.genome.jp/dbget-bin/www_bget?ko:K13269	A0A2R6Q8R5	193	2.45e-15	Anthocyanidin 3-O-galactosyltransferase F3GT1 OS=Actinidia chinensis var. chinensis OX=1590841 GN=F3GT1 PE=1 SV=1	--	--	--	--	--	--	--	--	--	--	FALSE	386.455
Cluster-22590.40870	2164	3033	1754	1251	1989	1689	393	552	389	65.74	109.51	68.56	42.15	70.13	59.58	16.67	20.28	13.41	2192	KAG9128880.1	KAG9128880	2813	0	hypothetical protein Leryth_009647 [Lithospermum erythrorhizon]	XM_052349916.1	XM_052349916	773	0	PREDICTED: Diospyros lotus delta(24)-sterol reductase (LOC127810425), transcript variant X2, mRNA	K09828	DHCR24, DWF1	Delta24-sterol reductase	http://www.genome.jp/dbget-bin/www_bget?ko:K09828	P93472	2513	0	Delta(24)-sterol reductase OS=Pisum sativum OX=3888 GN=DIM PE=1 SV=1	PF01565	FAD binding domain	--	--	GO:0050660	flavin adenine dinucleotide binding	--	--	KOG1262	FAD-binding protein DIMINUTO	UP	1582.31
Cluster-22590.6878	0	0	0	0	0	2	103	15	65	0	0	0	0	0	0.16	9.59	1.23	4.96	1164	KAB8342811.1	KAB8342811	988	1.42e-123	hypothetical protein FH972_022409 [Carpinus fangiana]	--	--	--	--	--	--	--	--	--	Q7RX33	1013	4.78e-129	Ergothioneine biosynthesis protein 1 OS=Neurospora crassa (strain ATCC 24698 / 74-OR23-1A / CBS 708.71 / DSM 1257 / FGSC 987) OX=367110 GN=egt-1 PE=1 SV=3	--	--	--	--	--	--	--	--	--	--	DOWN	0.572097
Cluster-26765.0	0	0	0	0	0	0	108	2	28	0	0	0	0	0	0	23.58	0.4	5.11	670	KAI3488283.1	KAI3488283	492	2.45e-58	hypothetical protein L1887_47822 [Cichorium endivia]	--	--	--	--	--	--	--	--	--	Q99145	450	5.66e-54	ATP phosphoribosyltransferase OS=Yarrowia lipolytica (strain CLIB 122 / E 150) OX=284591 GN=HIS1 PE=3 SV=1	PF01634//PF08029	ATP phosphoribosyltransferase//HisG, C-terminal domain	GO:0006547//GO:0000105	histidine metabolic process//histidine biosynthetic process	GO:0003879//GO:0000287	ATP phosphoribosyltransferase activity//magnesium ion binding	GO:0005737	cytoplasm	--	--	DOWN	0
Cluster-22590.67411	0	0	0	0	0	6	77.12	5	145.77	0	0	0	0	0	1.16	17.5	1.04	27.68	656	KAJ8609989.1	KAJ8609989	314	5.38e-33	hypothetical protein MRB53_038829 [Persea americana]	--	--	--	--	--	K02903	RP-L28e, RPL28	large subunit ribosomal protein L28e	http://www.genome.jp/dbget-bin/www_bget?ko:K02903	P46779	178	2.34e-15	Large ribosomal subunit protein eL28 OS=Homo sapiens OX=9606 GN=RPL28 PE=1 SV=3	PF11593	Mediator complex subunit 3 fungal	GO:0006357	regulation of transcription by RNA polymerase II	GO:0003712	transcription coregulator activity	GO:0005667//GO:0016592	transcription regulator complex//mediator complex	KOG3412	60S ribosomal protein L28	DOWN	1.71629
Cluster-12764.1	0	0	0	0	0	0	99	0	54	0	0	0	0	0	0	15.76	0	7.12	807	ACN31547.1	ACN31547	157	6.47e-11	unknown [Zea mays] >OJI79364.1 hypothetical protein ASPTUDRAFT_47978 [Aspergillus tubingensis CBS 134.48]	--	--	--	--	--	--	--	--	--	--	--	--	--	PF02183//PF03647//PF16326//PF04513//PF10473//PF01601//PF06156//PF04522//PF01496//PF07851	Homeobox associated leucine zipper//Transmembrane proteins 14C//ABC transporter C-terminal domain//Baculovirus polyhedron envelope protein, PEP, C terminus//Leucine-rich repeats of kinetochore protein Cenp-F/LEK1//Coronavirus spike glycoprotein S2//Initiation control protein YabA//Broad bean mottle virus, Gp1, N-terminal//V-type ATPase 116kDa subunit family//TMPIT-like protein	GO:0006355//GO:0019064//GO:0046813//GO:0039654//GO:0006119//GO:0006260//GO:1902600//GO:0075509//GO:0006351//GO:0006144	regulation of DNA-templated transcription//fusion of virus membrane with host plasma membrane//receptor-mediated virion attachment to host cell//fusion of virus membrane with host endosome membrane//oxidative phosphorylation//DNA replication//proton transmembrane transport//endocytosis involved in viral entry into host cell//DNA-templated transcription//purine nucleobase metabolic process	GO:0070840//GO:0005198//GO:0003968//GO:0008134//GO:0046961//GO:0042803//GO:0003723//GO:0043565//GO:0003677	dynein complex binding//structural molecule activity//RNA-dependent RNA polymerase activity//transcription factor binding//proton-transporting ATPase activity, rotational mechanism//protein homodimerization activity//RNA binding//sequence-specific DNA binding//DNA binding	GO:0055036//GO:0005667//GO:0019028//GO:0019031//GO:0016020//GO:0031379//GO:0033179	virion membrane//transcription regulator complex//viral capsid//viral envelope//membrane//RNA-directed RNA polymerase complex//proton-transporting V-type ATPase, V0 domain	--	--	DOWN	0
Cluster-22590.42430	103	213	21	35	4	30	93	90	69	27.34	66.13	8.54	12.4	1.53	10.71	38.09	35.53	24.3	497	KAJ7012262.1	KAJ7012262	120	3.36e-06	hypothetical protein NC653_002352 [Populus alba x Populus x berolinensis]	--	--	--	--	--	K09503	DNAJA2	DnaJ homolog subfamily A member 2	http://www.genome.jp/dbget-bin/www_bget?ko:K09503	--	--	--	--	--	--	--	--	--	--	--	--	--	--	FALSE	21.1544
Cluster-22590.42433	708	698	450	436	753	746	115	248	153	17.77	20.83	14.48	12.09	21.83	21.67	4.02	7.49	4.34	2594	KAG9150972.1	KAG9150972	3050	0	hypothetical protein Leryth_003102 [Lithospermum erythrorhizon]	XM_031236481.1	XM_031236481	418	0	PREDICTED: Ipomoea triloba kinesin-like protein KIN-13B (LOC115997034), mRNA	K10393	KIF2_24, MCAK	kinesin family member 2/24	http://www.genome.jp/dbget-bin/www_bget?ko:K10393	Q940Y8	2252	5.25e-311	Kinesin-like protein KIN-13B OS=Arabidopsis thaliana OX=3702 GN=KIN13B PE=1 SV=1	PF00225//PF13401//PF16796	Kinesin motor domain//AAA domain//Microtubule binding	GO:0007017//GO:0007018	microtubule-based process//microtubule-based movement	GO:0005524//GO:0003777//GO:0016887//GO:0008017	ATP binding//microtubule motor activity//ATP hydrolysis activity//microtubule binding	GO:0045298//GO:0005874	tubulin complex//microtubule	KOG0246	Kinesin-like protein	UP	617.522
Cluster-22590.53046	185	75	147	289	336	674	786	771.98	979	3.6	1.73	3.65	6.18	7.51	15.11	21.23	17.98	21.44	3268	CDP01284.1	CDP01284	2025	5.08e-270	unnamed protein product [Coffea canephora]	XM_047393472.1	XM_047393472	170	5.27436e-81	PREDICTED: Capsicum annuum putative receptor protein kinase ZmPK1 (LOC107877779), transcript variant X2, mRNA	--	--	--	--	P17801	1240	3.86e-154	Putative receptor protein kinase ZmPK1 OS=Zea mays OX=4577 GN=PK1 PE=2 SV=2	PF07714//PF00069//PF00954	Protein tyrosine and serine/threonine kinase//Protein kinase domain//S-locus glycoprotein domain	GO:0006468//GO:0048544	protein phosphorylation//recognition of pollen	GO:0005524//GO:0004672	ATP binding//protein kinase activity	--	--	--	--	FALSE	403.255
Cluster-22590.28835	105	23	107	75	34	16	6	0	3	4.79	1.25	6.35	3.84	1.83	0.86	0.38	0	0.16	1553	KAG9155258.1	KAG9155258	1950	3.01e-272	hypothetical protein Leryth_027173 [Lithospermum erythrorhizon]	OU503040.1	OU503040	129	1.53389e-58	Fraxinus pennsylvanica genome assembly, chromosome: 5	--	--	--	--	Q9M088	1399	3.2e-190	Glucan endo-1,3-beta-glucosidase 5 OS=Arabidopsis thaliana OX=3702 GN=At4g31140 PE=2 SV=1	PF00332	Glycosyl hydrolases family 17	GO:0005975	carbohydrate metabolic process	GO:0004553	hydrolase activity, hydrolyzing O-glycosyl compounds	--	--	--	--	FALSE	40.4693
Cluster-46166.0	3	35	3	0	0	0	0	0	0	1.56	20.99	2.88	0	0	0	0	0	0	387	KAG9129123.1	KAG9129123	339	1.86e-35	hypothetical protein Leryth_006392 [Lithospermum erythrorhizon]	XM_008803123.4	XM_008803123	41	2.96862e-10	PREDICTED: Phoenix dactylifera probable metal-nicotianamine transporter YSL12 (LOC103715487), mRNA	--	--	--	--	Q9SHY2	224	3.99e-21	Probable metal-nicotianamine transporter YSL7 OS=Arabidopsis thaliana OX=3702 GN=YSL7 PE=2 SV=1	--	--	--	--	--	--	--	--	--	--	FALSE	0
Cluster-33270.2	0	0	0	0	0	0	96	6	143	0	0	0	0	0	0	9.15	0.5	11.18	1144	KAJ8605032.1	KAJ8605032	891	7.56e-110	hypothetical protein MRB53_041577 [Persea americana]	--	--	--	--	--	--	--	--	--	A1CI53	900	8.11e-114	Plasma membrane fusion protein prm1 OS=Aspergillus clavatus (strain ATCC 1007 / CBS 513.65 / DSM 816 / NCTC 3887 / NRRL 1 / QM 1276 / 107) OX=344612 GN=prm1 PE=3 SV=2	PF07464	Apolipophorin-III precursor (apoLp-III)	GO:0006869	lipid transport	GO:0008289	lipid binding	GO:0005576	extracellular region	--	--	DOWN	0
Cluster-33270.5	0	0	0	0	0	5	8	2	88	0	0	0	0	0	0.5	0.95	0.21	8.62	977	--	--	--	--	--	--	--	--	--	--	--	--	--	--	--	--	--	--	--	--	--	--	--	--	--	--	--	--	FALSE	1.43024
Cluster-22590.5740	0	0	0	0	0	2	10.93	7	73.97	0	0	0	0	0	0.81	5.04	3.15	29.5	475	POF24710.1	POF24710	525	1.5e-66	40s ribosomal protein s11-a [Quercus suber]	XM_002501400.1	XM_002501400	114	9.71547e-51	Micromonas commoda ribosomal protein partial mRNA	K02949	RP-S11e, RPS11	small subunit ribosomal protein S11e	http://www.genome.jp/dbget-bin/www_bget?ko:K02949	P0CX47	461	1.7e-58	Small ribosomal subunit protein uS17A OS=Saccharomyces cerevisiae (strain ATCC 204508 / S288c) OX=559292 GN=RPS11A PE=1 SV=1	PF00366	Ribosomal protein S17	GO:0042254//GO:0006412	ribosome biogenesis//translation	GO:0003735	structural constituent of ribosome	GO:0005840	ribosome	KOG1728	40S ribosomal protein S11	DOWN	0.572097
Cluster-22590.5744	0	0	2	2	0	3	73	18	265	0	0	0.47	0.41	0	0.62	17.76	4.03	54.1	632	POE49473.1	POE49473	676	1.63e-84	atp-dependent rna helicase eif4a [Quercus suber]	--	--	--	--	--	K03257	EIF4A	translation initiation factor 4A	http://www.genome.jp/dbget-bin/www_bget?ko:K03257	Q0UU86	739	1.7e-96	ATP-dependent RNA helicase eIF4A OS=Phaeosphaeria nodorum (strain SN15 / ATCC MYA-4574 / FGSC 10173) OX=321614 GN=TIF1 PE=3 SV=1	PF00270//PF04851//PF07652	DEAD/DEAH box helicase//Type III restriction enzyme, res subunit//Flavivirus DEAD domain	--	--	GO:0003676//GO:0016787//GO:0004386//GO:0003677//GO:0005524	nucleic acid binding//hydrolase activity//helicase activity//DNA binding//ATP binding	--	--	KOG0327	Translation initiation factor 4F, helicase subunit (eIF-4A) and related helicases	DOWN	1.49614
Cluster-22590.5746	0	0	0	0	0	0	13	108	33	0	0	0	0	0	0	1.14	8.33	2.37	1216	POE63666.1	POE63666	345	7.52e-34	3-dehydroshikimate dehydratase [Quercus suber]	--	--	--	--	--	--	--	--	--	P07046	228	1.75e-19	3-dehydroshikimate dehydratase OS=Neurospora crassa (strain ATCC 24698 / 74-OR23-1A / CBS 708.71 / DSM 1257 / FGSC 987) OX=367110 GN=qa-4 PE=1 SV=1	--	--	--	--	--	--	--	--	--	--	DOWN	0
Cluster-22590.5749	3.34	0	0	0	0	10	62	36	10	0.38	0	0	0	0	1.4	10.25	5.35	1.37	788	CDP01352.1	CDP01352	745	2.11e-95	unnamed protein product [Coffea canephora]	XM_043857860.1	XM_043857860	136	9.78732e-63	PREDICTED: Telopea speciosissima phosphatidate phosphatase PAH2-like (LOC122662275), transcript variant X2, mRNA	--	--	--	--	Q9FMN2	703	4.56e-85	Phosphatidate phosphatase PAH2 OS=Arabidopsis thaliana OX=3702 GN=PAH2 PE=1 SV=1	--	--	--	--	--	--	--	--	KOG2116	Protein involved in plasmid maintenance/nuclear protein involved in lipid metabolism	FALSE	2.86048
Cluster-22590.21959	3.94	0	16	9	0	7	117	35.98	50	0.31	0	1.66	0.8	0	0.65	12.94	3.52	4.55	1028	KAG9158049.1	KAG9158049	955	4.13e-128	hypothetical protein Leryth_000219 [Lithospermum erythrorhizon]	--	--	--	--	--	--	--	--	--	Q9FI03	584	1.58e-73	NDR1/HIN1-like protein 26 OS=Arabidopsis thaliana OX=3702 GN=NHL26 PE=2 SV=1	--	--	--	--	--	--	--	--	--	--	DOWN	4.87334
Cluster-22590.6261	0	0	0	0	0	0	60	6	131	0	0	0	0	0	0	14.34	1.32	26.25	638	POF05975.1	POF05975	657	1.52e-81	2-methylcitrate synthase, mitochondrial [Quercus suber]	--	--	--	--	--	K01647	CS, gltA	citrate synthase	http://www.genome.jp/dbget-bin/www_bget?ko:K01647	C7C436	650	4.21e-82	2-methylcitrate synthase, mitochondrial OS=Gibberella moniliformis OX=117187 GN=mcsA PE=1 SV=1	PF00285	Citrate synthase, C-terminal domain	GO:0006099	tricarboxylic acid cycle	GO:0046912	acyltransferase activity, acyl groups converted into alkyl on transfer	--	--	KOG2617	Citrate synthase	DOWN	0
Cluster-22590.58155	63	145	58	111	102	32	4	23	19.89	2.06	5.63	2.44	4.03	3.87	1.21	0.18	0.91	0.74	2059	KAG9140730.1	KAG9140730	412	5.85e-39	hypothetical protein Leryth_006920 [Lithospermum erythrorhizon]	XM_028265668.1	XM_028265668	465	0	PREDICTED: Camellia sinensis LRR receptor-like serine/threonine-protein kinase ERL1 (LOC114318715), transcript variant X2, mRNA	K20718	ER	LRR receptor-like serine/threonine-protein kinase ERECTA	http://www.genome.jp/dbget-bin/www_bget?ko:K20718	C0LGW6	307	1.47e-27	LRR receptor-like serine/threonine-protein kinase ERL1 OS=Arabidopsis thaliana OX=3702 GN=ERL1 PE=1 SV=1	PF13516//PF00560//PF13855	Leucine Rich repeat//Leucine Rich Repeat//Leucine rich repeat	--	--	GO:0005515	protein binding	--	--	--	--	FALSE	80.4652
Cluster-30184.0	0	0	0	0	0	0	66	2	29	0	0	0	0	0	0	27.03	0.79	10.21	497	KAJ8609604.1	KAJ8609604	419	3.08e-49	hypothetical protein MRB53_039055 [Persea americana]	--	--	--	--	--	--	--	--	--	Q6C354	476	1.68e-56	2-methylcitrate dehydratase, mitochondrial OS=Yarrowia lipolytica (strain CLIB 122 / E 150) OX=284591 GN=PDH1 PE=1 SV=1	--	--	--	--	--	--	--	--	--	--	DOWN	0
Cluster-22590.64609	0	0	0	0	0	4	61	4	136	0	0	0	0	0	1.64	28.58	1.84	55.24	472	KAJ8611357.1	KAJ8611357	313	5.92e-32	hypothetical protein MRB53_038027 [Persea americana]	--	--	--	--	--	K11279	NAP1L1, NRP	nucleosome assembly protein 1-like 1	http://www.genome.jp/dbget-bin/www_bget?ko:K11279	O59797	242	1.55e-23	Putative nucleosome assembly protein C364.06 OS=Schizosaccharomyces pombe (strain 972 / ATCC 24843) OX=284812 GN=SPCC364.06 PE=1 SV=1	PF04514//PF04147//PF00956	Bluetongue virus non-structural protein NS2//Nop14-like family//Nucleosome assembly protein (NAP)	GO:0006334	nucleosome assembly	GO:0003723	RNA binding	GO:0005634//GO:0032040	nucleus//small-subunit processome	KOG1507	Nucleosome assembly protein NAP-1	DOWN	1.14419
Cluster-22590.64602	0	0	0	4	0	3	508	27	352	0	0	0	13.05	0	0.29	58.29	2.74	59.04	1002	--	--	--	--	--	--	--	--	--	--	--	--	--	--	--	--	--	--	--	--	--	--	--	--	--	--	--	--	DOWN	2.13414
Cluster-22590.64601	0	0	0	3.03	0	0	109.16	13	152.01	0	0	0	1.13	0	0	47.08	5.44	56.54	487	KAB8416330.1	KAB8416330	583	5.26e-72	hypothetical protein FH972_024850 [Carpinus fangiana]	AK109022.1	AK109022	286	2.42577e-146	Oryza sativa Japonica Group cDNA clone:002-154-B02, full insert sequence	K00122	FDH	formate dehydrogenase	http://www.genome.jp/dbget-bin/www_bget?ko:K00122	Q03134	588	6.72e-75	Formate dehydrogenase OS=Emericella nidulans (strain FGSC A4 / ATCC 38163 / CBS 112.46 / NRRL 194 / M139) OX=227321 GN=aciA PE=2 SV=3	PF02826	D-isomer specific 2-hydroxyacid dehydrogenase, NAD binding domain	--	--	GO:0051287	NAD binding	--	--	KOG0069	Glyoxylate/hydroxypyruvate reductase (D-isomer-specific 2-hydroxy acid dehydrogenase superfamily)	DOWN	0.957
Cluster-22590.64606	0	0	0	0	0	0	78	8	81.04	0	0	0	0	0	0	69.05	7.68	65.49	388	POE65171.1	POE65171	546	1.3e-64	nucleosome assembly protein 1 [Quercus suber]	--	--	--	--	--	K11279	NAP1L1, NRP	nucleosome assembly protein 1-like 1	http://www.genome.jp/dbget-bin/www_bget?ko:K11279	O59797	427	5.25e-51	Putative nucleosome assembly protein C364.06 OS=Schizosaccharomyces pombe (strain 972 / ATCC 24843) OX=284812 GN=SPCC364.06 PE=1 SV=1	PF00956	Nucleosome assembly protein (NAP)	GO:0006334	nucleosome assembly	--	--	GO:0005634	nucleus	KOG1507	Nucleosome assembly protein NAP-1	DOWN	0
Cluster-22590.64607	0	0	0	0	0	5	88	15	125.68	0	0	0	0	0	0.88	18.18	2.82	21.66	691	POE65171.1	POE65171	683	5.21e-83	nucleosome assembly protein 1 [Quercus suber]	--	--	--	--	--	K11279	NAP1L1, NRP	nucleosome assembly protein 1-like 1	http://www.genome.jp/dbget-bin/www_bget?ko:K11279	Q5AAI8	449	3.08e-52	Nucleosome assembly protein 1 OS=Candida albicans (strain SC5314 / ATCC MYA-2876) OX=237561 GN=NAP1 PE=1 SV=1	PF00956//PF18876	Nucleosome assembly protein (NAP)//AFF4, C-terminal homology domain	GO:0006334	nucleosome assembly	--	--	GO:0005634	nucleus	KOG1507	Nucleosome assembly protein NAP-1	DOWN	1.43024
Cluster-22590.64604	0	0	0	9	0	4	661.95	28.95	1736.69	0	0	0	0.8	0	0.37	73.02	2.82	157.42	1030	PNX86376.1	PNX86376	880	2.19e-115	heat shock cognate 70 kDa protein 2-like, partial [Trifolium pratense]	BT102198.1	BT102198	277	5.36536e-141	Picea glauca clone GQ0168_I02 mRNA sequence	K03283	HSPA1_6_8	heat shock 70kDa protein 1/6/8	http://www.genome.jp/dbget-bin/www_bget?ko:K03283	Q01877	992	3.16e-129	Heat shock protein HSS1 OS=Puccinia graminis OX=5297 GN=HSS1 PE=3 SV=1	PF00836//PF04731//PF00012//PF04043	Stathmin family//Caudal like protein activation region//Hsp70 protein//Plant invertase/pectin methylesterase inhibitor	GO:0031110//GO:0007275//GO:0006355	regulation of microtubule polymerization or depolymerization//multicellular organism development//regulation of DNA-templated transcription	GO:0005524//GO:0140662//GO:0004857	ATP binding//ATP-dependent protein folding chaperone//enzyme inhibitor activity	GO:0005634	nucleus	KOG0101	Molecular chaperones HSP70/HSC70, HSP70 superfamily	DOWN	4.01519
Cluster-18357.0	0	0	0	0	0	0	679	0	36	0	0	0	0	0	0	63.15	0	2.74	1165	POF02576.1	POF02576	438	8.81e-48	putative formate transporter [Quercus suber]	--	--	--	--	--	--	--	--	--	Q50568	363	2.9e-39	Probable formate transporter OS=Methanothermobacter thermautotrophicus OX=145262 GN=fdhC PE=3 SV=1	PF01226	Formate/nitrite transporter	GO:0055085	transmembrane transport	GO:0022857	transmembrane transporter activity	GO:0016020	membrane	--	--	DOWN	0
Cluster-47101.1	33	202	19	0	0	0	0	0	0	1.7	12.35	1.28	0	0	0	0	0	0	1408	AMR43649.1	AMR43649	1584	1.62e-216	transmembrane protein 1 [Pinus massoniana]	KT390742.1	KT390742	742	0	Pinus massoniana transmembrane protein 1 (PT1) mRNA, complete cds	K08176	PHO84	MFS transporter, PHS family, inorganic phosphate transporter	http://www.genome.jp/dbget-bin/www_bget?ko:K08176	Q8GYF4	1198	1.05e-159	Probable inorganic phosphate transporter 1-5 OS=Arabidopsis thaliana OX=3702 GN=PHT1-5 PE=2 SV=2	PF00083	Sugar (and other) transporter	GO:0055085	transmembrane transport	GO:0022857	transmembrane transporter activity	GO:0016020	membrane	--	--	FALSE	0
Cluster-47101.0	12	108	12	0	0	0	0	0	0	1.44	15.35	1.98	0	0	0	0	0	0	763	AMR43650.1	AMR43650	999	1.87e-131	transmembrane protein 2 [Pinus massoniana]	KT390743.1	KT390743	389	0	Pinus massoniana transmembrane protein 2 (PT2) mRNA, complete cds	K08176	PHO84	MFS transporter, PHS family, inorganic phosphate transporter	http://www.genome.jp/dbget-bin/www_bget?ko:K08176	Q494P0	862	1.53e-112	Probable inorganic phosphate transporter 1-7 OS=Arabidopsis thaliana OX=3702 GN=PHT1-7 PE=2 SV=2	PF00397//PF07690//PF00083	WW domain//Major Facilitator Superfamily//Sugar (and other) transporter	GO:0055085	transmembrane transport	GO:0022857//GO:0005515	transmembrane transporter activity//protein binding	GO:0016020	membrane	--	--	FALSE	0
Cluster-17538.0	0	0	0	0	0	0	5	49	41	0	0	0	0	0	0	2.25	21.51	15.97	479	WJX27470.1	WJX27470	342	9.7e-40	40S ribosomal protein S27-B [Trifolium repens]	XM_057944313.1	XM_057944313	45	2.22984e-12	PREDICTED: Salvia miltiorrhiza 40S ribosomal protein S27-2 (LOC131015870), transcript variant X2, mRNA	K02978	RP-S27e, RPS27	small subunit ribosomal protein S27e	http://www.genome.jp/dbget-bin/www_bget?ko:K02978	O74330	339	6.42e-41	Small ribosomal subunit protein eS27 OS=Schizosaccharomyces pombe (strain 972 / ATCC 24843) OX=284812 GN=rps27 PE=3 SV=1	PF06221//PF01667	Putative zinc finger motif, C2HC5-type//Ribosomal protein S27	GO:0006412//GO:0042254//GO:0006355	translation//ribosome biogenesis//regulation of DNA-templated transcription	GO:0003735//GO:0008270	structural constituent of ribosome//zinc ion binding	GO:0005840//GO:0005634	ribosome//nucleus	KOG1779	40s ribosomal protein S27	DOWN	0
Cluster-22590.27926	76	397	61	39	75	21	0	2	11	24.19	147.34	30.98	17.31	36.21	9.3	0	0.99	4.82	460	KAH9330880.1	KAH9330880	517	4.37e-66	hypothetical protein KI387_002988, partial [Taxus chinensis]	XM_055944842.1	XM_055944842	201	4.06819e-99	PREDICTED: Solanum dulcamara histone H4 (LOC129870184), mRNA	K11254	H4	histone H4	http://www.genome.jp/dbget-bin/www_bget?ko:K11254	P62785	506	3.46e-66	Histone H4 variant TH011 OS=Triticum aestivum OX=4565 PE=3 SV=2	PF00125//PF15630//PF02291	Core histone H2A/H2B/H3/H4//CENP-S protein//Transcription initiation factor IID, 31kD subunit	GO:0006352	DNA-templated transcription initiation	GO:0003677	DNA binding	GO:0071821	FANCM-MHF complex	KOG3467	Histone H4	FALSE	44.847
Cluster-22590.1112	0	0	0	0	0	0	20	7	24	0	0	0	0	0	0	8.72	2.96	9.03	485	POE99517.1	POE99517	275	2.51e-26	putative glycosidase crf2 [Quercus suber]	--	--	--	--	--	--	--	--	--	Q4WI46	304	4.62e-32	Probable glycosidase crf2 OS=Aspergillus fumigatus (strain ATCC MYA-4609 / CBS 101355 / FGSC A1100 / Af293) OX=330879 GN=crf2 PE=1 SV=1	PF00187//PF04706//PF00095	Chitin recognition protein//Dickkopf N-terminal cysteine-rich region//WAP-type (Whey Acidic Protein) 'four-disulfide core'	GO:0007275//GO:0030178	multicellular organism development//negative regulation of Wnt signaling pathway	GO:0008061//GO:0030414	chitin binding//peptidase inhibitor activity	GO:0005576	extracellular region	--	--	DOWN	0
Cluster-22590.1117	0	0	0	5	4	0	46	18	5	0	0	0	0.64	0.54	0	7.22	2.53	0.65	814	POF14177.1	POF14177	276	1.48e-24	putative na(+)/h(+) antiporter c3a11.09 [Quercus suber]	--	--	--	--	--	--	--	--	--	--	--	--	--	PF00770//PF09298//PF08619	Adenovirus endoprotease//Fumarylacetoacetase N-terminal//Alkali metal cation/H+ antiporter Nha1 C terminus	GO:0006570//GO:0006885//GO:0042207//GO:0009072//GO:0006814//GO:0006508	tyrosine metabolic process//regulation of pH//styrene catabolic process//aromatic amino acid metabolic process//sodium ion transport//proteolysis	GO:0004334//GO:0015385//GO:0004197	fumarylacetoacetase activity//sodium:proton antiporter activity//cysteine-type endopeptidase activity	GO:0016020	membrane	--	--	FALSE	3.00295
Cluster-39447.0	0	0	0	0	0	0	78	0	80	0	0	0	0	0	0	8.8	0	7.42	1014	POF17680.1	POF17680	592	8.46e-71	putative wd repeat-containing protein [Quercus suber]	--	--	--	--	--	K22382	WDR26	WD repeat-containing protein 26	http://www.genome.jp/dbget-bin/www_bget?ko:K22382	O94394	367	2.03e-39	Uncharacterized WD repeat-containing protein C126.01c OS=Schizosaccharomyces pombe (strain 972 / ATCC 24843) OX=284812 GN=SPCC126.01c PE=4 SV=2	PF00400	WD domain, G-beta repeat	--	--	GO:0005515	protein binding	--	--	--	--	DOWN	0
Cluster-22590.6462	0	0	0	0	0	2	155	19	3450	0	0	0	0	0	0.16	14.48	1.56	264.19	1161	--	--	--	--	--	--	--	--	--	--	--	--	--	--	--	--	--	--	--	--	--	--	--	--	--	--	--	--	DOWN	0.572097
Cluster-22590.6467	0	0	0	0	0	8	27	83	40	0	0	0	0	0	0.86	3.46	9.46	4.22	929	GJP84913.1	GJP84913	997	1.22e-133	hypothetical protein CLOP_g14957 [Closterium sp. NIES-67]	AP022634.1	AP022634	81	4.35961e-32	Lotus japonicus B-129 DNA, chromosome 6, complete sequence	K06215	pdxS, pdx1	pyridoxal 5'-phosphate synthase pdxS subunit	http://www.genome.jp/dbget-bin/www_bget?ko:K06215	Q9AT63	982	6.08e-133	Probable pyridoxal 5'-phosphate synthase subunit PDX1 OS=Ginkgo biloba OX=3311 GN=PDX1 PE=2 SV=1	PF01070//PF00218//PF03060//PF00977	FMN-dependent dehydrogenase//Indole-3-glycerol phosphate synthase//Nitronate monooxygenase//Histidine biosynthesis protein	GO:0000105//GO:0006807//GO:0009094//GO:0000162//GO:0006571	histidine biosynthetic process//nitrogen compound metabolic process//L-phenylalanine biosynthetic process//tryptophan biosynthetic process//tyrosine biosynthetic process	GO:0018580//GO:0016491//GO:0004425	nitronate monooxygenase activity//oxidoreductase activity//indole-3-glycerol-phosphate synthase activity	--	--	KOG1606	Stationary phase-induced protein, SOR/SNZ family	FALSE	2.28839
Cluster-22590.6466	0	0	0	5	0	3	23	0	143	0	0	0	1.62	0	0.98	8.68	0	46.17	514	POE90051.1	POE90051	398	6.04e-48	60s ribosomal protein l37 [Quercus suber]	--	--	--	--	--	K02922	RP-L37e, RPL37	large subunit ribosomal protein L37e	http://www.genome.jp/dbget-bin/www_bget?ko:K02922	Q9C0T1	377	2.17e-46	Large ribosomal subunit protein eL37 OS=Emericella nidulans (strain FGSC A4 / ATCC 38163 / CBS 112.46 / NRRL 194 / M139) OX=227321 GN=rpl37 PE=3 SV=1	PF01907//PF01155	Ribosomal protein L37e//Hydrogenase/urease nickel incorporation, metallochaperone, hypA	GO:0051604//GO:0042254//GO:0006412	protein maturation//ribosome biogenesis//translation	GO:0016151//GO:0003735	nickel cation binding//structural constituent of ribosome	GO:0005840	ribosome	KOG3475	60S ribosomal protein L37	FALSE	2.45314
Cluster-22590.6469	0	6	0	0	0	2	107	37	117	0	2.43	0	0	0	0.99	59.67	20.7	57.27	444	POE62518.1	POE62518	566	5.42e-73	60s ribosomal protein l21-a [Quercus suber]	AK059120.1	AK059120	137	1.4835e-63	Oryza sativa Japonica Group cDNA clone:001-022-F02, full insert sequence >dbj|AK104044.1| Oryza sativa Japonica Group cDNA clone:001-022-F04, full insert sequence	K02889	RP-L21e, RPL21	large subunit ribosomal protein L21e	http://www.genome.jp/dbget-bin/www_bget?ko:K02889	A0A1D8PGY0	503	5.35e-65	Large ribosomal subunit protein eL21 OS=Candida albicans (strain SC5314 / ATCC MYA-2876) OX=237561 GN=RPL21A PE=1 SV=1	PF01157	Ribosomal protein L21e	GO:0042254//GO:0006412	ribosome biogenesis//translation	GO:0003735	structural constituent of ribosome	GO:0005840	ribosome	KOG1732	60S ribosomal protein L21	DOWN	0.572097
Cluster-31626.0	0	0	0	0	0	1	62	11	180	0	0	0	0	0	0.1	7.56	1.19	18.06	961	KAI3487004.1	KAI3487004	479	4.14e-54	hypothetical protein L1887_49200 [Cichorium endivia] >GAC74064.1 hypothetical protein PANT_9d00411 [Moesziomyces antarcticus T-34]	--	--	--	--	--	--	--	--	--	--	--	--	--	--	--	--	--	--	--	--	--	--	--	DOWN	0.286048
Cluster-22590.67729	0	0	0	0	0	0	26.73	8.46	18.83	0	0	0	0	0	0	23.43	8.03	15.05	389	POE93071.1	POE93071	589	2.62e-72	atp synthase subunit beta, mitochondrial [Quercus suber]	AK374834.1	AK374834	344	1.09202e-178	Hordeum vulgare subsp. vulgare mRNA for predicted protein, complete cds, clone: NIASHv3077J11	K02133	ATPeF1B, ATP5B, ATP2	F-type H+-transporting ATPase subunit beta	http://www.genome.jp/dbget-bin/www_bget?ko:K02133	P23704	582	7.7e-73	ATP synthase subunit beta, mitochondrial OS=Neurospora crassa (strain ATCC 24698 / 74-OR23-1A / CBS 708.71 / DSM 1257 / FGSC 987) OX=367110 GN=atp-2 PE=2 SV=1	PF02874//PF02367//PF00006//PF00910//PF03193//PF00931	ATP synthase alpha/beta family, beta-barrel domain//Threonylcarbamoyl adenosine biosynthesis protein TsaE//ATP synthase alpha/beta family, nucleotide-binding domain//RNA helicase//RsgA GTPase//NB-ARC domain	GO:0002949//GO:0046034//GO:1902600	tRNA threonylcarbamoyladenosine modification//ATP metabolic process//proton transmembrane transport	GO:0005525//GO:0003724//GO:0003924//GO:0043531//GO:0003723//GO:0005524	GTP binding//RNA helicase activity//GTPase activity//ADP binding//RNA binding//ATP binding	--	--	KOG1350	F0F1-type ATP synthase, beta subunit	DOWN	0
Cluster-22530.0	0	0	0	0	0	0	62	6	17	0	0	0	0	0	0	23.83	2.21	5.6	510	POE77763.1	POE77763	503	1.01e-58	putative secreted protein [Quercus suber]	--	--	--	--	--	--	--	--	--	D4AK94	361	9.49e-40	Uncharacterized secreted protein ARB_04696 OS=Arthroderma benhamiae (strain ATCC MYA-4681 / CBS 112371) OX=663331 GN=ARB_04696 PE=1 SV=1	--	--	--	--	--	--	--	--	--	--	DOWN	0
Cluster-22590.67722	0	0	0	0	0	0	0	33	128	0	0	0	0	0	0	0	3.52	12.65	971	BAJ93773.1	BAJ93773	1093	2.31e-144	predicted protein [Hordeum vulgare subsp. vulgare]	--	--	--	--	--	K01610	pckA	phosphoenolpyruvate carboxykinase (ATP)	http://www.genome.jp/dbget-bin/www_bget?ko:K01610	Q6FRR0	1073	4.1e-143	Phosphoenolpyruvate carboxykinase (ATP) OS=Candida glabrata (strain ATCC 2001 / BCRC 20586 / JCM 3761 / NBRC 0622 / NRRL Y-65 / CBS 138) OX=284593 GN=PCK1 PE=3 SV=1	PF01293//PF00376	Phosphoenolpyruvate carboxykinase//MerR family regulatory protein	GO:0006099//GO:0015976//GO:0006094//GO:0006355	tricarboxylic acid cycle//carbon utilization//gluconeogenesis//regulation of DNA-templated transcription	GO:0005524//GO:0003677//GO:0004612	ATP binding//DNA binding//phosphoenolpyruvate carboxykinase (ATP) activity	--	--	--	--	DOWN	0
Cluster-46315.0	10	24	2	5	3	1	76	11	170	0.47	1.33	0.12	0.26	0.16	0.05	4.98	0.63	9.09	1525	TKS02717.1	TKS02717	309	1.05e-30	hypothetical protein D5086_0000161180 [Populus alba]	OW028777.1	OW028777	1232	0	Quercus robur genome assembly, organelle: mitochondrion	--	--	--	--	--	--	--	--	--	--	--	--	--	--	--	--	--	--	DOWN	2.93701
Cluster-20483.0	0	0	0	0	0	0	55	10	62	0	0	0	0	0	0	16.34	2.77	15.58	572	POE56613.1	POE56613	579	2.11e-74	cofilin [Quercus suber]	FP091395.1	FP091395	293	3.70046e-150	Phyllostachys edulis cDNA clone: bphyem111l14, full insert sequence	K05765	CFL	cofilin	http://www.genome.jp/dbget-bin/www_bget?ko:K05765	Q4I963	440	7.87e-55	Cofilin OS=Gibberella zeae (strain ATCC MYA-4620 / CBS 123657 / FGSC 9075 / NRRL 31084 / PH-1) OX=229533 GN=COF1 PE=3 SV=2	PF04180//PF00241	Low temperature viability protein//Cofilin/tropomyosin-type actin-binding protein	GO:0042274	ribosomal small subunit biogenesis	GO:0003779	actin binding	--	--	KOG1735	Actin depolymerizing factor	DOWN	0
Cluster-22590.31293	59	156	12	0	6	41	0	1	0	32.04	97.59	12.21	0	6.04	35.35	0	1.03	0	382	KAG9160712.1	KAG9160712	357	9.07e-40	hypothetical protein Leryth_026781 [Lithospermum erythrorhizon]	OX638071.1	OX638071	65	1.33306e-23	Trifolium dubium genome assembly, chromosome: 10	--	--	--	--	Q8LB81	306	2.3e-33	GDSL esterase/lipase At5g33370 OS=Arabidopsis thaliana OX=3702 GN=At5g33370 PE=2 SV=1	PF00657	GDSL-like Lipase/Acylhydrolase	--	--	GO:0016788	hydrolase activity, acting on ester bonds	--	--	--	--	FALSE	13.8399
Cluster-21738.0	0	0	0	0	0	0	72	0	0	0	0	0	0	0	0	42.75	0	0	435	--	--	--	--	--	--	--	--	--	--	--	--	--	--	--	--	--	--	--	--	--	--	--	--	--	--	--	--	DOWN	0
Cluster-22590.26808	65	69	14	6	0	1	8	23	36	7.05	8.85	2.07	0.77	0	0.13	1.25	3.23	4.66	816	KAG9152400.1	KAG9152400	568	6.02e-70	hypothetical protein Leryth_015814 [Lithospermum erythrorhizon]	KT206220.1	KT206220	100	1.04421e-42	Hoya sp. DYC-2015 microsatellite Ca-46 sequence	--	--	--	--	Q9SAH7	252	4.35e-24	Probable WRKY transcription factor 40 OS=Arabidopsis thaliana OX=3702 GN=WRKY40 PE=1 SV=1	PF03106	WRKY DNA -binding domain	GO:0006355	regulation of DNA-templated transcription	GO:0043565//GO:0003700	sequence-specific DNA binding//DNA-binding transcription factor activity	GO:0005667	transcription regulator complex	--	--	FALSE	2.20005
Cluster-22590.26807	124	71	32	4	6	5	18	47	32	12.16	8.23	4.24	0.46	0.73	0.59	2.53	5.91	3.72	873	KAG9152399.1	KAG9152399	573	1.69e-69	hypothetical protein Leryth_015814 [Lithospermum erythrorhizon]	XM_028266583.1	XM_028266583	118	1.10459e-52	PREDICTED: Camellia sinensis probable WRKY transcription factor 40 (LOC114319560), mRNA	--	--	--	--	Q6IEK5	383	1.05e-42	WRKY transcription factor WRKY76 OS=Oryza sativa subsp. indica OX=39946 GN=WRKY76 PE=2 SV=1	PF03106	WRKY DNA -binding domain	GO:0006355	regulation of DNA-templated transcription	GO:0003700//GO:0043565	DNA-binding transcription factor activity//sequence-specific DNA binding	GO:0005667	transcription regulator complex	--	--	DOWN	4.81816
Cluster-39783.0	0	0	0	1	0	1	20	11	25	0	0	0	0.12	0	0.12	2.96	1.46	3.06	845	KAB8664827.1	KAB8664827	677	8.18e-80	hypothetical protein FH972_026251 [Carpinus fangiana]	--	--	--	--	--	--	--	--	--	--	--	--	--	--	--	--	--	--	--	--	--	--	--	DOWN	0.605048
Cluster-22590.61399	0	0	0	8	0	0	782	4	51	0	0	0	2.61	0	0	296.4	1.45	16.55	513	CAI5509103.1	CAI5509103	273	1.51e-27	unnamed protein product [Closterium sp. Naga37s-1] >CAI5953415.1 unnamed protein product [Closterium sp. NIES-64] >CAI5979933.1 unnamed protein product [Closterium sp. NIES-65]	--	--	--	--	--	K02865	RP-L10Ae, RPL10A	large subunit ribosomal protein L10Ae	http://www.genome.jp/dbget-bin/www_bget?ko:K02865	O74836	292	5.54e-32	Large ribosomal subunit protein uL1B OS=Schizosaccharomyces pombe (strain 972 / ATCC 24843) OX=284812 GN=rpl101 PE=1 SV=1	--	--	--	--	--	--	--	--	KOG1570	60S ribosomal protein L10A	DOWN	2.552
Cluster-18386.0	0	0	0	0	0	0	74	0	0	0	0	0	0	0	0	102.67	0	0	350	KAF7846264.1	KAF7846264	294	8.7e-33	hypothetical protein BT93_L4752 [Corymbia citriodora subsp. variegata]	--	--	--	--	--	K02942	RP-LP1, RPLP1	large subunit ribosomal protein LP1	http://www.genome.jp/dbget-bin/www_bget?ko:K02942	P49148	263	1.03e-29	Large ribosomal subunit protein P1 OS=Alternaria alternata OX=5599 GN=ALTA12 PE=1 SV=1	--	--	--	--	--	--	--	--	KOG1762	60s acidic ribosomal protein P1	DOWN	0
Cluster-22590.61394	0	0	1	5	17	36	24	21	39	0	0	0.12	0.5	1.81	3.77	2.98	2.32	3.99	948	--	--	--	--	--	--	--	--	--	--	--	--	--	--	--	--	--	--	--	--	--	--	--	--	--	--	--	--	FALSE	17.8765
Cluster-22590.57471	1	0	7	104	14	189.28	124	179	87	0.04	0	0.39	5.03	0.71	9.58	7.52	9.46	4.3	1624	KAG9149885.1	KAG9149885	530	8.37e-61	hypothetical protein Leryth_020257 [Lithospermum erythrorhizon]	MG149567.1	MG149567	74	6.02528e-28	Malus domestica MYB domain protein 48 (MYB48) mRNA, complete cds	K09422	MYBP	transcription factor MYB, plant	http://www.genome.jp/dbget-bin/www_bget?ko:K09422	Q4JL84	208	2.7e-17	Transcription factor MYB59 OS=Arabidopsis thaliana OX=3702 GN=MYB59 PE=2 SV=2	--	--	--	--	--	--	--	--	--	--	FALSE	92.1669
Cluster-22590.67439	0	0	0	0	0	3	6	8	75	0	0	0	0	0	0.67	1.57	1.93	16.5	609	POE71950.1	POE71950	150	1.23e-09	proteasome maturation factor ump1 [Quercus suber]	--	--	--	--	--	--	--	--	--	O74416	161	4.17e-13	Probable proteasome maturation factor ump1 OS=Schizosaccharomyces pombe (strain 972 / ATCC 24843) OX=284812 GN=ump1 PE=3 SV=1	--	--	--	--	--	--	--	--	KOG3061	Proteasome maturation factor	FALSE	0.858145
Cluster-49684.0	12	50	2	0	0	0	0	0	0	1.44	7.06	0.33	0	0	0	0	0	0	766	ABK25480.1	ABK25480	814	1.24e-104	unknown [Picea sitchensis]	BT113398.1	BT113398	263	2.39272e-133	Picea glauca clone GQ03406_P20 mRNA sequence	--	--	--	--	Q766C3	473	2.12e-55	Aspartic proteinase nepenthesin-1 OS=Nepenthes gracilis OX=150966 GN=nep1 PE=1 SV=1	--	--	--	--	--	--	--	--	--	--	FALSE	0
Cluster-22590.44172	1404.05	686	1741.99	522	634	96	0	64	71	45.72	26.54	73.09	18.88	24.01	3.63	0	2.52	2.63	2064	KAG9142024.1	KAG9142024	2072	9e-288	hypothetical protein Leryth_009378 [Lithospermum erythrorhizon]	XM_017380935.1	XM_017380935	201	1.93742e-98	PREDICTED: Daucus carota subsp. sativus internal alternative NAD(P)H-ubiquinone oxidoreductase A2, mitochondrial-like (LOC108209810), transcript variant X3, mRNA	K03885	ndh	NADH:quinone reductase (non-electrogenic)	http://www.genome.jp/dbget-bin/www_bget?ko:K03885	M0ZYF3	1846	3.49e-255	Internal alternative NAD(P)H-ubiquinone oxidoreductase A1, mitochondrial OS=Solanum tuberosum OX=4113 GN=NDA1 PE=3 SV=1	PF07992	Pyridine nucleotide-disulphide oxidoreductase	--	--	GO:0016491	oxidoreductase activity	--	--	KOG2495	NADH-dehydrogenase (ubiquinone)	FALSE	417.138
Cluster-22590.44175	901.84	449	870.71	1937.74	81	1176.49	60	170.89	217.95	72.82	42.93	93.8	180.39	7.95	113.79	6.9	17.42	20.62	1000	XP_023551381.1	XP_023551381	401	1.27e-45	14 kDa proline-rich protein DC2.15-like [Cucurbita pepo subsp. pepo]	XM_054952337.1	XM_054952337	86	7.81838e-35	PREDICTED: Prosopis cineraria lipid transfer protein EARLI 1-like (LOC129310485), mRNA	--	--	--	--	Q39176	307	7.69e-33	Lipid transfer protein EARLI 1 OS=Arabidopsis thaliana OX=3702 GN=EARLI1 PE=1 SV=1	--	--	--	--	--	--	--	--	--	--	FALSE	983.126
Cluster-22590.15307	8	6	11	24	27	69	27	96	138	0.35	0.31	0.62	1.16	1.37	3.49	1.64	5.07	6.82	1624	XP_011077389.1	XP_011077389	1300	4.23e-175	zinc finger CCCH domain-containing protein 11 [Sesamum indicum]	XM_011079087.2	XM_011079087	354	0	PREDICTED: Sesamum indicum zinc finger CCCH domain-containing protein 11 (LOC105161413), mRNA	--	--	--	--	Q0JHZ2	1108	1.43e-147	Zinc finger CCCH domain-containing protein 11 OS=Oryza sativa subsp. japonica OX=39947 GN=Os01g0834700 PE=2 SV=2	PF06449//PF00642	ATP synthase YMF19, C-terminal//Zinc finger C-x8-C-x5-C-x3-H type (and similar)	--	--	GO:0046872	metal ion binding	GO:0005739//GO:0016020	mitochondrion//membrane	KOG1763	Uncharacterized conserved protein, contains CCCH-type Zn-finger	FALSE	36.897
Cluster-22590.15306	49	35	11	56	15	46	274	111	177	5.17	4.37	1.58	6.95	1.97	5.9	41.63	15.11	22.24	831	--	--	--	--	--	--	--	--	--	--	--	--	--	--	--	--	--	--	PF12634//PF02529	Inheritance of peroxisomes protein 1//Cytochrome B6-F complex subunit 5	GO:0045033	peroxisome inheritance	--	--	GO:0009512//GO:0005780	cytochrome b6f complex//extrinsic component of intraperoxisomal membrane	--	--	DOWN	36.302
Cluster-22590.14658	3	5	5	53	14	41	36	84	94	0.2	0.39	0.43	3.97	1.1	3.2	3.35	6.88	7.17	1164	KAG9137243.1	KAG9137243	493	1.79e-55	hypothetical protein Leryth_027514 [Lithospermum erythrorhizon]	XM_019322567.1	XM_019322567	131	8.81906e-60	PREDICTED: Ipomoea nil probable WRKY transcription factor 28 (LOC109173333), mRNA	--	--	--	--	Q8VWJ2	391	6.99e-43	WRKY transcription factor 28 OS=Arabidopsis thaliana OX=3702 GN=WRKY28 PE=2 SV=1	PF03106//PF00973//PF08208	WRKY DNA -binding domain//Paramyxovirus nucleocapsid protein//DNA-directed RNA polymerase I subunit RPA34.5	GO:0006355//GO:0006360	regulation of DNA-templated transcription//transcription by RNA polymerase I	GO:0005198//GO:0003700//GO:0043565	structural molecule activity//DNA-binding transcription factor activity//sequence-specific DNA binding	GO:0019013//GO:0005667	viral nucleocapsid//transcription regulator complex	--	--	FALSE	33.5628
Cluster-22590.14659	17	9	26	113	79	177	58	167	32	0.83	0.52	1.66	6.23	4.57	10.18	4	10.05	1.8	1466	KAG9137033.1	KAG9137033	697	3.84e-86	hypothetical protein Leryth_026399 [Lithospermum erythrorhizon]	--	--	--	--	--	K17479	GRXCR1	glutaredoxin domain-containing cysteine-rich protein 1	http://www.genome.jp/dbget-bin/www_bget?ko:K17479	Q9FLE8	347	4.53e-35	Uncharacterized protein At5g39865 OS=Arabidopsis thaliana OX=3702 GN=At5g39865 PE=2 SV=1	--	--	--	--	--	--	--	--	--	--	FALSE	114.484
Cluster-22590.2176	0	0	0	0	0	2	12	10	84	0	0	0	0	0	0.51	3.58	2.79	21.18	571	POE85220.1	POE85220	605	1.73e-74	elongation factor 1-gamma 1 [Quercus suber]	--	--	--	--	--	--	--	--	--	P36008	513	1.3e-62	Elongation factor 1-gamma 2 OS=Saccharomyces cerevisiae (strain ATCC 204508 / S288c) OX=559292 GN=TEF4 PE=1 SV=1	PF00647	Elongation factor 1 gamma, conserved domain	GO:0006448//GO:0006414	regulation of translational elongation//translational elongation	GO:0003746	translation elongation factor activity	GO:0005840	ribosome	KOG1627	Translation elongation factor EF-1 gamma	DOWN	0.572097
Cluster-43687.2	0	0	0	12	5	0	63	13	1	0	0	0	2.69	1.2	0	16.85	3.22	0.23	602	--	--	--	--	--	--	--	--	--	--	--	--	--	--	--	--	--	--	--	--	--	--	--	--	--	--	--	--	FALSE	5.58793
Cluster-11166.1	0	0	0	0	0	0	45	0	165	0	0	0	0	0	0	3.26	0	9.77	1409	KAB8527817.1	KAB8527817	776	1.35e-89	hypothetical protein FH972_025468 [Carpinus fangiana]	--	--	--	--	--	K08235	E2.4.1.207	xyloglucan:xyloglucosyl transferase	http://www.genome.jp/dbget-bin/www_bget?ko:K08235	D4B4J2	765	6.86e-97	Probable extracellular glycosidase ARB_03382 OS=Arthroderma benhamiae (strain ATCC MYA-4681 / CBS 112371) OX=663331 GN=ARB_03382 PE=3 SV=2	PF10660//PF00722//PF01674	Iron-containing outer mitochondrial membrane protein N-terminus//Glycosyl hydrolases family 16//Lipase (class 2)	GO:0016042//GO:0005975	lipid catabolic process//carbohydrate metabolic process	GO:0051537//GO:0004553//GO:0016787	2 iron, 2 sulfur cluster binding//hydrolase activity, hydrolyzing O-glycosyl compounds//hydrolase activity	GO:0043231	intracellular membrane-bounded organelle	--	--	DOWN	0
Cluster-50232.0	1	0	0	0	0	0	156	13	43	0.07	0	0	0	0	0	14.96	1.1	3.38	1139	POF26045.1	POF26045	570	1.12e-67	nuclear localization sequence-binding protein [Quercus suber]	--	--	--	--	--	--	--	--	--	P27476	248	4.74e-22	Nuclear localization sequence-binding protein OS=Saccharomyces cerevisiae (strain ATCC 204508 / S288c) OX=559292 GN=NSR1 PE=1 SV=1	PF00076//PF08777//PF12131	RNA recognition motif//RNA binding motif//Protein of unknown function (DUF3586)	GO:0006508	proteolysis	GO:0003723//GO:0004197	RNA binding//cysteine-type endopeptidase activity	--	--	--	--	DOWN	0
Cluster-22590.9476	0	4	0	6	0	3	90	23.63	398.17	0	1.17	0	1.98	0	1	34.6	8.69	131.12	510	KAB8748963.1	KAB8748963	536	1.93e-67	hypothetical protein FH972_026514 [Carpinus fangiana]	AK414307.1	AK414307	124	2.8951e-56	Cryptomeria japonica mRNA, clone: CMFL051_D09, expressed in male strobili	K02934	RP-L6e, RPL6	large subunit ribosomal protein L6e	http://www.genome.jp/dbget-bin/www_bget?ko:K02934	A0A1D8PCX8	378	1.94e-45	Large ribosomal subunit protein eL6 OS=Candida albicans (strain SC5314 / ATCC MYA-2876) OX=237561 GN=RPL6 PE=1 SV=1	PF01159	Ribosomal protein L6e	GO:0006412//GO:0042254	translation//ribosome biogenesis	GO:0003735	structural constituent of ribosome	GO:0005840	ribosome	KOG1694	60s ribosomal protein L6	DOWN	2.77214
Cluster-22590.9474	0	9	0	15	0	4	354.56	39.37	823.27	0	1.86	0	3.27	0	0.89	92.41	9.49	180.49	610	KAB8748963.1	KAB8748963	658	1.96e-85	hypothetical protein FH972_026514 [Carpinus fangiana]	--	--	--	--	--	K02934	RP-L6e, RPL6	large subunit ribosomal protein L6e	http://www.genome.jp/dbget-bin/www_bget?ko:K02934	A0A1D8PCX8	424	6.86e-52	Large ribosomal subunit protein eL6 OS=Candida albicans (strain SC5314 / ATCC MYA-2876) OX=237561 GN=RPL6 PE=1 SV=1	PF01159	Ribosomal protein L6e	GO:0042254//GO:0006412	ribosome biogenesis//translation	GO:0003735	structural constituent of ribosome	GO:0005840	ribosome	KOG1694	60s ribosomal protein L6	DOWN	5.92919
Cluster-22590.9472	23	5	8	74	20	72	83	117	116	1.45	0.37	0.66	5.29	1.5	5.36	7.39	9.15	8.45	1204	KAG9159049.1	KAG9159049	1182	2.08e-160	hypothetical protein Leryth_018586 [Lithospermum erythrorhizon]	XM_021991737.2	XM_021991737	50	9.73183e-15	PREDICTED: Spinacia oleracea RING-H2 finger protein ATL3-like (LOC110787163), mRNA	--	--	--	--	P0C035	381	2.27e-41	RING-H2 finger protein ATL60 OS=Arabidopsis thaliana OX=3702 GN=ATL60 PE=2 SV=1	PF00097//PF12906//PF12678//PF12861	Zinc finger, C3HC4 type (RING finger)//RING-variant domain//RING-H2 zinc finger domain//Anaphase-promoting complex subunit 11 RING-H2 finger	GO:0031145	anaphase-promoting complex-dependent catabolic process	GO:0046872//GO:0061630//GO:0097602//GO:0008270	metal ion binding//ubiquitin protein ligase activity//cullin family protein binding//zinc ion binding	GO:0005680	anaphase-promoting complex	--	--	FALSE	51.2412
Cluster-22590.14518	2	0	10	42	25	66	133	53	115	0.12	0	0.78	2.83	1.77	4.64	11.16	3.9	7.9	1258	--	--	--	--	--	--	--	--	--	--	--	--	--	--	--	--	--	--	--	--	--	--	--	--	--	--	--	--	FALSE	41.0769
Cluster-22590.42186	1320.52	453.9	407.29	276.28	168.34	441.86	83	130	96.41	42.19	17.23	16.76	9.8	6.25	16.41	3.7	5.03	3.5	2098	KAG9158017.1	KAG9158017	1726	2.94e-237	hypothetical protein Leryth_000193 [Lithospermum erythrorhizon]	XM_027306949.1	XM_027306949	365	0	PREDICTED: Coffea eugenioides GDSL esterase/lipase At1g29670-like (LOC113763206), mRNA	--	--	--	--	Q9FK75	1369	7.97e-185	GDSL esterase/lipase At5g45670 OS=Arabidopsis thaliana OX=3702 GN=At5g45670 PE=2 SV=1	PF07823//PF00657//PF07714//PF00069	Cyclic phosphodiesterase-like protein//GDSL-like Lipase/Acylhydrolase//Protein tyrosine and serine/threonine kinase//Protein kinase domain	GO:0006468	protein phosphorylation	GO:0004672//GO:0016788//GO:0005524//GO:0004112	protein kinase activity//hydrolase activity, acting on ester bonds//ATP binding//cyclic-nucleotide phosphodiesterase activity	--	--	--	--	FALSE	273.611
Cluster-22590.8985	0	0	0	4	0	0	38.29	10	59	0	0	0	3.17	0	0	32.26	9.05	45.17	393	KAB8766453.1	KAB8766453	672	2.12e-87	hypothetical protein FH972_026613 [Carpinus fangiana]	XM_005849216.1	XM_005849216	33	8.45335e-06	Chlorella variabilis hypothetical protein (CHLNCDRAFT_56094) mRNA, complete cds	K01507	ppa	inorganic pyrophosphatase	http://www.genome.jp/dbget-bin/www_bget?ko:K01507	Q5B912	657	6.1e-87	Inorganic pyrophosphatase OS=Emericella nidulans (strain FGSC A4 / ATCC 38163 / CBS 112.46 / NRRL 194 / M139) OX=227321 GN=ipp1 PE=1 SV=2	PF00719	Inorganic pyrophosphatase	GO:0006796//GO:0006119	phosphate-containing compound metabolic process//oxidative phosphorylation	GO:0000287//GO:0004427	magnesium ion binding//inorganic diphosphate phosphatase activity	GO:0005737	cytoplasm	KOG1626	Inorganic pyrophosphatase/Nucleosome remodeling factor, subunit NURF38	FALSE	1.276
Cluster-22590.8982	0	0	0	5	0	17	40	15	126	0	0	0	1.37	0	4.72	12.87	4.54	34.42	551	--	--	--	--	--	BT101483.1	BT101483	434	0	Picea glauca clone GQ01305_I21 mRNA sequence	--	--	--	--	--	--	--	--	--	--	--	--	--	--	--	--	--	--	FALSE	6.45782
Cluster-22590.8983	9	8	0	6	0	5	73	30	36	1.69	1.76	0	1.41	0	1.2	20.41	7.8	8.49	589	KAA8517650.1	KAA8517650	141	9.11e-09	hypothetical protein F0562_015124 [Nyssa sinensis]	--	--	--	--	--	--	--	--	--	P85894	134	1.27e-09	Non-specific lipid-transfer protein 1 OS=Morus nigra OX=85232 PE=1 SV=1	--	--	--	--	--	--	--	--	--	--	DOWN	3.34424
Cluster-18135.0	0	0	0	0	0	0	30	16	46	0	0	0	0	0	0	6.18	3	7.91	692	--	--	--	--	--	--	--	--	--	--	--	--	--	--	--	--	--	--	--	--	--	--	--	--	--	--	--	--	DOWN	0
Cluster-19612.0	0	0	0	0	0	0	35	1	33	0	0	0	0	0	0	12.56	0.34	10.11	525	BAK05588.1	BAK05588	700	7.64e-84	predicted protein [Hordeum vulgare subsp. vulgare]	AK107281.1	AK107281	476	0	Oryza sativa Japonica Group cDNA clone:002-126-A12, full insert sequence	--	--	--	--	P25997	435	8.54e-49	Elongation factor 3 OS=Candida albicans (strain SC5314 / ATCC MYA-2876) OX=237561 GN=CEF3 PE=1 SV=3	PF00005	ABC transporter	--	--	GO:0016887//GO:0005524	ATP hydrolysis activity//ATP binding	--	--	--	--	DOWN	0
Cluster-22590.8988	0	0	0	0	0	15	64	10	121	0	0	0	0	0	7.46	35.93	5.64	59.66	443	KAB8748963.1	KAB8748963	184	8.08e-15	hypothetical protein FH972_026514 [Carpinus fangiana]	--	--	--	--	--	K02934	RP-L6e, RPL6	large subunit ribosomal protein L6e	http://www.genome.jp/dbget-bin/www_bget?ko:K02934	Q02326	133	3.35e-09	Large ribosomal subunit protein eL6A OS=Saccharomyces cerevisiae (strain ATCC 204508 / S288c) OX=559292 GN=RPL6A PE=1 SV=2	PF01159//PF13718	Ribosomal protein L6e//GNAT acetyltransferase 2	GO:0006412//GO:0042254	translation//ribosome biogenesis	GO:0016747//GO:0003735	acyltransferase activity, transferring groups other than amino-acyl groups//structural constituent of ribosome	GO:0005840	ribosome	--	--	FALSE	4.29073
Cluster-22590.39609	2842.73	954.79	2642.36	8191.04	2331.29	15322.1	12103.9	15628.6	19415.7	150.72	60.06	183.19	490	146.4	956.44	904.12	1021.32	1184.89	1376	KAG9157319.1	KAG9157319	1630	8.38e-225	hypothetical protein Leryth_004957 [Lithospermum erythrorhizon]	XM_015205510.2	XM_015205510	345	1.14344e-178	PREDICTED: Solanum pennellii vacuolar-processing enzyme-like (LOC107007035), mRNA	K01369	LGMN	legumain	http://www.genome.jp/dbget-bin/www_bget?ko:K01369	P49043	1496	9.64e-206	Vacuolar-processing enzyme OS=Citrus sinensis OX=2711 PE=2 SV=1	PF01650	Peptidase C13 family	GO:0006508	proteolysis	GO:0008233	peptidase activity	--	--	KOG1348	Asparaginyl peptidases	FALSE	7816.24
Cluster-22590.39604	4338	1759	2171	41	45	115	69	127	151	273.75	131.61	180.45	2.94	3.39	8.6	6.16	9.96	11.04	1201	KAG9157292.1	KAG9157292	838	1.07e-108	hypothetical protein Leryth_004942 [Lithospermum erythrorhizon]	--	--	--	--	--	--	--	--	--	Q9ZVD2	621	1.17e-77	NDR1/HIN1-like protein 13 OS=Arabidopsis thaliana OX=3702 GN=NHL13 PE=2 SV=1	PF00335	Tetraspanin family	--	--	--	--	GO:0016020	membrane	--	--	FALSE	61.814
Cluster-22590.39607	905	739	728	635	1090	253	201	383	355	41.83	40.55	43.79	32.94	59.31	13.71	13.05	21.7	18.81	1537	KAI3450736.1	KAI3450736	916	2.5e-118	hypothetical protein Pfo_007401 [Paulownia fortunei]	XM_028339445.1	XM_028339445	93	1.56128e-38	PREDICTED: Glycine soja uncharacterized LOC114380407 (LOC114380407), transcript variant X3, mRNA	--	--	--	--	--	--	--	--	--	--	--	--	--	--	--	--	--	--	FALSE	658.6
Cluster-22590.39600	387	153	86	561.99	165	610	1070	767	1004	46.96	21.92	14.35	81.17	25.25	90.94	188.17	121.7	146.61	759	KAG9131911.1	KAG9131911	886	3.86e-119	hypothetical protein Leryth_022581 [Lithospermum erythrorhizon]	--	--	--	--	--	--	--	--	--	--	--	--	--	--	--	--	--	--	--	--	--	--	--	FALSE	411.845
Cluster-22590.39601	4022	1902	1581	951	719	616	460	567	666	688.2	383.04	385.83	201.39	162.38	133.56	116.5	132.5	141.73	619	--	--	--	--	--	--	--	--	--	--	--	--	--	--	--	--	--	--	--	--	--	--	--	--	--	--	--	--	FALSE	732.653
Cluster-22590.39603	5277	12153	10919	983	1532	573	874	2834	3428	236.57	646.83	636.31	49.41	80.75	30.09	55.02	155.51	175.97	1576	KAG9138110.1	KAG9138110	1598	5.66e-220	hypothetical protein Leryth_001358 [Lithospermum erythrorhizon]	OX326952.1	OX326952	244	1.83729e-122	Misopates orontium genome assembly, chromosome: 7	K15227	TYRAAT	arogenate dehydrogenase (NADP+), plant	http://www.genome.jp/dbget-bin/www_bget?ko:K15227	Q9LMR3	1074	8.45e-143	Arogenate dehydrogenase 2, chloroplastic OS=Arabidopsis thaliana OX=3702 GN=TYRAAT2 PE=1 SV=1	PF03446//PF00208//PF02826//PF01210//PF02153//PF01408	NAD binding domain of 6-phosphogluconate dehydrogenase//Glutamate/Leucine/Phenylalanine/Valine dehydrogenase//D-isomer specific 2-hydroxyacid dehydrogenase, NAD binding domain//NAD-dependent glycerol-3-phosphate dehydrogenase N-terminus//Prephenate dehydrogenase, nucleotide-binding domain//Oxidoreductase family, NAD-binding Rossmann fold	GO:0046168//GO:0006520	glycerol-3-phosphate catabolic process//amino acid metabolic process	GO:0000166//GO:0050661//GO:0051287//GO:0070403//GO:0016491//GO:0016616	nucleotide binding//NADP binding//NAD binding//NAD+ binding//oxidoreductase activity//oxidoreductase activity, acting on the CH-OH group of donors, NAD or NADP as acceptor	--	--	--	--	FALSE	1016.73
Cluster-36461.0	0	0	0	1	0	0	167	5	19	0	0	0	0.29	0	0	56.44	1.6	5.46	539	POE71833.1	POE71833	275	4.64e-29	10 kda heat shock protein, mitochondrial [Quercus suber]	--	--	--	--	--	K04078	groES, HSPE1	chaperonin GroES	http://www.genome.jp/dbget-bin/www_bget?ko:K04078	O59804	254	1.73e-27	10 kDa heat shock protein, mitochondrial OS=Schizosaccharomyces pombe (strain 972 / ATCC 24843) OX=284812 GN=hsp10 PE=1 SV=1	PF00166	Chaperonin 10 Kd subunit	GO:0006457	protein folding	GO:0005524//GO:0044183	ATP binding//protein folding chaperone	--	--	KOG1641	Mitochondrial chaperonin	DOWN	0.319
Cluster-18037.1	0	0	0	0	0	12	57	0	135	0	0	0	0	0	0.9	5.1	0	9.89	1199	POE75753.1	POE75753	1277	2.52e-172	glutathione reductase [Quercus suber]	--	--	--	--	--	K00383	GSR, gor	glutathione reductase (NADPH)	http://www.genome.jp/dbget-bin/www_bget?ko:K00383	Q873E8	1168	2.49e-157	Glutathione reductase OS=Neurospora crassa (strain ATCC 24698 / 74-OR23-1A / CBS 708.71 / DSM 1257 / FGSC 987) OX=367110 GN=gtr-1 PE=3 SV=1	PF07992//PF01266	Pyridine nucleotide-disulphide oxidoreductase//FAD dependent oxidoreductase	--	--	GO:0016491	oxidoreductase activity	--	--	KOG0405	Pyridine nucleotide-disulphide oxidoreductase	FALSE	3.43258
Cluster-22590.44910	287	170	222	294	461	321	735	1098	802	17.37	12.2	17.67	20.2	33.28	22.99	62.88	82.46	56.16	1240	KAG9155330.1	KAG9155330	1180	2.75e-160	hypothetical protein Leryth_022129 [Lithospermum erythrorhizon]	XM_022993206.1	XM_022993206	156	1.19204e-73	PREDICTED: Olea europaea var. sylvestris putative ER lumen protein-retaining receptor C28H8.4 (LOC111371302), transcript variant X2, mRNA	--	--	--	--	Q09473	295	6.55e-30	ER lumen protein-retaining receptor erd-2.2 OS=Caenorhabditis elegans OX=6239 GN=erd-2.2 PE=3 SV=1	PF00810	ER lumen protein retaining receptor	GO:0006621	protein retention in ER lumen	GO:0046923	ER retention sequence binding	GO:0016020//GO:0005783	membrane//endoplasmic reticulum	KOG3106	ER lumen protein retaining receptor	FALSE	347.873
Cluster-23483.0	0	0	0	0	0	0	37	5	10	0	0	0	0	0	0	23.3	3.22	5.58	427	--	--	--	--	--	--	--	--	--	--	--	--	--	--	--	--	--	--	--	--	--	--	--	--	--	--	--	--	DOWN	0
Cluster-22590.47461	119.96	11	58	3	0	0	0	3	8	6.45	0.7	4.08	0.18	0	0	0	0.2	0.5	1360	XP_040369494.1	XP_040369494	415	1.91e-43	4-hydroxyphenylpyruvate dioxygenase [Rosa chinensis]	OX359283.1	OX359283	151	7.8887e-71	Hedera helix genome assembly, chromosome: 20	K00457	HPD, hppD	4-hydroxyphenylpyruvate dioxygenase	http://www.genome.jp/dbget-bin/www_bget?ko:K00457	Q9ARF9	387	1.34e-40	4-hydroxyphenylpyruvate dioxygenase OS=Plectranthus scutellarioides OX=4142 PE=2 SV=1	--	--	--	--	--	--	--	--	KOG0638	4-hydroxyphenylpyruvate dioxygenase	FALSE	0.957
Cluster-22590.2914	0	0	0	0	0	3	71	8	53	0	0	0	0	0	0.4	11.1	1.12	6.86	816	KAJ8610000.1	KAJ8610000	867	3.24e-112	hypothetical protein MRB53_038840 [Persea americana]	--	--	--	--	--	K14157	AASS	alpha-aminoadipic semialdehyde synthase	http://www.genome.jp/dbget-bin/www_bget?ko:K14157	Q9P4R4	682	3.26e-86	Saccharopine dehydrogenase [NADP(+), L-glutamate-forming] OS=Pyricularia oryzae (strain 70-15 / ATCC MYA-4617 / FGSC 8958) OX=242507 GN=LYS3 PE=1 SV=2	--	--	--	--	--	--	--	--	KOG0172	Lysine-ketoglutarate reductase/saccharopine dehydrogenase	DOWN	0.858145
Cluster-22590.2917	0	0	0	0	0	0	13	0	350	0	0	0	0	0	0	1.32	0	29.23	1091	POF07780.1	POF07780	1294	7.15e-174	sulfate adenylyltransferase [Quercus suber]	--	--	--	--	--	K00958	sat, met3	sulfate adenylyltransferase	http://www.genome.jp/dbget-bin/www_bget?ko:K00958	Q8TG24	1335	1.35e-181	Sulfate adenylyltransferase OS=Cryptococcus neoformans var. grubii serotype A (strain H99 / ATCC 208821 / CBS 10515 / FGSC 9487) OX=235443 GN=MET3 PE=2 SV=1	PF01747//PF08092	ATP-sulfurylase//Magi peptide toxin family	GO:0006790//GO:0006144//GO:0006810	sulfur compound metabolic process//purine nucleobase metabolic process//transport	GO:0004781//GO:0019871	sulfate adenylyltransferase (ATP) activity//sodium channel inhibitor activity	GO:0005576	extracellular region	KOG0636	ATP sulfurylase (sulfate adenylyltransferase)	DOWN	0
Cluster-22590.2913	0	12	0	0	0	1	118	1	245	0	1.02	0	0	0	0.09	12.01	0.09	20.46	1091	POF05841.1	POF05841	838	8.01e-107	uncharacterized protein CFP56_53228 [Quercus suber]	--	--	--	--	--	--	--	--	--	A0A411KUU5	585	1.44e-71	Oxidase ucsJ OS=Acremonium sp. OX=2046025 GN=ucsJ PE=3 SV=1	PF01118//PF02670	Semialdehyde dehydrogenase, NAD binding domain//1-deoxy-D-xylulose 5-phosphate reductoisomerase	--	--	GO:0016620//GO:0051287//GO:0070402	oxidoreductase activity, acting on the aldehyde or oxo group of donors, NAD or NADP as acceptor//NAD binding//NADPH binding	--	--	--	--	DOWN	0.286048
Cluster-22590.32730	298	90	80	523	241	1788	1252	616	471	16.48	5.9	5.79	32.68	15.81	116.56	97.62	42.06	30.02	1331	KAG9132484.1	KAG9132484	335	3e-35	hypothetical protein Leryth_008413 [Lithospermum erythrorhizon]	--	--	--	--	--	--	--	--	--	--	--	--	--	--	--	--	--	--	--	--	--	--	--	FALSE	763.12
Cluster-22590.29092	6	0	0	25	1	25	44	76	59	0.3	0	0	1.41	0.06	1.48	3.11	4.7	3.41	1436	--	--	--	--	--	--	--	--	--	--	--	--	--	--	--	--	--	--	--	--	--	--	--	--	--	--	--	--	FALSE	15.4782
Cluster-22590.38159	3229	433	878	640	416	1939	219	397	146	95.69	15.25	33.46	21.02	14.3	66.69	9.06	14.22	4.91	2240	KAG9131659.1	KAG9131659	2300	0	hypothetical protein Leryth_009409 [Lithospermum erythrorhizon]	KY540357.1	KY540357	1058	0	Trigonotis peduncularis AT5G20080 mRNA, partial sequence	--	--	--	--	Q01N44	1273	5.34e-166	Fatty acid amide hydrolase OS=Oryza sativa subsp. indica OX=39946 GN=FAAH PE=3 SV=1	PF07243	Phlebovirus glycoprotein G1	--	--	--	--	GO:0044423//GO:0016020	virion component//membrane	KOG1211	Amidases	FALSE	905.234
Cluster-22590.38158	147.63	178.23	78.98	183	234.61	257.09	42	55	41	55.63	78.04	49.65	100.85	141.77	139.95	25.67	34.19	22.15	431	KAJ8449763.1	KAJ8449763	630	1.18e-82	hypothetical protein Cgig2_001419 [Carnegiea gigantea]	XM_058097665.1	XM_058097665	225	1.7314e-112	PREDICTED: Malania oleifera tubulin beta-4 chain (LOC131147967), mRNA	--	--	--	--	Q9ZRB2	609	1.96e-77	Tubulin beta-1 chain OS=Triticum aestivum OX=4565 GN=TUBB1 PE=2 SV=1	PF00091	Tubulin/FtsZ family, GTPase domain	--	--	GO:0005525	GTP binding	--	--	KOG1375	Beta tubulin	UP	214.608
Cluster-22590.38153	3652.25	1641	1554	1745	825	2002	96	97	26	163.86	87.41	90.63	87.78	43.52	105.22	6.05	5.33	1.34	1575	KAG9133872.1	KAG9133872	719	1.13e-88	hypothetical protein Leryth_017941 [Lithospermum erythrorhizon]	OX637395.1	OX637395	200	5.28884e-98	Ilex aquifolium genome assembly, chromosome: 5	--	--	--	--	Q00874	398	3.76e-42	DNA damage-repair/toleration protein DRT100 OS=Arabidopsis thaliana OX=3702 GN=DRT100 PE=2 SV=2	PF13855//PF13516//PF00560	Leucine rich repeat//Leucine Rich repeat//Leucine Rich Repeat	--	--	GO:0005515	protein binding	--	--	--	--	UP	1419.71
Cluster-22590.1469	0	0	0	0	0	0	26	9	187	0	0	0	0	0	0	2.36	0.72	13.89	1187	POE46978.1	POE46978	652	4.43e-79	hypothetical protein CFP56_00310 [Quercus suber]	--	--	--	--	--	--	--	--	--	--	--	--	--	PF01284//PF03419	Membrane-associating domain//Sporulation factor SpoIIGA	GO:0030436//GO:0006508	asexual sporulation//proteolysis	GO:0004190	aspartic-type endopeptidase activity	GO:0016020	membrane	--	--	DOWN	0
Cluster-22590.30383	264.1	193	152.86	167	106.49	221.85	50.04	60	61	17.11	14.83	13.06	12.32	8.26	17.05	4.59	4.84	4.58	1177	KAG9138984.1	KAG9138984	751	2.04e-93	hypothetical protein Leryth_022474 [Lithospermum erythrorhizon]	OU503039.1	OU503039	213	2.32726e-105	Fraxinus pennsylvanica genome assembly, chromosome: 4	--	--	--	--	Q9LHF1	198	2.57e-15	Leucine-rich repeat extensin-like protein 4 OS=Arabidopsis thaliana OX=3702 GN=LRX4 PE=1 SV=1	PF13516//PF00560//PF13855//PF07846	Leucine Rich repeat//Leucine Rich Repeat//Leucine rich repeat//Metallothionein family	--	--	GO:0046870//GO:0005515	cadmium ion binding//protein binding	--	--	--	--	FALSE	154.086
Cluster-22590.30381	52	31	8	19	21	11	0	0	0	19.59	13.57	5.03	10.47	12.69	5.99	0	0	0	431	XP_010433116.1	XP_010433116	307	2.22e-31	PREDICTED: leucine-rich repeat extensin-like protein 6 [Camelina sativa]	XM_023038276.1	XM_023038276	146	1.42645e-68	PREDICTED: Olea europaea var. sylvestris leucine-rich repeat extensin-like protein 4 (LOC111408529), mRNA	--	--	--	--	Q4PSE6	118	1.01e-06	Leucine-rich repeat extensin-like protein 7 OS=Arabidopsis thaliana OX=3702 GN=LRX7 PE=2 SV=1	PF00560//PF13516//PF13855	Leucine Rich Repeat//Leucine Rich repeat//Leucine rich repeat	--	--	GO:0005515	protein binding	--	--	--	--	UP	16.5992
Cluster-22590.1461	0	0	0	0	0	0	29	9	29	0	0	0	0	0	0	6.05	1.71	5.05	687	KAG5221748.1	KAG5221748	665	1.25e-82	saccharopine dehydrogenase [Salix suchowensis]	--	--	--	--	--	K00797	speE, SRM, SPE3	spermidine synthase	http://www.genome.jp/dbget-bin/www_bget?ko:K00797	Q09741	624	4.26e-80	Spermidine synthase OS=Schizosaccharomyces pombe (strain 972 / ATCC 24843) OX=284812 GN=SPBC12C2.07c PE=3 SV=1	PF05430	S-adenosyl-L-methionine-dependent methyltransferase	--	--	GO:0016645	oxidoreductase activity, acting on the CH-NH group of donors	--	--	KOG1562	Spermidine synthase	DOWN	0
Cluster-22590.1462	0	0	0	11	0	0	129	0	15	0	0	0	1.79	0	0	25.41	0	2.46	710	--	--	--	--	--	--	--	--	--	--	--	--	--	--	--	--	--	--	PF09029//PF07830	5-aminolevulinate synthase presequence//Protein serine/threonine phosphatase 2C, C-terminal domain	GO:0042967//GO:0006783//GO:0006544//GO:0006778//GO:0006470//GO:0006563//GO:0006566	obsolete acyl-carrier-protein biosynthetic process//heme biosynthetic process//glycine metabolic process//porphyrin-containing compound metabolic process//protein dephosphorylation//L-serine metabolic process//threonine metabolic process	GO:0003870//GO:0000287//GO:0030170//GO:0030145//GO:0004721	5-aminolevulinate synthase activity//magnesium ion binding//pyridoxal phosphate binding//manganese ion binding//phosphoprotein phosphatase activity	GO:0005759	mitochondrial matrix	--	--	FALSE	3.509
Cluster-22590.1463	0	0	0	0	0	0	116	0	40	0	0	0	0	0	0	55.94	0	16.76	467	KAJ8611634.1	KAJ8611634	561	1.81e-72	hypothetical protein MRB53_037858 [Persea americana]	--	--	--	--	--	K02901	RP-L27e, RPL27	large subunit ribosomal protein L27e	http://www.genome.jp/dbget-bin/www_bget?ko:K02901	P0C2H7	498	1.86e-64	Large ribosomal subunit protein eL27B OS=Saccharomyces cerevisiae (strain ATCC 204508 / S288c) OX=559292 GN=RPL27B PE=1 SV=1	PF01777	Ribosomal L27e protein family	GO:0006412//GO:0042254	translation//ribosome biogenesis	GO:0003735	structural constituent of ribosome	GO:0005840	ribosome	KOG3418	60S ribosomal protein L27	DOWN	0
Cluster-22590.1467	0	0	1	3	0	3	193	18	240	0	0	0.08	0.2	0	0.2	15.67	1.28	15.94	1290	POF25991.1	POF25991	1144	2.04e-144	calnexin like [Quercus suber]	XM_024683772.1	XM_024683772	105	2.78415e-45	PREDICTED: Selaginella moellendorffii calnexin homolog (LOC112349401), mRNA	K08054	CANX	calnexin	http://www.genome.jp/dbget-bin/www_bget?ko:K08054	Q6Q487	1150	9.06e-153	Calnexin homolog OS=Aspergillus fumigatus (strain ATCC MYA-4609 / CBS 101355 / FGSC A1100 / Af293) OX=330879 GN=AFUA_4G12850 PE=2 SV=2	PF00262	Calreticulin family	GO:0006457	protein folding	GO:0005509//GO:0051082	calcium ion binding//unfolded protein binding	GO:0005783	endoplasmic reticulum	KOG0675	Calnexin	DOWN	1.81514
Cluster-22590.40118	13062	13359.7	5026.01	4074.87	5639	2048	3472	2930	6529	1150.68	1392.88	593.94	416.27	607.61	217.1	437.2	327.92	677.3	940	KAG9155240.1	KAG9155240	416	2.18e-48	hypothetical protein Leryth_023265 [Lithospermum erythrorhizon]	--	--	--	--	--	--	--	--	--	P80883	122	5.3e-08	Cytochrome b6-f complex subunit 7 (Fragment) OS=Spinacia oleracea OX=3562 GN=petM PE=1 SV=1	PF08041	PetM family of cytochrome b6f complex subunit 7	--	--	--	--	GO:0009512	cytochrome b6f complex	--	--	FALSE	3870.6
Cluster-4198.1	0	0	0	0	0	0	25	3	76	0	0	0	0	0	0	3.68	0.39	9.25	848	KAI3485179.1	KAI3485179	316	1.04e-29	hypothetical protein L1887_51464 [Cichorium endivia]	--	--	--	--	--	--	--	--	--	Q5A599	243	1.1e-21	Histidine protein kinase NIK1 OS=Candida albicans (strain SC5314 / ATCC MYA-2876) OX=237561 GN=NIK1 PE=1 SV=3	PF00072//PF05198//PF04962	Response regulator receiver domain//Translation initiation factor IF-3, N-terminal domain//KduI/IolB family	GO:0006413//GO:0006446//GO:0000160	translational initiation//regulation of translational initiation//phosphorelay signal transduction system	GO:0016861//GO:0003743	intramolecular oxidoreductase activity, interconverting aldoses and ketoses//translation initiation factor activity	GO:0005840	ribosome	KOG0519	Sensory transduction histidine kinase	DOWN	0
Cluster-22590.40112	779	473	232	13	27	9	254	26	41	23.3	16.81	8.92	0.43	0.94	0.31	10.6	0.94	1.39	2222	KAG9141930.1	KAG9141930	1096	3.83e-141	hypothetical protein Leryth_009293 [Lithospermum erythrorhizon]	XM_031415610.1	XM_031415610	167	1.66069e-79	PREDICTED: Pistacia vera glycerophosphodiester phosphodiesterase GDPD1, chloroplastic (LOC116129881), mRNA	K18696	GDE1	glycerophosphodiester phosphodiesterase	http://www.genome.jp/dbget-bin/www_bget?ko:K18696	Q9FLM1	816	4.12e-101	Glycerophosphodiester phosphodiesterase GDPD2 OS=Arabidopsis thaliana OX=3702 GN=GDPD2 PE=2 SV=1	PF03009	Glycerophosphoryl diester phosphodiesterase family	GO:0006629	lipid metabolic process	GO:0008081	phosphoric diester hydrolase activity	--	--	KOG2421	Predicted starch-binding protein	FALSE	16.2251
Cluster-22590.40113	500.95	153	231.02	1155	561	3774.1	2055	2171.92	1270	29.17	10.57	17.66	76.19	38.87	259.58	168.95	156.58	85.41	1278	KAG9140454.1	KAG9140454	904	7.85e-114	hypothetical protein Leryth_016181 [Lithospermum erythrorhizon]	OX326952.1	OX326952	91	1.67139e-37	Misopates orontium genome assembly, chromosome: 7	--	--	--	--	Q9C9V6	548	2.04e-62	BTB/POZ domain-containing protein At1g67900 OS=Arabidopsis thaliana OX=3702 GN=At1g67900 PE=1 SV=1	PF19368	AraR C-terminal winged HTH domain	--	--	GO:0003677	DNA binding	--	--	--	--	FALSE	1645.46
Cluster-22590.40115	15331.2	13087	11379.4	8108.41	10872.9	3367.79	1832	4993.1	4272.3	396.83	402.7	377.74	231.95	325.34	100.94	66.07	155.7	125.1	2524	KAG9137137.1	KAG9137137	605	1.03e-67	hypothetical protein Leryth_011958 [Lithospermum erythrorhizon]	JN714403.1	JN714403	106	1.53445e-45	Schima superba extracellular calcium sensing receptor (CAS) mRNA, complete cds	--	--	--	--	Q9FN48	456	1.46e-48	Calcium sensing receptor, chloroplastic OS=Arabidopsis thaliana OX=3702 GN=CAS PE=1 SV=1	--	--	--	--	--	--	--	--	--	--	FALSE	7377.01
Cluster-22590.40116	6456.08	13570.2	1074.1	710	812.99	271.96	199	107	315	5141.5	12299.9	1827.31	1078.6	1411.2	380.33	296.18	191.8	449.42	345	--	--	--	--	--	XM_016593919.1	XM_016593919	52	2.00835e-16	PREDICTED: Nicotiana tabacum ribulose bisphosphate carboxylase small chain S41, chloroplastic (LOC107774399), mRNA	--	--	--	--	--	--	--	--	--	--	--	--	--	--	--	--	--	--	FALSE	590.46
Cluster-22590.6118	0	0	0	8	0	0	367	119.89	328.99	0	0	0	0.96	0	0	53.92	15.75	39.95	849	POE93491.1	POE93491	964	1.29e-126	6-phosphogluconate dehydrogenase, decarboxylating 2 [Quercus suber]	CP092614.1	CP092614	61	5.20859e-21	Wolffia australiana isolate 7733 chromosome 15	K00033	PGD, gnd, gntZ	6-phosphogluconate dehydrogenase	http://www.genome.jp/dbget-bin/www_bget?ko:K00033	O60037	1113	1.13e-150	6-phosphogluconate dehydrogenase, decarboxylating OS=Cunninghamella elegans OX=4853 GN=6-PGD PE=2 SV=1	PF03446//PF02826//PF00393	NAD binding domain of 6-phosphogluconate dehydrogenase//D-isomer specific 2-hydroxyacid dehydrogenase, NAD binding domain//6-phosphogluconate dehydrogenase, C-terminal domain	GO:0006098//GO:0019521	pentose-phosphate shunt//D-gluconate metabolic process	GO:0004616//GO:0050661//GO:0051287	phosphogluconate dehydrogenase (decarboxylating) activity//NADP binding//NAD binding	--	--	KOG2653	6-phosphogluconate dehydrogenase	DOWN	2.552
Cluster-22590.6114	0	0	0	13	0	4	158	5	176	0	0	0	0.85	0	0.27	12.92	0.36	11.78	1283	BAJ97248.1	BAJ97248	888	4.3e-113	predicted protein [Hordeum vulgare subsp. vulgare]	--	--	--	--	--	--	--	--	--	A1DJ47	741	9.6e-93	Probable glucan endo-1,3-beta-glucosidase eglC OS=Neosartorya fischeri (strain ATCC 1020 / DSM 3700 / CBS 544.65 / FGSC A1164 / JCM 1740 / NRRL 181 / WB 181) OX=331117 GN=eglC PE=3 SV=1	--	--	--	--	--	--	--	--	--	--	FALSE	5.29119
Cluster-22590.6117	22.32	68.86	27.44	7	21	18	54	165.07	79	1.15	4.22	1.85	0.41	1.28	1.09	3.92	10.49	4.69	1406	KAG9129694.1	KAG9129694	896	3.83e-117	hypothetical protein Leryth_024764 [Lithospermum erythrorhizon]	LR778310.1	LR778310	80	2.40165e-31	Raphanus sativus genome assembly, chromosome: 1	K14516	ERF1	ethylene-responsive transcription factor 1	http://www.genome.jp/dbget-bin/www_bget?ko:K14516	Q8LDC8	510	8.26e-61	Ethylene-responsive transcription factor 1B OS=Arabidopsis thaliana OX=3702 GN=ERF1B PE=1 SV=2	PF00847	AP2 domain	GO:0006355	regulation of DNA-templated transcription	GO:0003700	DNA-binding transcription factor activity	GO:0005667	transcription regulator complex	--	--	DOWN	14.7736
Cluster-22590.37817	0	0	0	8	0	6	39	59.86	155	0	0	0	1.74	0	1.34	10.13	14.37	33.87	611	--	--	--	--	--	--	--	--	--	--	--	--	--	--	--	--	--	--	--	--	--	--	--	--	--	--	--	--	DOWN	4.26829
Cluster-22590.37814	140	184	262	1155.01	645	1259	606	592	387	32.48	50.04	90.75	348.12	209.03	384.61	213.72	198.1	116.38	529	KAG9145562.1	KAG9145562	317	1.04e-32	hypothetical protein Leryth_024422 [Lithospermum erythrorhizon]	XM_017383528.1	XM_017383528	81	2.41118e-32	PREDICTED: Daucus carota subsp. sativus thiamine thiazole synthase 1, chloroplastic-like (LOC108211831), mRNA	K03146	THI4, THI1	cysteine-dependent adenosine diphosphate thiazole synthase	http://www.genome.jp/dbget-bin/www_bget?ko:K03146	F6H7K5	281	4.77e-29	Thiamine thiazole synthase 2, chloroplastic OS=Vitis vinifera OX=29760 GN=THI1-2 PE=3 SV=1	--	--	--	--	--	--	--	--	KOG2960	Protein involved in thiamine biosynthesis and DNA damage tolerance	FALSE	955.611
Cluster-22590.37812	816	266	477	161	160	201	96	114	151	59.89	23.13	46.46	13.55	14.17	17.59	10.01	10.49	12.93	1072	KAG9153144.1	KAG9153144	1373	1.41e-187	hypothetical protein Leryth_012398 [Lithospermum erythrorhizon]	LR899431.1	LR899431	186	2.15862e-90	Corylus avellana genome assembly, chromosome: ca9	--	--	--	--	Q8GZ17	1018	9.53e-133	COBRA-like protein 7 OS=Arabidopsis thaliana OX=3702 GN=COBL7 PE=2 SV=2	PF04833	COBRA-like protein	GO:0010215	cellulose microfibril organization	--	--	GO:0016020	membrane	--	--	FALSE	165.173
Cluster-22590.37811	462.1	365	241.71	38	71.11	147.22	71	90.01	47	12.41	11.66	8.33	1.13	2.21	4.58	2.66	2.92	1.43	2442	KAG9153315.1	KAG9153315	2857	0	hypothetical protein Leryth_018032 [Lithospermum erythrorhizon]	XM_027255770.1	XM_027255770	697	0	PREDICTED: Coffea arabica homeobox-leucine zipper protein MERISTEM L1-like (LOC113730824), transcript variant X2, mRNA	K09338	HD-ZIP	homeobox-leucine zipper protein	http://www.genome.jp/dbget-bin/www_bget?ko:K09338	Q93V99	2520	0	Homeobox-leucine zipper protein PROTODERMAL FACTOR 2 OS=Arabidopsis thaliana OX=3702 GN=PDF2 PE=1 SV=1	PF00046//PF01852//PF01527//PF05920	Homeodomain//START domain//Transposase//Homeobox KN domain	GO:0006313//GO:0006355	DNA transposition//regulation of DNA-templated transcription	GO:0003677//GO:0004803//GO:0008289	DNA binding//transposase activity//lipid binding	--	--	--	--	FALSE	79.1622
Cluster-33436.0	0	0	0	0	0	5.54	206	5	209.49	0	0	0	0	0	0.82	35.91	0.79	30.32	763	BAK02493.1	BAK02493	640	3.46e-82	predicted protein [Hordeum vulgare subsp. vulgare]	XM_033280159.1	XM_033280159	90	3.52598e-37	PREDICTED: Brassica rapa 60S ribosomal protein L11-1 (LOC103841744), mRNA	K02868	RP-L11e, RPL11	large subunit ribosomal protein L11e	http://www.genome.jp/dbget-bin/www_bget?ko:K02868	P24119	628	4.3e-82	Large ribosomal subunit protein uL5 OS=Tetrahymena thermophila OX=5911 GN=RPL11 PE=1 SV=1	--	--	--	--	--	--	--	--	KOG0397	60S ribosomal protein L11	DOWN	1.71629
Cluster-20214.0	0	0	0	0	0	0	186	10	173	0	0	0	0	0	0	23.2	1.11	17.78	946	POE79682.1	POE79682	1163	6.68e-143	putative phospholipid-transporting atpase [Quercus suber]	--	--	--	--	--	--	--	--	--	Q45604	647	8.51e-81	Uncharacterized zinc-type alcohol dehydrogenase-like protein YycR OS=Bacillus subtilis (strain 168) OX=224308 GN=yycR PE=3 SV=1	PF08241//PF15854	Methyltransferase domain//G-protein coupled receptor ligand 15	GO:0007165	signal transduction	GO:0001664//GO:0008757	G protein-coupled receptor binding//S-adenosylmethionine-dependent methyltransferase activity	--	--	KOG0024	Sorbitol dehydrogenase	DOWN	0
Cluster-22590.31410	238	535	119	79	102	103	44	102	91	56.54	148.96	42.4	24.5	34.04	32.34	15.93	35.14	28.14	523	KAG9146525.1	KAG9146525	295	5.26e-31	hypothetical protein Leryth_022592 [Lithospermum erythrorhizon]	XM_009609204.3	XM_009609204	110	1.80269e-48	PREDICTED: Nicotiana tomentosiformis rac-like GTP-binding protein 5 (LOC104101706), mRNA	K04392	RAC1	Ras-related C3 botulinum toxin substrate 1	http://www.genome.jp/dbget-bin/www_bget?ko:K04392	Q6EP31	283	8.37e-31	Rac-like GTP-binding protein 5 OS=Oryza sativa subsp. japonica OX=39947 GN=RAC5 PE=2 SV=2	PF00071	Ras family	--	--	GO:0005525//GO:0003924	GTP binding//GTPase activity	--	--	--	--	FALSE	90.5666
Cluster-32609.0	0	0	0	0	0	1	38	4	26	0	0	0	0	0	0.17	7.75	0.74	4.42	696	POE85533.1	POE85533	491	9.83e-59	37s ribosomal protein s25, mitochondrial [Quercus suber]	--	--	--	--	--	K17402	MRPS23	small subunit ribosomal protein S23	http://www.genome.jp/dbget-bin/www_bget?ko:K17402	Q0USZ4	894	1.4e-121	Small ribosomal subunit protein mS23 OS=Phaeosphaeria nodorum (strain SN15 / ATCC MYA-4574 / FGSC 10173) OX=321614 GN=RSM25 PE=3 SV=1	PF10484//PF13741	Mitochondrial ribosomal protein S23//Mitochondrial ribosomal protein S25	GO:0042254//GO:0006412	ribosome biogenesis//translation	GO:0003735	structural constituent of ribosome	GO:0005763//GO:0005840	mitochondrial small ribosomal subunit//ribosome	--	--	DOWN	0.286048
Cluster-22590.67254	0	0	0	0	0	0	63	2	232	0	0	0	0	0	0	48.79	1.64	162.03	402	--	--	--	--	--	--	--	--	--	--	--	--	--	--	P22943	117	1.55e-07	12 kDa heat shock protein OS=Saccharomyces cerevisiae (strain ATCC 204508 / S288c) OX=559292 GN=HSP12 PE=1 SV=1	--	--	--	--	--	--	--	--	--	--	DOWN	0
Cluster-22590.23224	37	157	0	0	0	0	0	0	0	19.24	94.15	0	0	0	0	0	0	0	387	KAF5444433.1	KAF5444433	601	3.73e-79	hypothetical protein F2P56_036908, partial [Juglans regia] >KAF5444434.1 hypothetical protein F2P56_036909, partial [Juglans regia]	XM_043102317.1	XM_043102317	178	2.06383e-86	PREDICTED: Carya illinoinensis proline-rich protein 2-like (LOC122293879), mRNA	--	--	--	--	--	--	--	--	--	--	--	--	--	--	--	--	--	--	FALSE	0
Cluster-22590.23220	5	6	20	69	53	93	0	10	1	0.44	0.62	2.34	6.97	5.65	9.75	0	1.11	0.1	947	KAG9159838.1	KAG9159838	1294	4.32e-175	hypothetical protein Leryth_007842 [Lithospermum erythrorhizon]	XM_010098970.2	XM_010098970	78	2.06912e-30	PREDICTED: Morus notabilis zinc finger CCCH domain-containing protein 18 (LOC21392829), transcript variant X4, mRNA	--	--	--	--	Q9SJ41	735	1.89e-92	Zinc finger CCCH domain-containing protein 18 OS=Arabidopsis thaliana OX=3702 GN=At2g05160 PE=2 SV=1	PF00642//PF00076	Zinc finger C-x8-C-x5-C-x3-H type (and similar)//RNA recognition motif	--	--	GO:0046872//GO:0003723	metal ion binding//RNA binding	--	--	--	--	UP	67.2688
Cluster-22590.23222	39	506	55	0	0	0	0	0	0	1.83	28.19	3.36	0	0	0	0	0	0	1518	ABK23977.1	ABK23977	1136	1.22e-149	unknown [Picea sitchensis] >ABK25238.1 unknown [Picea sitchensis] >ACN39860.1 unknown [Picea sitchensis]	XM_023072120.1	XM_023072120	34	9.67993e-06	PREDICTED: Cucurbita moschata polygalacturonase-like (LOC111434652), mRNA	--	--	--	--	Q94AJ5	868	8.83e-111	Probable polygalacturonase At1g80170 OS=Arabidopsis thaliana OX=3702 GN=At1g80170 PE=1 SV=1	PF00295	Glycosyl hydrolases family 28	GO:0005985//GO:0005982//GO:0005975	sucrose metabolic process//starch metabolic process//carbohydrate metabolic process	GO:0004650	polygalacturonase activity	--	--	--	--	FALSE	0
Cluster-30742.1	0	0	0	0	0	0	28	0	198	0	0	0	0	0	0	1.89	0	10.89	1492	KAB8627259.1	KAB8627259	258	1.85e-20	hypothetical protein FH972_026092 [Carpinus fangiana]	--	--	--	--	--	--	--	--	--	Q1K9C2	264	8.22e-23	Sulfite reductase [NADPH] subunit beta OS=Schizosaccharomyces pombe (strain 972 / ATCC 24843) OX=284812 GN=sir1 PE=3 SV=1	PF01855	Pyruvate flavodoxin/ferredoxin oxidoreductase, thiamine diP-bdg	--	--	GO:0016491	oxidoreductase activity	--	--	--	--	DOWN	0
Cluster-22590.20557	13	17	10	51	5	7	0	1	0	0.92	1.42	0.93	4.11	0.42	0.59	0	0.09	0	1104	KAA8521234.1	KAA8521234	1261	9.55e-173	hypothetical protein F0562_011929 [Nyssa sinensis]	XM_006471374.4	XM_006471374	178	6.23089e-86	PREDICTED: Citrus sinensis isoflavone reductase homolog (LOC102608287), mRNA	K21568	PLR	pinoresinol/lariciresinol reductase	http://www.genome.jp/dbget-bin/www_bget?ko:K21568	P52581	1209	1.97e-166	Isoflavone reductase homolog OS=Lupinus albus OX=3870 PE=2 SV=1	PF01073//PF05238	3-beta hydroxysteroid dehydrogenase/isomerase family//Kinetochore protein CHL4 like	GO:0006694//GO:0007059//GO:0008210//GO:0008207//GO:0034080//GO:0008209	steroid biosynthetic process//chromosome segregation//estrogen metabolic process//C21-steroid hormone metabolic process//CENP-A containing chromatin assembly//androgen metabolic process	GO:0003854//GO:0016616	3-beta-hydroxy-delta5-steroid dehydrogenase activity//oxidoreductase activity, acting on the CH-OH group of donors, NAD or NADP as acceptor	--	--	--	--	FALSE	20.0313
Cluster-22590.20554	175	223	110	50	134	39	0	5	7	9.57	14.46	7.87	3.09	8.69	2.51	0	0.34	0.44	1343	KAI5647719.1	KAI5647719	1076	1.03e-142	hypothetical protein M9H77_33724 [Catharanthus roseus]	OX940790.1	OX940790	39	1.41858e-08	Trifolium fragiferum genome assembly, chromosome: 2	--	--	--	--	O23006	712	1.94e-89	LysM domain-containing GPI-anchored protein 2 OS=Arabidopsis thaliana OX=3702 GN=LYM2 PE=1 SV=1	--	--	--	--	--	--	--	--	--	--	UP	74.2721
Cluster-22590.420	0	3	0	0	0	0	12	17	38	0	0.37	0	0	0	0	1.8	2.28	4.7	839	POE54375.1	POE54375	1032	4.36e-126	peroxisomal hydratase-dehydrogenase-epimerase [Quercus suber]	--	--	--	--	--	K19658	ECH2	peroxisomal enoyl-CoA hydratase 2	http://www.genome.jp/dbget-bin/www_bget?ko:K19658	Q01373	865	1.05e-108	Peroxisomal hydratase-dehydrogenase-epimerase OS=Neurospora crassa (strain ATCC 24698 / 74-OR23-1A / CBS 708.71 / DSM 1257 / FGSC 987) OX=367110 GN=fox-2 PE=1 SV=1	--	--	--	--	--	--	--	--	KOG1206	Peroxisomal multifunctional beta-oxidation protein and related enzymes	DOWN	0
Cluster-26961.3	0	0	0	0	0	0	63	0	66	0	0	0	0	0	0	14.93	0	13.11	641	POE93567.1	POE93567	913	8.54e-120	dihydrolipoyl dehydrogenase, mitochondrial [Quercus suber]	--	--	--	--	--	K00382	DLD, lpd, pdhD	dihydrolipoyl dehydrogenase	http://www.genome.jp/dbget-bin/www_bget?ko:K00382	G0SB20	813	3.18e-106	Dihydrolipoamide dehydrogenase OS=Chaetomium thermophilum (strain DSM 1495 / CBS 144.50 / IMI 039719) OX=759272 GN=CTHT_0048590 PE=1 SV=1	PF07992	Pyridine nucleotide-disulphide oxidoreductase	--	--	GO:0016491	oxidoreductase activity	--	--	KOG1335	Dihydrolipoamide dehydrogenase	DOWN	0
Cluster-22590.67876	0	7	0	0	0	0	103	12	102	0	0.36	0	0	0	0	6.23	0.63	5.03	1628	POF03858.1	POF03858	576	3.63e-65	meiotically up-regulated gene 80 protein [Quercus suber]	AK457943.1	AK457943	1625	0	Triticum aestivum mRNA, clone: tplb0017m07, cultivar Chinese Spring	--	--	--	--	O14336	283	9.89e-26	Meiotically up-regulated gene 80 protein OS=Schizosaccharomyces pombe (strain 972 / ATCC 24843) OX=284812 GN=mug80 PE=1 SV=1	PF08613	Cyclin	GO:0000079	regulation of cyclin-dependent protein serine/threonine kinase activity	GO:0019901	protein kinase binding	--	--	--	--	DOWN	0
Cluster-22590.12274	3	0	0	16	0	8	507.39	89	876.01	0.86	0	0	6.21	0	3.12	226.02	38.59	337.23	481	POF03467.1	POF03467	762	9.96e-103	40s ribosomal protein s18 [Quercus suber]	--	--	--	--	--	K02964	RP-S18e, RPS18	small subunit ribosomal protein S18e	http://www.genome.jp/dbget-bin/www_bget?ko:K02964	Q8ISP0	629	4.28e-84	Small ribosomal subunit protein uS13 OS=Branchiostoma belcheri OX=7741 GN=RPS18 PE=2 SV=1	PF00416	Ribosomal protein S13/S18	GO:0042254//GO:0006412	ribosome biogenesis//translation	GO:0003735//GO:0003723	structural constituent of ribosome//RNA binding	GO:0005840	ribosome	KOG3311	Ribosomal protein S18	DOWN	7.39239
Cluster-22590.21684	141	60	201	72	27	98	21	39	21	10.79	5.44	20.45	6.33	2.5	8.96	2.29	3.75	1.88	1040	KAG9137718.1	KAG9137718	992	5.91e-130	hypothetical protein Leryth_019282 [Lithospermum erythrorhizon]	XM_051050528.1	XM_051050528	111	1.02999e-48	PREDICTED: Pisum sativum histidine kinase 1 (LOC127120133), mRNA	--	--	--	--	Q9SXL4	503	2.29e-55	Histidine kinase 1 OS=Arabidopsis thaliana OX=3702 GN=AHK1 PE=1 SV=2	PF00072//PF02160	Response regulator receiver domain//Cauliflower mosaic virus peptidase (A3)	GO:0000160//GO:0006508	phosphorelay signal transduction system//proteolysis	GO:0004190	aspartic-type endopeptidase activity	--	--	KOG0519	Sensory transduction histidine kinase	FALSE	60.5044
Cluster-22590.13824	0	0	0	19	0	16.43	1100.12	268.52	959.74	0	0	0	3.19	0	2.84	223.22	49.55	162.38	698	BAJ90196.1	BAJ90196	1145	3.5e-155	predicted protein [Hordeum vulgare subsp. vulgare]	AK358985.1	AK358985	421	0	Hordeum vulgare subsp. vulgare mRNA for predicted protein, complete cds, clone: NIASHv1086P13	K03231	EEF1A	elongation factor 1-alpha	http://www.genome.jp/dbget-bin/www_bget?ko:K03231	P0CN31	1181	2.91e-162	Elongation factor 1-alpha OS=Cryptococcus neoformans var. neoformans serotype D (strain B-3501A) OX=283643 GN=TEF1 PE=2 SV=1	PF00009//PF03144	Elongation factor Tu GTP binding domain//Elongation factor Tu domain 2	--	--	GO:0003924//GO:0005525	GTPase activity//GTP binding	--	--	KOG0052	Translation elongation factor EF-1 alpha/Tu	DOWN	10.6378
Cluster-22590.13820	0	0	0	18	0	0	2498	20	174	0	0	0	4.3	0	0	708.18	5.28	41.64	585	BAK05398.1	BAK05398	508	8.95e-62	predicted protein [Hordeum vulgare subsp. vulgare]	AK374201.1	AK374201	153	2.53627e-72	Hordeum vulgare subsp. vulgare mRNA for predicted protein, complete cds, clone: NIASHv3057H23	K02985	RP-S3e, RPS3	small subunit ribosomal protein S3e	http://www.genome.jp/dbget-bin/www_bget?ko:K02985	Q3T169	444	3.72e-54	Small ribosomal subunit protein uS3 OS=Bos taurus OX=9913 GN=RPS3 PE=2 SV=1	PF00189	Ribosomal protein S3, C-terminal domain	GO:0006412//GO:0042254	translation//ribosome biogenesis	GO:0003735	structural constituent of ribosome	GO:0005840	ribosome	KOG3181	40S ribosomal protein S3	DOWN	5.742
Cluster-22590.13822	1	27	0	42	4	7	2274.47	74.98	747.28	0.16	5.13	0	8.31	0.84	1.42	540.43	16.36	148.84	640	BAJ90196.1	BAJ90196	856	1.08e-111	predicted protein [Hordeum vulgare subsp. vulgare]	AK358985.1	AK358985	318	5.27865e-164	Hordeum vulgare subsp. vulgare mRNA for predicted protein, complete cds, clone: NIASHv1086P13	K03231	EEF1A	elongation factor 1-alpha	http://www.genome.jp/dbget-bin/www_bget?ko:K03231	P0CN31	879	8.77e-117	Elongation factor 1-alpha OS=Cryptococcus neoformans var. neoformans serotype D (strain B-3501A) OX=283643 GN=TEF1 PE=2 SV=1	PF03144	Elongation factor Tu domain 2	--	--	GO:0005525	GTP binding	--	--	KOG0052	Translation elongation factor EF-1 alpha/Tu	DOWN	16.8083
Cluster-22590.58295	42	17	50	21	0	20	0	0	3	3.89	1.87	6.24	2.27	0	2.24	0	0	0.33	907	--	--	--	--	--	--	--	--	--	--	--	--	--	--	--	--	--	--	--	--	--	--	--	--	--	--	--	--	FALSE	12.42
Cluster-22590.22901	385	163	427	42	24	103	69	97	49	14.6	7.34	20.94	1.78	1.06	4.56	3.66	4.48	2.12	1812	KAG9153839.1	KAG9153839	1335	2.15e-180	hypothetical protein Leryth_005957 [Lithospermum erythrorhizon]	XM_016725779.2	XM_016725779	136	2.30638e-62	PREDICTED: Capsicum annuum uncharacterized LOC107878692 (LOC107878692), mRNA	--	--	--	--	--	--	--	--	PF03141//PF08241	Putative S-adenosyl-L-methionine-dependent methyltransferase//Methyltransferase domain	--	--	GO:0008168//GO:0008757	methyltransferase activity//S-adenosylmethionine-dependent methyltransferase activity	--	--	--	--	FALSE	51.3087
Cluster-20878.0	0	0	0	0	0	0	138	0	16	0	0	0	0	0	0	26.4	0	2.55	722	XP_001417006.1	XP_001417006	844	4.68e-108	predicted protein [Ostreococcus lucimarinus CCE9901] >ABO95299.1 predicted protein [Ostreococcus lucimarinus CCE9901]	--	--	--	--	--	K01687	ilvD	dihydroxy-acid dehydratase	http://www.genome.jp/dbget-bin/www_bget?ko:K01687	Q10318	818	2.23e-105	Dihydroxy-acid dehydratase, mitochondrial OS=Schizosaccharomyces pombe (strain 972 / ATCC 24843) OX=284812 GN=SPAC17G8.06c PE=2 SV=1	PF19021//PF00920	CRISPR system CMR subunit Cmr7 1//Dehydratase family	GO:0099048//GO:0051607	CRISPR-cas system//defense response to virus	GO:0016836	hydro-lyase activity	--	--	KOG2448	Dihydroxy-acid dehydratase	DOWN	0
Cluster-22590.66667	0	0	0	6	0	0	62	4	75	0	0	0	1.76	0	0	21.31	1.3	21.95	535	KAJ1681772.1	KAJ1681772	448	1.11e-49	hypothetical protein LUZ63_023008 [Rhynchospora breviuscula]	--	--	--	--	--	K02133	ATPeF1B, ATP5B, ATP2	F-type H+-transporting ATPase subunit beta	http://www.genome.jp/dbget-bin/www_bget?ko:K02133	Q24751	361	4.28e-42	ATP synthase subunit beta, mitochondrial (Fragment) OS=Drosophila virilis OX=7244 GN=ATPsynbeta PE=3 SV=1	PF02874	ATP synthase alpha/beta family, beta-barrel domain	GO:0046034//GO:1902600	ATP metabolic process//proton transmembrane transport	--	--	--	--	KOG1350	F0F1-type ATP synthase, beta subunit	FALSE	1.914
Cluster-22590.66399	0	0	0	30	4	3	1793	35	281.9	0	0	0	5.25	0.74	0.54	379.1	6.75	49.76	682	POE56413.1	POE56413	720	7.92e-93	guanine nucleotide-binding protein subunit beta-like protein [Quercus suber]	XM_022153300.2	XM_022153300	86	5.24463e-35	PREDICTED: Helianthus annuus guanine nucleotide-binding protein subunit beta-like protein (LOC110908364), mRNA	K14753	RACK1	guanine nucleotide-binding protein subunit beta-2-like 1 protein	http://www.genome.jp/dbget-bin/www_bget?ko:K14753	G4MQX3	738	3.74e-97	MST50-interacting protein 11 OS=Pyricularia oryzae (strain 70-15 / ATCC MYA-4617 / FGSC 8958) OX=242507 GN=MIP11 PE=1 SV=1	PF00400	WD domain, G-beta repeat	--	--	GO:0005515	protein binding	--	--	KOG0279	G protein beta subunit-like protein	DOWN	11.8361
Cluster-22590.66393	0	0	0	0	0	4	207	16	373.15	0	0	0	0	0	0.24	14.79	1	21.77	1425	POF07851.1	POF07851	1894	3.59e-262	fumarate reductase [Quercus suber]	--	--	--	--	--	--	--	--	--	O13755	980	3.98e-127	Fumarate reductase OS=Schizosaccharomyces pombe (strain 972 / ATCC 24843) OX=284812 GN=osm1 PE=3 SV=1	--	--	--	--	--	--	--	--	KOG2403	Succinate dehydrogenase, flavoprotein subunit	DOWN	1.14419
Cluster-22590.66396	0	0	0	0	0	0	18	0	163	0	0	0	0	0	0	1.6	0	11.89	1203	--	--	--	--	--	--	--	--	--	--	--	--	--	--	--	--	--	--	PF15220	Hypoxia-inducible lipid droplet-associated	GO:0001819//GO:0008284//GO:0010884	positive regulation of cytokine production//positive regulation of cell population proliferation//positive regulation of lipid storage	--	--	--	--	--	--	DOWN	0
Cluster-22590.21137	25	49	24	65	17	52	0	0	0	2.8	6.47	3.66	8.59	2.38	7.1	0	0	0	800	KAH6754820.1	KAH6754820	809	7.89e-107	Plant invertase/pectin methylesterase inhibitor superfamily [Perilla frutescens var. hirtella] >KAH6777416.1 Plant invertase/pectin methylesterase inhibitor superfamily [Perilla frutescens var. frutescens] >KAH6787579.1 Plant invertase/pectin methylesterase inhibitor superfamily [Perilla frutescens var. hirtella]	LR999456.1	LR999456	65	2.92553e-23	Arabidopsis arenosa genome assembly, chromosome: 6	--	--	--	--	P85076	763	3.13e-100	Pectinesterase OS=Actinidia deliciosa OX=3627 PE=1 SV=1	PF01095	Pectinesterase	GO:0042545//GO:0005982//GO:0005985	cell wall modification//starch metabolic process//sucrose metabolic process	GO:0030599	pectinesterase activity	--	--	--	--	UP	41.5933
Cluster-49301.0	1	0	0	3	0	7	184	0	22	0.14	0	0	0.51	0	1.22	37.62	0	3.75	695	--	--	--	--	--	--	--	--	--	--	--	--	--	--	Q5EZC5	174	1.15e-14	Allergen Ste b 1 (Fragment) OS=Stemphylium botryosum OX=120510 GN=alta1 PE=1 SV=1	--	--	--	--	--	--	--	--	--	--	FALSE	2.95934
Cluster-15105.1	0	0	0	0	0	0	19	0	213	0	0	0	0	0	0	1.61	0	14.79	1248	CAI5498280.1	CAI5498280	774	2.1e-93	unnamed protein product [Closterium sp. Naga37s-1]	--	--	--	--	--	K01897	ACSL, fadD	long-chain acyl-CoA synthetase	http://www.genome.jp/dbget-bin/www_bget?ko:K01897	Q8LKS5	700	4.29e-84	Long chain acyl-CoA synthetase 7, peroxisomal OS=Arabidopsis thaliana OX=3702 GN=LACS7 PE=1 SV=2	--	--	--	--	--	--	--	--	KOG1256	Long-chain acyl-CoA synthetases (AMP-forming)	DOWN	0
Cluster-47643.0	101	71	48	21	8	27	23	43	39	3.13	2.61	1.91	0.72	0.29	0.97	0.99	1.61	1.37	2155	XP_027062606.1	XP_027062606	389	3.42e-39	uncharacterized protein LOC113688975 [Coffea arabica] >XP_027062607.1 uncharacterized protein LOC113688975 [Coffea arabica]	--	--	--	--	--	--	--	--	--	--	--	--	--	PF00098//PF03372	Zinc knuckle//Endonuclease/Exonuclease/phosphatase family	--	--	GO:0003824//GO:0003676//GO:0008270	catalytic activity//nucleic acid binding//zinc ion binding	--	--	--	--	FALSE	17.2382
Cluster-26371.0	0	0	0	0	0	0	30	1	46	0	0	0	0	0	0	19.18	0.65	26.1	425	--	--	--	--	--	--	--	--	--	--	--	--	--	--	C0HK64	105	7.06e-06	ATP synthase subunit H, mitochondrial OS=Pichia angusta OX=870730 GN=ATP14 PE=1 SV=1	PF10775	ATP synthase complex subunit h	GO:0015986	proton motive force-driven ATP synthesis	--	--	GO:0000276	mitochondrial proton-transporting ATP synthase complex, coupling factor F(o)	--	--	DOWN	0
Cluster-22590.34677	69	161	36	4	0	27	379	119	322	5.02	13.88	3.47	0.33	0	2.34	39.16	10.85	27.31	1079	KAG9154747.1	KAG9154747	507	1.96e-60	hypothetical protein Leryth_014244 [Lithospermum erythrorhizon]	XM_021811894.2	XM_021811894	50	8.69122e-15	PREDICTED: Hevea brasiliensis probable calcium-binding protein CML46 (LOC110655551), mRNA	K02183	CALM	calmodulin	http://www.genome.jp/dbget-bin/www_bget?ko:K02183	Q9MBG5	177	7.37e-14	Probable calcium-binding protein CML45 OS=Arabidopsis thaliana OX=3702 GN=CML45 PE=2 SV=1	PF13833//PF00404//PF13405//PF00036//PF13202//PF05279//PF13499//PF10591	EF-hand domain pair//Dockerin type I domain//EF-hand domain//EF hand//EF hand//Aspartyl beta-hydroxylase N-terminal region//EF-hand domain pair//Secreted protein acidic and rich in cysteine Ca binding region	GO:0005975//GO:0000272	carbohydrate metabolic process//polysaccharide catabolic process	GO:0005509//GO:0004553	calcium ion binding//hydrolase activity, hydrolyzing O-glycosyl compounds	GO:0016020	membrane	--	--	DOWN	8.99931
Cluster-22590.68130	0	0	0	0	0	0	78	17	28	0	0	0	0	0	0	8.98	1.73	2.65	1000	KAB8337126.1	KAB8337126	692	6.45e-84	hypothetical protein FH972_021430 [Carpinus fangiana]	--	--	--	--	--	K17408	DAP3, MRPS29	small subunit ribosomal protein S29	http://www.genome.jp/dbget-bin/www_bget?ko:K17408	Q7SD06	620	8.76e-76	Small ribosomal subunit protein mS29 OS=Neurospora crassa (strain ATCC 24698 / 74-OR23-1A / CBS 708.71 / DSM 1257 / FGSC 987) OX=367110 GN=rsm23 PE=1 SV=1	--	--	--	--	--	--	--	--	--	--	DOWN	0
Cluster-46290.0	28	36	21	23	7	0	0	0	0	2.29	3.48	2.29	2.17	0.69	0	0	0	0	992	KAG9157634.1	KAG9157634	1381	6.74e-192	hypothetical protein Leryth_014151 [Lithospermum erythrorhizon]	XM_008787540.4	XM_008787540	123	2.09565e-55	PREDICTED: Phoenix dactylifera probable xyloglucan endotransglucosylase/hydrolase protein 10 (LOC103704309), mRNA	K08235	E2.4.1.207	xyloglucan:xyloglucosyl transferase	http://www.genome.jp/dbget-bin/www_bget?ko:K08235	Q9ZVK1	1068	8.06e-146	Probable xyloglucan endotransglucosylase/hydrolase protein 10 OS=Arabidopsis thaliana OX=3702 GN=XTH10 PE=2 SV=1	PF00722//PF03408//PF06955	Glycosyl hydrolases family 16//Foamy virus envelope protein//Xyloglucan endo-transglycosylase (XET) C-terminus	GO:0044042//GO:0005975	glucan metabolic process//carbohydrate metabolic process	GO:0004553//GO:0016762	hydrolase activity, hydrolyzing O-glycosyl compounds//xyloglucan:xyloglucosyl transferase activity	GO:0019031//GO:0005618//GO:0048046	viral envelope//cell wall//apoplast	--	--	FALSE	9.8009
Cluster-22590.61451	0	5	1	12	14	35	82	56	70	0	0.43	0.1	1	1.23	3.03	8.46	5.1	5.93	1080	KAG9140761.1	KAG9140761	143	7.31e-07	hypothetical protein Leryth_006942, partial [Lithospermum erythrorhizon]	--	--	--	--	--	--	--	--	--	--	--	--	--	--	--	--	--	--	--	--	--	--	--	FALSE	18.7675
Cluster-22590.61456	0	0	1	15	16	9	49	22	26	0	0	0.21	2.78	3.15	1.71	10.93	4.49	4.85	662	--	--	--	--	--	--	--	--	--	--	--	--	--	--	--	--	--	--	--	--	--	--	--	--	--	--	--	--	FALSE	12.9912
Cluster-22590.834	0	0	0	0	0	0	15	17.02	85.05	0	0	0	0	0	0	4.12	4.34	19.7	594	POE59152.1	POE59152	514	2.26e-64	eukaryotic translation initiation factor 1a [Quercus suber]	XM_009397495.2	XM_009397495	102	5.78065e-44	PREDICTED: Musa acuminata subsp. malaccensis eukaryotic translation initiation factor 1A (LOC103980953), mRNA	K03236	EIF1A	translation initiation factor 1A	http://www.genome.jp/dbget-bin/www_bget?ko:K03236	P38912	475	5.13e-60	Eukaryotic translation initiation factor 1A OS=Saccharomyces cerevisiae (strain ATCC 204508 / S288c) OX=559292 GN=TIF11 PE=1 SV=1	PF01176	Translation initiation factor 1A / IF-1	GO:0006446//GO:0006413	regulation of translational initiation//translational initiation	GO:0003743//GO:0003723	translation initiation factor activity//RNA binding	GO:0005840	ribosome	KOG3403	Translation initiation factor 1A (eIF-1A)	DOWN	0
Cluster-22590.50651	150	163	90	52	67	42	17	23	46	13.82	17.77	11.16	5.57	7.58	4.67	2.24	2.7	5	911	KAG9152401.1	KAG9152401	872	1.45e-112	hypothetical protein Leryth_015805 [Lithospermum erythrorhizon]	XM_058103940.1	XM_058103940	156	8.67668e-74	PREDICTED: Malania oleifera probable receptor-like protein kinase At1g80640 (LOC131152209), mRNA	--	--	--	--	Q0V7T5	618	2.13e-76	Probable receptor-like protein kinase At1g80640 OS=Arabidopsis thaliana OX=3702 GN=At1g80640 PE=2 SV=1	PF07714//PF00069	Protein tyrosine and serine/threonine kinase//Protein kinase domain	GO:0006468	protein phosphorylation	GO:0004672//GO:0005524	protein kinase activity//ATP binding	--	--	--	--	FALSE	52.1851
Cluster-20798.0	0	0	0	0	0	0	477	13	66	0	0	0	0	0	0	82.44	2.03	9.47	767	POE79867.1	POE79867	237	6.38e-20	succinate dehydrogenase [ubiquinone] cytochrome b small subunit, mitochondrial [Quercus suber] >POF05258.1 succinate dehydrogenase [ubiquinone] cytochrome b small subunit, mitochondrial [Quercus suber]	--	--	--	--	--	--	--	--	--	Q9P7X0	295	5.41e-32	Succinate dehydrogenase [ubiquinone] cytochrome b small subunit, mitochondrial OS=Schizosaccharomyces pombe (strain 972 / ATCC 24843) OX=284812 GN=sdh4 PE=2 SV=2	--	--	--	--	--	--	--	--	KOG4097	Succinate dehydrogenase membrane anchor subunit and related proteins	DOWN	0
Cluster-22590.831	0	0	0	0	0	2	29	1	43	0	0	0	0	0	0.95	15.54	0.53	20.17	450	POE59152.1	POE59152	266	1.54e-27	eukaryotic translation initiation factor 1a [Quercus suber]	--	--	--	--	--	K03236	EIF1A	translation initiation factor 1A	http://www.genome.jp/dbget-bin/www_bget?ko:K03236	P55877	227	2.05e-23	Eukaryotic translation initiation factor 1A OS=Schizosaccharomyces pombe (strain 972 / ATCC 24843) OX=284812 GN=tif11 PE=2 SV=2	PF01176//PF01673	Translation initiation factor 1A / IF-1//Herpesvirus putative major envelope glycoprotein	GO:0006413//GO:0006446	translational initiation//regulation of translational initiation	GO:0003723//GO:0003743	RNA binding//translation initiation factor activity	GO:0005840//GO:0019031	ribosome//viral envelope	KOG3403	Translation initiation factor 1A (eIF-1A)	FALSE	0.572097
Cluster-37622.0	0	0	0	3	2	0	460	0	30	0	0	0	0.21	0.15	0	40.43	0	2.16	1215	KAB8339002.1	KAB8339002	1250	1.12e-162	hypothetical protein FH972_021941 [Carpinus fangiana]	--	--	--	--	--	K00850	pfkA, PFK	6-phosphofructokinase 1	http://www.genome.jp/dbget-bin/www_bget?ko:K00850	O42938	1278	1.36e-167	ATP-dependent 6-phosphofructokinase OS=Schizosaccharomyces pombe (strain 972 / ATCC 24843) OX=284812 GN=pfk1 PE=1 SV=1	PF00365	Phosphofructokinase	GO:0006094//GO:0006013//GO:0006098//GO:0006096//GO:0006012//GO:0006000	gluconeogenesis//mannose metabolic process//pentose-phosphate shunt//glycolytic process//galactose metabolic process//fructose metabolic process	GO:0003872	6-phosphofructokinase activity	GO:0005945	6-phosphofructokinase complex	KOG2440	Pyrophosphate-dependent phosphofructo-1-kinase	DOWN	1.66097
Cluster-22590.12185	0	0	0	60	94	160	11	41	14	0	0	0	5.22	8.6	14.46	1.18	3.9	1.24	1048	KJB47443.1	KJB47443	279	2.9e-26	hypothetical protein B456_008G026800 [Gossypium raimondii]	CP129455.1	CP129455	52	6.51922e-16	Quercus variabilis isolate HB chromosome 11a	--	--	--	--	Q9XIM0	214	6.19e-19	CCG-binding protein 1 OS=Arabidopsis thaliana OX=3702 GN=MEE14 PE=1 SV=1	--	--	--	--	--	--	--	--	--	--	FALSE	97.9945
Cluster-22590.833	0	0	0	8	0	1	73.77	25.98	98.14	0	0	0	2.82	0	0.36	30.06	10.2	34.38	498	POE59152.1	POE59152	549	3.17e-70	eukaryotic translation initiation factor 1a [Quercus suber]	--	--	--	--	--	K03236	EIF1A	translation initiation factor 1A	http://www.genome.jp/dbget-bin/www_bget?ko:K03236	Q60872	475	1.16e-60	Eukaryotic translation initiation factor 1A OS=Mus musculus OX=10090 GN=Eif1a PE=2 SV=3	PF01176//PF05132	Translation initiation factor 1A / IF-1//RNA polymerase III RPC4	GO:0006413//GO:0006446//GO:0006383	translational initiation//regulation of translational initiation//transcription by RNA polymerase III	GO:0003677//GO:0003723//GO:0003743	DNA binding//RNA binding//translation initiation factor activity	GO:0005840//GO:0005666	ribosome//RNA polymerase III complex	KOG3403	Translation initiation factor 1A (eIF-1A)	DOWN	2.83805
Cluster-32320.0	0	0	0	0	0	4	40	15	48	0	0	0	0	0	0.57	6.73	2.27	6.69	780	POE75776.1	POE75776	916	6.44e-123	hydrolase tropi [Quercus suber]	--	--	--	--	--	--	--	--	--	B8M9K0	671	2.38e-87	Hydrolase tropI OS=Talaromyces stipitatus (strain ATCC 10500 / CBS 375.48 / QM 6759 / NRRL 1006) OX=441959 GN=tropI PE=3 SV=1	PF08446//PF01738	PAS fold//Dienelactone hydrolase family	GO:0006355	regulation of DNA-templated transcription	GO:0016787	hydrolase activity	--	--	KOG3043	Predicted hydrolase related to dienelactone hydrolase	DOWN	1.14419
Cluster-22590.832	0	0	0	0	0	4	81	0	54	0	0	0	0	0	1.17	27.38	0	15.53	539	POE59152.1	POE59152	241	2.26e-23	eukaryotic translation initiation factor 1a [Quercus suber]	--	--	--	--	--	K03236	EIF1A	translation initiation factor 1A	http://www.genome.jp/dbget-bin/www_bget?ko:K03236	P55877	205	9.65e-20	Eukaryotic translation initiation factor 1A OS=Schizosaccharomyces pombe (strain 972 / ATCC 24843) OX=284812 GN=tif11 PE=2 SV=2	--	--	--	--	--	--	--	--	KOG3403	Translation initiation factor 1A (eIF-1A)	FALSE	1.14419
Cluster-22590.41557	5701	4803	2928	1625	3712	533	214	1098	922	516.31	514.72	356.36	170.99	412.13	58.18	27.73	126.6	98.49	922	KAG9146977.1	KAG9146977	874	1.69e-116	hypothetical protein Leryth_005243 [Lithospermum erythrorhizon]	XM_022150753.2	XM_022150753	215	1.3991e-106	PREDICTED: Helianthus annuus 50S ribosomal protein L11, chloroplastic (LOC110904877), mRNA	K02867	RP-L11, MRPL11, rplK	large subunit ribosomal protein L11	http://www.genome.jp/dbget-bin/www_bget?ko:K02867	Q9MAP3	745	2.76e-98	Large ribosomal subunit protein uL11c OS=Arabidopsis thaliana OX=3702 GN=RPL11 PE=2 SV=1	PF00298	Ribosomal protein L11, RNA binding domain	GO:0042254//GO:0006412	ribosome biogenesis//translation	GO:0003735	structural constituent of ribosome	GO:0005840	ribosome	KOG3257	Mitochondrial/chloroplast ribosomal protein L11	FALSE	1977.41
Cluster-22590.41556	898.74	1422	844.86	4513.27	2619.77	4537.09	1910.67	4919.04	2923.69	29.26	55.02	35.45	163.24	99.2	171.77	86.92	194.04	108.16	2064	KAG9142395.1	KAG9142395	2765	0	hypothetical protein Leryth_020072 [Lithospermum erythrorhizon]	XM_027236466.1	XM_027236466	720	0	PREDICTED: Coffea arabica phosphoenolpyruvate carboxykinase (ATP)-like (LOC113712864), mRNA	K01610	pckA	phosphoenolpyruvate carboxykinase (ATP)	http://www.genome.jp/dbget-bin/www_bget?ko:K01610	Q9T074	2578	0	Phosphoenolpyruvate carboxykinase (ATP) 1 OS=Arabidopsis thaliana OX=3702 GN=PCK1 PE=1 SV=1	PF01293	Phosphoenolpyruvate carboxykinase	GO:0015976//GO:0006094//GO:0006099	carbon utilization//gluconeogenesis//tricarboxylic acid cycle	GO:0004612//GO:0005524	phosphoenolpyruvate carboxykinase (ATP) activity//ATP binding	--	--	--	--	FALSE	3659.65
Cluster-22590.41554	11871.1	1590.16	4160.94	4298.66	1707.33	9679.6	1212	1678.05	733.21	667.18	106.01	306.48	273.26	113.98	641.75	96.09	116.56	47.53	1314	KAG9151638.1	KAG9151638	1463	6.58e-201	hypothetical protein Leryth_001946 [Lithospermum erythrorhizon]	--	--	--	--	--	--	--	--	--	Q08298	775	1.82e-98	BURP domain protein RD22 OS=Arabidopsis thaliana OX=3702 GN=RD22 PE=2 SV=1	--	--	--	--	--	--	--	--	--	--	FALSE	4741.17
Cluster-22590.41551	2492.92	5280.33	1651.11	534.99	291.59	493.46	1081.06	1118.96	1376	152.83	383.86	133.15	37.24	21.33	35.8	93.69	85.15	97.62	1228	BAA08366.2	BAA08366	637	2.01e-74	4-coumarate:CoA ligase [Lithospermum erythrorhizon]	D49367.2	D49367	414	0	Lithospermum erythrorhizon mRNA for 4-coumarate:CoA ligase, complete cds, clone LE4CL-2	K01904	4CL	4-coumarate--CoA ligase	http://www.genome.jp/dbget-bin/www_bget?ko:K01904	P31687	570	2.09e-66	4-coumarate--CoA ligase 2 OS=Glycine max OX=3847 PE=2 SV=2	PF00141	Peroxidase	GO:0006979//GO:0006804	response to oxidative stress//obsolete peroxidase reaction	GO:0020037//GO:0004601	heme binding//peroxidase activity	--	--	--	--	DOWN	414.467
Cluster-22590.41550	1470	317	692.07	136.27	83	130.91	914	1003	937.05	253.01	64.21	170.01	29.05	18.87	28.57	232.95	235.97	200.72	617	KAG9136085.1	KAG9136085	821	7.82e-110	hypothetical protein Leryth_003714 [Lithospermum erythrorhizon]	--	--	--	--	--	K00799	GST, gst	glutathione S-transferase	http://www.genome.jp/dbget-bin/www_bget?ko:K00799	Q9FQA3	481	7.24e-60	Glutathione transferase GST 23 OS=Zea mays OX=4577 PE=2 SV=1	--	--	--	--	--	--	--	--	--	--	DOWN	110.071
Cluster-22590.31163	392	117	1148	21	0	6	0	33	12	27.35	9.68	106.02	1.67	0	0.5	0	2.88	0.97	1113	KAG9150826.1	KAG9150826	1372	6e-183	hypothetical protein Leryth_002971 [Lithospermum erythrorhizon]	OX359284.1	OX359284	68	8.84818e-25	Hedera helix genome assembly, chromosome: 21	K12133	LHY	MYB-related transcription factor LHY	http://www.genome.jp/dbget-bin/www_bget?ko:K12133	A0A0G3VTN5	603	4.63e-70	Protein LATE ELONGATED HYPOCOTYL OS=Petunia hybrida OX=4102 GN=LHY PE=2 SV=1	--	--	--	--	--	--	--	--	--	--	FALSE	8.41529
Cluster-22590.31165	45	14	160	4	0	7	0	0	0	2.18	0.81	10.11	0.22	0	0.4	0	0	0	1478	RWW22945.1	RWW22945	238	7.84e-20	hypothetical protein GW17_00012827, partial [Ensete ventricosum]	CP127065.1	CP127065	56	5.54964e-18	Rhododendron vialii isolate Sample 1 chromosome 1a	--	--	--	--	A0A0G3VTN5	207	6.47e-16	Protein LATE ELONGATED HYPOCOTYL OS=Petunia hybrida OX=4102 GN=LHY PE=2 SV=1	--	--	--	--	--	--	--	--	--	--	FALSE	3.27834
Cluster-22590.31166	227.76	76	535	17	7	0	0	1	2	12.58	4.98	38.7	1.06	0.46	0	0	0.07	0.13	1332	KAG9150826.1	KAG9150826	1548	2.51e-208	hypothetical protein Leryth_002971 [Lithospermum erythrorhizon]	XM_028233857.1	XM_028233857	119	4.74713e-53	PREDICTED: Camellia sinensis protein LHY-like (LOC114289998), transcript variant X4, mRNA	K12133	LHY	MYB-related transcription factor LHY	http://www.genome.jp/dbget-bin/www_bget?ko:K12133	A0A0G3VTN5	838	2.41e-103	Protein LATE ELONGATED HYPOCOTYL OS=Petunia hybrida OX=4102 GN=LHY PE=2 SV=1	--	--	--	--	--	--	--	--	--	--	FALSE	7.8869
Cluster-22590.7556	0	0	0	0	0	0	40	3	22	0	0	0	0	0	0	13.69	0.97	6.41	536	XP_005846758.1	XP_005846758	142	6.26e-08	hypothetical protein CHLNCDRAFT_24474, partial [Chlorella variabilis] >EFN54656.1 hypothetical protein CHLNCDRAFT_24474, partial [Chlorella variabilis]	--	--	--	--	--	K01194	TREH, treA, treF	alpha,alpha-trehalase	http://www.genome.jp/dbget-bin/www_bget?ko:K01194	Q54QZ5	137	7.71e-09	Trehalase OS=Dictyostelium discoideum OX=44689 GN=treh PE=3 SV=1	PF01204	Trehalase	GO:0005985//GO:0005991//GO:0005982	sucrose metabolic process//trehalose metabolic process//starch metabolic process	GO:0004555	alpha,alpha-trehalase activity	--	--	KOG0602	Neutral trehalase	DOWN	0
Cluster-22590.7554	0	0	0	5	0	11	302	32	540.2	0	0	0	2.33	0	5.1	158.72	16.73	248.13	453	POE61039.1	POE61039	584	1.18e-75	eukaryotic translation initiation factor 5a [Quercus suber]	BT146502.1	BT146502	147	4.18528e-69	Lotus japonicus clone JCVI-FLLj-13A14 unknown mRNA	K03263	EIF5A	translation initiation factor 5A	http://www.genome.jp/dbget-bin/www_bget?ko:K03263	O94083	518	2.83e-67	Eukaryotic translation initiation factor 5A OS=Candida albicans (strain SC5314 / ATCC MYA-2876) OX=237561 GN=ANB1 PE=3 SV=2	PF01287	Eukaryotic elongation factor 5A hypusine, DNA-binding OB fold	GO:0045901//GO:0045905//GO:0006448	positive regulation of translational elongation//positive regulation of translational termination//regulation of translational elongation	GO:0003746//GO:0003723//GO:0043022	translation elongation factor activity//RNA binding//ribosome binding	GO:0005840	ribosome	KOG3271	Translation initiation factor 5A (eIF-5A)	DOWN	4.74153
Cluster-22590.9531	0	0	0	2	0	7	199.61	22.98	196.71	0	0	0	0.93	0	3.25	104.91	12.02	90.36	453	POE89950.1	POE89950	477	2.06e-59	60s ribosomal protein l21-a [Quercus suber]	--	--	--	--	--	K02889	RP-L21e, RPL21	large subunit ribosomal protein L21e	http://www.genome.jp/dbget-bin/www_bget?ko:K02889	A0A1D8PGY0	400	2.63e-49	Large ribosomal subunit protein eL21 OS=Candida albicans (strain SC5314 / ATCC MYA-2876) OX=237561 GN=RPL21A PE=1 SV=1	PF01157	Ribosomal protein L21e	GO:0006412//GO:0042254	translation//ribosome biogenesis	GO:0003735	structural constituent of ribosome	GO:0005840	ribosome	KOG1732	60S ribosomal protein L21	DOWN	2.64034
Cluster-22590.9537	0	0	0	2	0	8	174	8	121	0	0	0	0.09	0	0.39	10.08	0.4	5.71	1686	KAB8346353.1	KAB8346353	1981	2.06e-274	hypothetical protein FH972_023397 [Carpinus fangiana]	XM_010466597.2	XM_010466597	93	1.71616e-38	PREDICTED: Camelina sativa lysine--tRNA ligase, cytoplasmic (LOC104745385), mRNA	K04567	KARS, lysS	lysyl-tRNA synthetase, class II	http://www.genome.jp/dbget-bin/www_bget?ko:K04567	A0A120HYZ1	1881	5.7e-261	Lysine--tRNA ligase cla4 OS=Cladosporium cladosporioides OX=29917 GN=cla4 PE=2 SV=1	PF01409//PF00152//PF01336	tRNA synthetases class II core domain (F)//tRNA synthetases class II (D, K and N)//OB-fold nucleic acid binding domain	GO:0043039//GO:0006418	tRNA aminoacylation//tRNA aminoacylation for protein translation	GO:0003676//GO:0000049//GO:0000166//GO:0005524//GO:0004812	nucleic acid binding//tRNA binding//nucleotide binding//ATP binding//aminoacyl-tRNA ligase activity	--	--	KOG1885	Lysyl-tRNA synthetase (class II)	DOWN	2.92639
Cluster-22590.568	0	0	0	0	0	0	18	3	57	0	0	0	0	0	0	4.29	0.66	11.39	639	QVG73988.1	QVG73988	427	2.52e-49	FT8 [Tamarix hispida]	MW380954.1	MW380954	72	2.96792e-27	Tamarix hispida FT3 mRNA, complete cds	K06630	YWHAE	14-3-3 protein epsilon	http://www.genome.jp/dbget-bin/www_bget?ko:K06630	B8NLM9	426	3.15e-51	14-3-3 family protein artA OS=Aspergillus flavus (strain ATCC 200026 / FGSC A1120 / IAM 13836 / NRRL 3357 / JCM 12722 / SRRC 167) OX=332952 GN=artA PE=3 SV=1	--	--	--	--	--	--	--	--	KOG0841	Multifunctional chaperone (14-3-3 family)	DOWN	0
Cluster-22590.13152	0	0	0	11	0	0	779	5	108	0	0	0	1.36	0	0	118.34	0.68	13.57	831	POF22288.1	POF22288	400	2.03e-41	uncharacterized protein yrkc [Quercus suber]	--	--	--	--	--	--	--	--	--	P54430	191	2.73e-16	Uncharacterized protein YrkC OS=Bacillus subtilis (strain 168) OX=224308 GN=yrkC PE=4 SV=1	PF02311//PF06560//PF03079//PF01050	AraC-like ligand binding domain//Glucose-6-phosphate isomerase (GPI)//ARD/ARD' family//Mannose-6-phosphate isomerase C-terminal	GO:0005976//GO:0005985//GO:0006094//GO:0006098//GO:0006096//GO:0006355//GO:0005982	polysaccharide metabolic process//sucrose metabolic process//gluconeogenesis//pentose-phosphate shunt//glycolytic process//regulation of DNA-templated transcription//starch metabolic process	GO:0016779//GO:0004347//GO:0010309	nucleotidyltransferase activity//glucose-6-phosphate isomerase activity//acireductone dioxygenase [iron(II)-requiring] activity	GO:0005737	cytoplasm	--	--	DOWN	3.509
Cluster-23881.0	0	0	0	0	0	0	53	15	55	0	0	0	0	0	0	28.4	8.02	25.79	450	XP_002504077.1	XP_002504077	420	1.79e-51	predicted protein [Micromonas commoda] >ACO65335.1 predicted protein [Micromonas commoda]	--	--	--	--	--	K09568	FKBP1	FK506-binding protein 1	http://www.genome.jp/dbget-bin/www_bget?ko:K09568	P0CP95	448	2.47e-57	FK506-binding protein 1 OS=Cryptococcus neoformans var. neoformans serotype D (strain B-3501A) OX=283643 GN=FPR1 PE=3 SV=1	PF00254//PF05790	FKBP-type peptidyl-prolyl cis-trans isomerase//Immunoglobulin C2-set domain	GO:0007155	cell adhesion	GO:0003755	peptidyl-prolyl cis-trans isomerase activity	GO:0016020	membrane	KOG0544	FKBP-type peptidyl-prolyl cis-trans isomerase	DOWN	0
Cluster-22590.49942	153	150	133.36	59.7	82	90	22	36.01	27.94	9.41	10.94	10.79	4.17	6.02	6.55	1.91	2.75	1.99	1225	KAG9135436.1	KAG9135436	1218	9.08e-166	hypothetical protein Leryth_007198 [Lithospermum erythrorhizon]	--	--	--	--	--	--	--	--	--	Q8S8M5	740	6.49e-95	Protein ABIL1 OS=Arabidopsis thaliana OX=3702 GN=ABIL1 PE=1 SV=1	--	--	--	--	--	--	--	--	--	--	FALSE	73.7472
[truncated: 12,644 more rows]
[truncated: 17 more columns]
