# Supplementary material for: Metabolomic and Transcriptomic Analyses Reveal Changes in Active Components During the Growth and Development of Comfrey (Symphytum officinale L.)
Source: Plants (Basel). 2025 Jul 8;14(14):2088. doi: 10.3390/plants14142088 (PMC12299076; doi:10.3390/plants14142088)
Supplement: Supplementary file 1 [file plants-14-02088-s001.zip › Supplementary table4.XLSX]

## Sheet: V vs. B 
Supplementary table4: Enrichment of significant pathways in each comparison group at different periods.
Category	KEGG Classification I	KEGG Classification II	KEGG ID	Description	GeneRatio	BgRatio	Pvalue	padj	Count	geneID	up	Up_Gene_names	Down	Down_Gene_names
KEGG	Environmental Information Processing	Signal transduction	ko04016	MAPK signaling pathway - plant	50|633	526|27993	2.38717e-17	2.3633e-15	50	Cluster-22590.34787,Cluster-22590.37822,Cluster-22590.45747,Cluster-22590.48724,Cluster-22590.12823,Cluster-22590.41800,Cluster-22590.36698,Cluster-22590.40638,Cluster-22590.44812,Cluster-22590.39727,Cluster-22590.42225,Cluster-22590.39514,Cluster-22590.20008,Cluster-22590.36787,Cluster-22590.41509,Cluster-45372.0,Cluster-22590.28816,Cluster-22590.39818,Cluster-22590.5120,Cluster-22590.42566,Clus…	43	Cluster-22590.34787,Cluster-22590.37822,Cluster-22590.48724,Cluster-22590.41800,Cluster-22590.40638,Cluster-22590.44812,Cluster-22590.39727,Cluster-22590.42225,Cluster-22590.39514,Cluster-22590.36787,Cluster-22590.41509,Cluster-45372.0,Cluster-22590.28816,Cluster-22590.39818,Cluster-22590.5120,Cluster-22590.42566,Cluster-22590.25600,Cluster-47746.0,Cluster-22590.38057,Cluster-22590.40127,Cluster-…	7	Cluster-22590.45747,Cluster-22590.12823,Cluster-22590.36698,Cluster-22590.20008,Cluster-22590.22968,Cluster-22590.42586,Cluster-22590.6841
KEGG	Environmental Information Processing	Signal transduction	ko04075	Plant hormone signal transduction	48|633	603|27993	5.4009e-14	2.67344e-12	48	Cluster-22590.5120,Cluster-22590.21838,Cluster-22590.42489,Cluster-22590.42895,Cluster-22590.38719,Cluster-22590.28283,Cluster-22590.52858,Cluster-22590.22968,Cluster-22590.22822,Cluster-22590.53037,Cluster-22590.39442,Cluster-22590.56191,Cluster-22590.39818,Cluster-22590.19940,Cluster-22590.9223,Cluster-22590.39930,Cluster-47746.0,Cluster-22590.23338,Cluster-22590.45579,Cluster-22590.51186,Clust…	34	Cluster-22590.5120,Cluster-22590.21838,Cluster-22590.42489,Cluster-22590.38719,Cluster-22590.28283,Cluster-22590.22822,Cluster-22590.53037,Cluster-22590.39442,Cluster-22590.56191,Cluster-22590.39818,Cluster-22590.39930,Cluster-47746.0,Cluster-22590.23338,Cluster-22590.45579,Cluster-22590.31397,Cluster-22590.34509,Cluster-22590.29642,Cluster-22590.33183,Cluster-22590.26239,Cluster-22590.39557,Clus…	14	Cluster-22590.42895,Cluster-22590.52858,Cluster-22590.22968,Cluster-22590.19940,Cluster-22590.9223,Cluster-22590.51186,Cluster-22590.14406,Cluster-22590.59347,Cluster-22590.18645,Cluster-22590.54080,Cluster-22590.12312,Cluster-22590.13973,Cluster-22590.20008,Cluster-22590.12823
KEGG	Metabolism	Biosynthesis of other secondary metabolites	ko00940	Phenylpropanoid biosynthesis	36|633	364|27993	2.51005e-13	8.28315e-12	36	Cluster-22590.51784,Cluster-22590.43696,Cluster-22590.46333,Cluster-22590.57022,Cluster-22590.46476,Cluster-22590.38799,Cluster-22590.40924,Cluster-22590.37332,Cluster-22590.38555,Cluster-22590.36389,Cluster-22590.42691,Cluster-22590.39245,Cluster-22590.41150,Cluster-22590.39858,Cluster-22590.41749,Cluster-22590.40472,Cluster-22590.54137,Cluster-22590.44789,Cluster-22590.34403,Cluster-22590.42905…	34	Cluster-22590.51784,Cluster-22590.43696,Cluster-22590.46333,Cluster-22590.46476,Cluster-22590.38799,Cluster-22590.40924,Cluster-22590.37332,Cluster-22590.38555,Cluster-22590.36389,Cluster-22590.42691,Cluster-22590.39245,Cluster-22590.41150,Cluster-22590.39858,Cluster-22590.41749,Cluster-22590.40472,Cluster-22590.44789,Cluster-22590.34403,Cluster-22590.42905,Cluster-22590.42289,Cluster-50347.0,Clu…	2	Cluster-22590.57022,Cluster-22590.54137
KEGG	Metabolism	Biosynthesis of other secondary metabolites	ko00941	Flavonoid biosynthesis	17|633	64|27993	7.76977e-13	1.90357e-11	17	Cluster-22590.41092,Cluster-22590.44789,Cluster-22590.44682,Cluster-22590.43696,Cluster-22590.36389,Cluster-22590.34403,Cluster-22590.40472,Cluster-22590.47481,Cluster-22590.41749,Cluster-22590.40605,Cluster-22590.40660,Cluster-22590.41618,Cluster-22590.37679,Cluster-22590.40826,Cluster-22590.40864,Cluster-22590.41284,Cluster-22590.41058	17	Cluster-22590.41092,Cluster-22590.44789,Cluster-22590.44682,Cluster-22590.43696,Cluster-22590.36389,Cluster-22590.34403,Cluster-22590.40472,Cluster-22590.47481,Cluster-22590.41749,Cluster-22590.40605,Cluster-22590.40660,Cluster-22590.41618,Cluster-22590.37679,Cluster-22590.40826,Cluster-22590.40864,Cluster-22590.41284,Cluster-22590.41058	0
KEGG	Metabolism	Biosynthesis of other secondary metabolites	ko00999	Biosynthesis of secondary metabolites	17|633	65|27993	9.614e-13	1.90357e-11	17	Cluster-22590.44789,Cluster-22590.33003,Cluster-22590.36389,Cluster-22590.34403,Cluster-22590.45204,Cluster-22590.42905,Cluster-22590.45250,Cluster-22590.41350,Cluster-22590.51784,Cluster-22590.41749,Cluster-22590.39858,Cluster-22590.41551,Cluster-22590.43475,Cluster-22590.38555,Cluster-22590.41284,Cluster-22590.37679,Cluster-22590.35540	17	Cluster-22590.44789,Cluster-22590.33003,Cluster-22590.36389,Cluster-22590.34403,Cluster-22590.45204,Cluster-22590.42905,Cluster-22590.45250,Cluster-22590.41350,Cluster-22590.51784,Cluster-22590.41749,Cluster-22590.39858,Cluster-22590.41551,Cluster-22590.43475,Cluster-22590.38555,Cluster-22590.41284,Cluster-22590.37679,Cluster-22590.35540	0
KEGG	Organismal Systems	Environmental adaptation	ko04712	Circadian rhythm - plant	21|633	137|27993	1.78251e-11	2.94115e-10	21	Cluster-22590.26097,Cluster-22590.43990,Cluster-22590.36394,Cluster-22590.14663,Cluster-22590.48995,Cluster-22590.39251,Cluster-22590.33043,Cluster-22590.28442,Cluster-22590.42002,Cluster-22590.14588,Cluster-22590.39151,Cluster-22590.58234,Cluster-22590.54162,Cluster-22590.40923,Cluster-22590.40864,Cluster-22590.40972,Cluster-22590.22004,Cluster-22590.59716,Cluster-22590.31163,Cluster-22590.35659…	13	Cluster-22590.36394,Cluster-22590.48995,Cluster-22590.39251,Cluster-22590.33043,Cluster-22590.28442,Cluster-22590.42002,Cluster-22590.39151,Cluster-22590.40923,Cluster-22590.40864,Cluster-22590.40972,Cluster-22590.31163,Cluster-22590.35659,Cluster-22590.31166	8	Cluster-22590.26097,Cluster-22590.43990,Cluster-22590.14663,Cluster-22590.14588,Cluster-22590.58234,Cluster-22590.54162,Cluster-22590.22004,Cluster-22590.59716
KEGG	Metabolism	Metabolism of cofactors and vitamins	ko00130	Ubiquinone and other terpenoid-quinone biosynthesis	21|633	182|27993	1.97389e-09	2.79164e-08	21	Cluster-50548.0,Cluster-22590.43318,Cluster-22590.36389,Cluster-22590.51784,Cluster-22590.45204,Cluster-22590.47461,Cluster-22590.42905,Cluster-22590.43475,Cluster-22590.45250,Cluster-22590.41350,Cluster-22590.33003,Cluster-22590.32170,Cluster-22590.39858,Cluster-22590.40249,Cluster-22590.41551,Cluster-22590.35045,Cluster-22590.38555,Cluster-22590.41284,Cluster-22590.37801,Cluster-22590.37679,Clu…	21	Cluster-50548.0,Cluster-22590.43318,Cluster-22590.36389,Cluster-22590.51784,Cluster-22590.45204,Cluster-22590.47461,Cluster-22590.42905,Cluster-22590.43475,Cluster-22590.45250,Cluster-22590.41350,Cluster-22590.33003,Cluster-22590.32170,Cluster-22590.39858,Cluster-22590.40249,Cluster-22590.41551,Cluster-22590.35045,Cluster-22590.38555,Cluster-22590.41284,Cluster-22590.37801,Cluster-22590.37679,Clu…	0
KEGG	Organismal Systems	Environmental adaptation	ko04626	Plant-pathogen interaction	33|633	488|27993	2.05441e-08	2.54233e-07	33	Cluster-22590.28816,Cluster-22590.37822,Cluster-22590.45747,Cluster-22590.29655,Cluster-22590.38364,Cluster-22590.41736,Cluster-22590.34384,Cluster-22590.30805,Cluster-22590.31652,Cluster-22590.36614,Cluster-22590.54882,Cluster-22590.52978,Cluster-22590.44127,Cluster-22590.41509,Cluster-22590.39081,Cluster-22590.29123,Cluster-22590.24785,Cluster-22590.51702,Cluster-22590.40127,Cluster-22590.19131…	29	Cluster-22590.28816,Cluster-22590.37822,Cluster-22590.29655,Cluster-22590.38364,Cluster-22590.41736,Cluster-22590.34384,Cluster-22590.30805,Cluster-22590.31652,Cluster-22590.36614,Cluster-22590.54882,Cluster-22590.52978,Cluster-22590.44127,Cluster-22590.41509,Cluster-22590.39081,Cluster-22590.24785,Cluster-22590.51702,Cluster-22590.40127,Cluster-22590.19131,Cluster-49912.0,Cluster-22590.27980,Clu…	4	Cluster-22590.45747,Cluster-22590.29123,Cluster-22590.36830,Cluster-22590.6841
KEGG	Metabolism	Metabolism of terpenoids and polyketides	ko00906	Carotenoid biosynthesis	13|633	89|27993	2.06204e-07	2.26824e-06	13	Cluster-22590.39315,Cluster-22590.37412,Cluster-22590.17483,Cluster-22590.41535,Cluster-22590.40052,Cluster-22590.49236,Cluster-22590.41783,Cluster-22590.59818,Cluster-22590.37673,Cluster-22590.40476,Cluster-22590.37778,Cluster-22590.53957,Cluster-22590.34479	11	Cluster-22590.39315,Cluster-22590.37412,Cluster-22590.17483,Cluster-22590.41535,Cluster-22590.40052,Cluster-22590.49236,Cluster-22590.41783,Cluster-22590.37673,Cluster-22590.40476,Cluster-22590.37778,Cluster-22590.34479	2	Cluster-22590.59818,Cluster-22590.53957
KEGG	Metabolism	Biosynthesis of other secondary metabolites	ko00945	Stilbenoid, diarylheptanoid and gingerol biosynthesis	9|633	39|27993	5.54642e-07	5.49095e-06	9	Cluster-22590.44789,Cluster-22590.47481,Cluster-22590.43696,Cluster-22590.36389,Cluster-22590.34403,Cluster-22590.41749,Cluster-22590.40472,Cluster-22590.41284,Cluster-22590.37679	9	Cluster-22590.44789,Cluster-22590.47481,Cluster-22590.43696,Cluster-22590.36389,Cluster-22590.34403,Cluster-22590.41749,Cluster-22590.40472,Cluster-22590.41284,Cluster-22590.37679	0
KEGG	Metabolism	Biosynthesis of other secondary metabolites	ko00254	Aflatoxin biosynthesis	8|633	39|27993	5.10367e-06	4.5933e-05	8	Cluster-22590.27658,Cluster-22590.34642,Cluster-22590.36121,Cluster-22590.36446,Cluster-22590.38115,Cluster-22590.38507,Cluster-22590.39776,Cluster-22590.40375	8	Cluster-22590.27658,Cluster-22590.34642,Cluster-22590.36121,Cluster-22590.36446,Cluster-22590.38115,Cluster-22590.38507,Cluster-22590.39776,Cluster-22590.40375	0
KEGG	Metabolism	Amino acid metabolism	ko00360	Phenylalanine metabolism	13|633	145|27993	2.82051e-05	0.000232692	13	Cluster-22590.42691,Cluster-22590.39517,Cluster-22590.46333,Cluster-22590.46476,Cluster-22590.47461,Cluster-22590.51366,Cluster-22590.51369,Cluster-22590.41150,Cluster-22590.40249,Cluster-22590.35045,Cluster-22590.38601,Cluster-22590.40924,Cluster-22590.37801	11	Cluster-22590.42691,Cluster-22590.39517,Cluster-22590.46333,Cluster-22590.46476,Cluster-22590.47461,Cluster-22590.41150,Cluster-22590.40249,Cluster-22590.35045,Cluster-22590.38601,Cluster-22590.40924,Cluster-22590.37801	2	Cluster-22590.51366,Cluster-22590.51369
KEGG	Metabolism	Lipid metabolism	ko00591	Linoleic acid metabolism	8|633	59|27993	7.35085e-05	0.000559795	8	Cluster-22590.35244,Cluster-22590.30615,Cluster-22590.34976,Cluster-22590.38458,Cluster-22590.41183,Cluster-22590.47288,Cluster-22590.38887,Cluster-22590.43294	7	Cluster-22590.35244,Cluster-22590.34976,Cluster-22590.38458,Cluster-22590.41183,Cluster-22590.47288,Cluster-22590.38887,Cluster-22590.43294	1	Cluster-22590.30615
KEGG	Metabolism	Lipid metabolism	ko00592	alpha-Linolenic acid metabolism	19|633	344|27993	0.000246709	0.00174458	19	Cluster-22590.38887,Cluster-22590.35244,Cluster-22590.41394,Cluster-22590.33143,Cluster-22590.41183,Cluster-22590.23474,Cluster-22590.60045,Cluster-22590.38458,Cluster-22590.34976,Cluster-22590.38438,Cluster-22590.23154,Cluster-22590.39987,Cluster-22590.36786,Cluster-47438.0,Cluster-22590.23153,Cluster-22590.43294,Cluster-22590.47288,Cluster-22590.39318,Cluster-22590.30615	16	Cluster-22590.38887,Cluster-22590.35244,Cluster-22590.41394,Cluster-22590.41183,Cluster-22590.23474,Cluster-22590.38458,Cluster-22590.34976,Cluster-22590.38438,Cluster-22590.23154,Cluster-22590.39987,Cluster-22590.36786,Cluster-47438.0,Cluster-22590.23153,Cluster-22590.43294,Cluster-22590.47288,Cluster-22590.39318	3	Cluster-22590.33143,Cluster-22590.60045,Cluster-22590.30615
KEGG	Metabolism	Energy metabolism	ko00195	Photosynthesis	10|633	120|27993	0.000398632	0.00263097	10	Cluster-22590.39626,Cluster-22590.36161,Cluster-22590.38635,Cluster-22590.39585,Cluster-22590.41971,Cluster-22590.38360,Cluster-22590.43385,Cluster-22590.28102,Cluster-22590.40789,Cluster-22590.51076	8	Cluster-22590.36161,Cluster-22590.38635,Cluster-22590.39585,Cluster-22590.41971,Cluster-22590.38360,Cluster-22590.43385,Cluster-22590.40789,Cluster-22590.51076	2	Cluster-22590.39626,Cluster-22590.28102
KEGG	Metabolism	Energy metabolism	ko00196	Photosynthesis - antenna proteins	7|633	65|27993	0.000737864	0.00456553	7	Cluster-22590.41093,Cluster-22590.40621,Cluster-22590.40787,Cluster-22590.40690,Cluster-22590.39842,Cluster-22590.39708,Cluster-22590.40940	7	Cluster-22590.41093,Cluster-22590.40621,Cluster-22590.40787,Cluster-22590.40690,Cluster-22590.39842,Cluster-22590.39708,Cluster-22590.40940	0
KEGG	Metabolism	Carbohydrate metabolism	ko00500	Starch and sucrose metabolism	23|633	536|27993	0.00166219	0.00967982	23	Cluster-22590.39014,Cluster-22590.49528,Cluster-22590.57022,Cluster-22590.31067,Cluster-48998.0,Cluster-48628.0,Cluster-22590.59793,Cluster-22590.24089,Cluster-22590.20037,Cluster-22590.20036,Cluster-22590.54137,Cluster-22590.30687,Cluster-50347.0,Cluster-22590.48772,Cluster-22590.22919,Cluster-22590.40609,Cluster-22590.37771,Cluster-22590.50145,Cluster-22590.38005,Cluster-22590.24087,Cluster-225…	11	Cluster-22590.39014,Cluster-48998.0,Cluster-48628.0,Cluster-22590.20037,Cluster-22590.20036,Cluster-22590.30687,Cluster-50347.0,Cluster-22590.40609,Cluster-22590.37771,Cluster-22590.42289,Cluster-22590.51718	12	Cluster-22590.49528,Cluster-22590.57022,Cluster-22590.31067,Cluster-22590.59793,Cluster-22590.24089,Cluster-22590.54137,Cluster-22590.48772,Cluster-22590.22919,Cluster-22590.50145,Cluster-22590.38005,Cluster-22590.24087,Cluster-22590.42703
KEGG	Metabolism	Amino acid metabolism	ko00400	Phenylalanine, tyrosine and tryptophan biosynthesis	12|633	214|27993	0.00288355	0.0158595	12	Cluster-22590.29689,Cluster-22590.42247,Cluster-22590.41989,Cluster-22590.37498,Cluster-22590.40249,Cluster-22590.40773,Cluster-22590.44613,Cluster-22590.39847,Cluster-22590.41746,Cluster-22590.51219,Cluster-22590.37770,Cluster-22590.39603	12	Cluster-22590.29689,Cluster-22590.42247,Cluster-22590.41989,Cluster-22590.37498,Cluster-22590.40249,Cluster-22590.40773,Cluster-22590.44613,Cluster-22590.39847,Cluster-22590.41746,Cluster-22590.51219,Cluster-22590.37770,Cluster-22590.39603	0
V, vegetative period; B, blooming period; M, maturity period.

## Sheet: B vs. M
Supplementary table4: Enrichment of significant pathways in each comparison group at different periods.
Category	KEGG Classification I	KEGG Classification II	KEGG ID	Description	GeneRatio	BgRatio	Pvalue	padj	Count	geneID	up	Up_Gene_names	Down	Down_Gene_names
KEGG	Genetic Information Processing	Translation	ko03010	Ribosome	975|3507	3416|27993	2.97435e-82	3.45025e-80	975	Cluster-22590.7916,Cluster-22590.7603,Cluster-22590.4090,Cluster-22590.7601,Cluster-22334.0,Cluster-32278.1,Cluster-22590.64122,Cluster-4028.1,Cluster-22590.64856,Cluster-22590.4157,Cluster-29744.0,Cluster-26778.0,Cluster-22590.64315,Cluster-22590.4252,Cluster-22590.4256,Cluster-22590.4258,Cluster-22590.5300,Cluster-22590.12893,Cluster-22590.6379,Cluster-22590.3270,Cluster-22590.6373,Cluster-2259…	0		975	Cluster-22590.7916,Cluster-22590.7603,Cluster-22590.4090,Cluster-22590.7601,Cluster-22334.0,Cluster-32278.1,Cluster-22590.64122,Cluster-4028.1,Cluster-22590.64856,Cluster-22590.4157,Cluster-29744.0,Cluster-26778.0,Cluster-22590.64315,Cluster-22590.4252,Cluster-22590.4256,Cluster-22590.4258,Cluster-22590.5300,Cluster-22590.12893,Cluster-22590.6379,Cluster-22590.3270,Cluster-22590.6373,Cluster-2259…
KEGG	Metabolism	Carbohydrate metabolism	ko00010	Glycolysis / Gluconeogenesis	270|3507	1281|27993	3.30428e-09	1.91648e-07	270	Cluster-22590.65230,Cluster-22590.7445,Cluster-22590.4604,Cluster-21255.0,Cluster-33988.0,Cluster-22590.7857,Cluster-22590.65660,Cluster-22590.7855,Cluster-22590.7854,Cluster-22590.64000,Cluster-22590.6873,Cluster-20833.0,Cluster-22590.3053,Cluster-24678.0,Cluster-23761.0,Cluster-22590.7671,Cluster-18224.0,Cluster-28117.0,Cluster-32456.0,Cluster-22590.6980,Cluster-33988.2,Cluster-22590.5415,Clust…	1	Cluster-22590.39971	269	Cluster-22590.65230,Cluster-22590.7445,Cluster-22590.4604,Cluster-21255.0,Cluster-33988.0,Cluster-22590.7857,Cluster-22590.65660,Cluster-22590.7855,Cluster-22590.7854,Cluster-22590.64000,Cluster-22590.6873,Cluster-20833.0,Cluster-22590.3053,Cluster-24678.0,Cluster-23761.0,Cluster-22590.7671,Cluster-18224.0,Cluster-28117.0,Cluster-32456.0,Cluster-22590.6980,Cluster-33988.2,Cluster-22590.5415,Clust…
KEGG	Metabolism	Carbohydrate metabolism	ko00020	Citrate cycle (TCA cycle)	220|3507	1017|27993	1.64826e-08	4.44283e-07	220	Cluster-26798.0,Cluster-22590.65230,Cluster-22590.66320,Cluster-22590.2921,Cluster-29306.0,Cluster-22590.4152,Cluster-22590.4240,Cluster-22590.4160,Cluster-22590.4251,Cluster-26140.0,Cluster-22590.3685,Cluster-22590.62781,Cluster-22590.6980,Cluster-22590.4403,Cluster-22590.3681,Cluster-20784.0,Cluster-26961.3,Cluster-22590.7570,Cluster-22590.7571,Cluster-22590.5386,Cluster-27444.0,Cluster-20265.0…	0		220	Cluster-26798.0,Cluster-22590.65230,Cluster-22590.66320,Cluster-22590.2921,Cluster-29306.0,Cluster-22590.4152,Cluster-22590.4240,Cluster-22590.4160,Cluster-22590.4251,Cluster-26140.0,Cluster-22590.3685,Cluster-22590.62781,Cluster-22590.6980,Cluster-22590.4403,Cluster-22590.3681,Cluster-20784.0,Cluster-26961.3,Cluster-22590.7570,Cluster-22590.7571,Cluster-22590.5386,Cluster-27444.0,Cluster-20265.0…
KEGG	Metabolism	Metabolism of terpenoids and polyketides	ko00903	Limonene and pinene degradation	69|3507	213|27993	1.74596e-08	4.44283e-07	69	Cluster-22590.66456,Cluster-22590.63857,Cluster-852.1,Cluster-3423.0,Cluster-22590.7671,Cluster-22590.7715,Cluster-22590.610,Cluster-22590.6873,Cluster-22590.7283,Cluster-33999.1,Cluster-22590.12751,Cluster-22590.13289,Cluster-22590.64019,Cluster-22590.958,Cluster-22590.8741,Cluster-13527.4,Cluster-22590.4394,Cluster-22590.8951,Cluster-22590.12621,Cluster-16992.1,Cluster-22590.8740,Cluster-22590.…	0		69	Cluster-22590.66456,Cluster-22590.63857,Cluster-852.1,Cluster-3423.0,Cluster-22590.7671,Cluster-22590.7715,Cluster-22590.610,Cluster-22590.6873,Cluster-22590.7283,Cluster-33999.1,Cluster-22590.12751,Cluster-22590.13289,Cluster-22590.64019,Cluster-22590.958,Cluster-22590.8741,Cluster-13527.4,Cluster-22590.4394,Cluster-22590.8951,Cluster-22590.12621,Cluster-16992.1,Cluster-22590.8740,Cluster-22590.…
KEGG	Metabolism	Carbohydrate metabolism	ko00620	Pyruvate metabolism	234|3507	1102|27993	2.18721e-08	4.44283e-07	234	Cluster-22590.65230,Cluster-22590.7445,Cluster-22590.4159,Cluster-22590.63857,Cluster-30234.0,Cluster-22590.610,Cluster-22590.4240,Cluster-22590.6873,Cluster-22590.4399,Cluster-22590.3053,Cluster-18224.0,Cluster-22590.8950,Cluster-22590.4650,Cluster-21855.1,Cluster-22590.66291,Cluster-22590.4653,Cluster-20404.1,Cluster-22590.64928,Cluster-22590.7999,Cluster-22590.5386,Cluster-22117.0,Cluster-2259…	1	Cluster-22590.35992	233	Cluster-22590.65230,Cluster-22590.7445,Cluster-22590.4159,Cluster-22590.63857,Cluster-30234.0,Cluster-22590.610,Cluster-22590.4240,Cluster-22590.6873,Cluster-22590.4399,Cluster-22590.3053,Cluster-18224.0,Cluster-22590.8950,Cluster-22590.4650,Cluster-21855.1,Cluster-22590.66291,Cluster-22590.4653,Cluster-20404.1,Cluster-22590.64928,Cluster-22590.7999,Cluster-22590.5386,Cluster-22117.0,Cluster-2259…
KEGG	Metabolism	Energy metabolism	ko00190	Oxidative phosphorylation	282|3507	1384|27993	2.29801e-08	4.44283e-07	282	Cluster-26798.0,Cluster-22590.63500,Cluster-22590.66580,Cluster-22590.63042,Cluster-22590.63704,Cluster-19462.0,Cluster-22590.47789,Cluster-22590.63508,Cluster-29758.0,Cluster-22590.64613,Cluster-22590.13038,Cluster-32193.0,Cluster-22590.7449,Cluster-21195.0,Cluster-22590.3654,Cluster-20186.0,Cluster-22590.5382,Cluster-22590.3040,Cluster-22279.0,Cluster-22590.67966,Cluster-22590.67965,Cluster-225…	0		282	Cluster-26798.0,Cluster-22590.63500,Cluster-22590.66580,Cluster-22590.63042,Cluster-22590.63704,Cluster-19462.0,Cluster-22590.47789,Cluster-22590.63508,Cluster-29758.0,Cluster-22590.64613,Cluster-22590.13038,Cluster-32193.0,Cluster-22590.7449,Cluster-21195.0,Cluster-22590.3654,Cluster-20186.0,Cluster-22590.5382,Cluster-22590.3040,Cluster-22279.0,Cluster-22590.67966,Cluster-22590.67965,Cluster-225…
KEGG	Metabolism	Carbohydrate metabolism	ko00630	Glyoxylate and dicarboxylate metabolism	247|3507	1227|27993	3.87062e-07	6.41416e-06	247	Cluster-22590.5381,Cluster-22590.66582,Cluster-22590.66581,Cluster-22590.66320,Cluster-22590.66586,Cluster-22590.66585,Cluster-22590.7445,Cluster-30234.0,Cluster-22590.4152,Cluster-22590.7757,Cluster-22590.4159,Cluster-22590.12773,Cluster-22590.4251,Cluster-26140.0,Cluster-22590.5638,Cluster-36688.0,Cluster-14991.1,Cluster-22590.62781,Cluster-28652.0,Cluster-22590.14063,Cluster-30712.0,Cluster-22…	1	Cluster-22590.47297	246	Cluster-22590.5381,Cluster-22590.66582,Cluster-22590.66581,Cluster-22590.66320,Cluster-22590.66586,Cluster-22590.66585,Cluster-22590.7445,Cluster-30234.0,Cluster-22590.4152,Cluster-22590.7757,Cluster-22590.4159,Cluster-22590.12773,Cluster-22590.4251,Cluster-26140.0,Cluster-22590.5638,Cluster-36688.0,Cluster-14991.1,Cluster-22590.62781,Cluster-28652.0,Cluster-22590.14063,Cluster-30712.0,Cluster-22…
KEGG	Metabolism	Amino acid metabolism	ko00310	Lysine degradation	94|3507	399|27993	1.29274e-05	0.000187447	94	Cluster-22590.63857,Cluster-22590.7288,Cluster-30234.0,Cluster-22590.610,Cluster-22590.6873,Cluster-22590.594,Cluster-22590.3053,Cluster-22590.8740,Cluster-22590.4650,Cluster-22590.4394,Cluster-22590.4061,Cluster-22590.8741,Cluster-22590.66456,Cluster-19369.0,Cluster-22590.4790,Cluster-22590.7755,Cluster-33999.1,Cluster-33999.0,Cluster-22590.66512,Cluster-22590.6214,Cluster-22590.728,Cluster-852.…	1	Cluster-22590.50991	93	Cluster-22590.63857,Cluster-22590.7288,Cluster-30234.0,Cluster-22590.610,Cluster-22590.6873,Cluster-22590.594,Cluster-22590.3053,Cluster-22590.8740,Cluster-22590.4650,Cluster-22590.4394,Cluster-22590.4061,Cluster-22590.8741,Cluster-22590.66456,Cluster-19369.0,Cluster-22590.4790,Cluster-22590.7755,Cluster-33999.1,Cluster-33999.0,Cluster-22590.66512,Cluster-22590.6214,Cluster-22590.728,Cluster-852.…
KEGG	Metabolism	Amino acid metabolism	ko00380	Tryptophan metabolism	113|3507	511|27993	2.08492e-05	0.000268722	113	Cluster-22590.5381,Cluster-22590.63857,Cluster-22590.7288,Cluster-30234.0,Cluster-22590.610,Cluster-22590.6873,Cluster-22590.12773,Cluster-22590.3053,Cluster-22590.8740,Cluster-22590.4650,Cluster-22590.4394,Cluster-21646.4,Cluster-21646.3,Cluster-22590.4061,Cluster-22590.8741,Cluster-22590.64132,Cluster-22590.67917,Cluster-22590.66456,Cluster-19369.0,Cluster-22590.4790,Cluster-22590.7755,Cluster-…	0		113	Cluster-22590.5381,Cluster-22590.63857,Cluster-22590.7288,Cluster-30234.0,Cluster-22590.610,Cluster-22590.6873,Cluster-22590.12773,Cluster-22590.3053,Cluster-22590.8740,Cluster-22590.4650,Cluster-22590.4394,Cluster-21646.4,Cluster-21646.3,Cluster-22590.4061,Cluster-22590.8741,Cluster-22590.64132,Cluster-22590.67917,Cluster-22590.66456,Cluster-19369.0,Cluster-22590.4790,Cluster-22590.7755,Cluster-…
KEGG	Metabolism	Amino acid metabolism	ko00340	Histidine metabolism	72|3507	288|27993	2.55281e-05	0.000296125	72	Cluster-22590.66456,Cluster-22590.63857,Cluster-852.1,Cluster-3423.0,Cluster-22590.7671,Cluster-22590.7715,Cluster-22590.610,Cluster-22590.64443,Cluster-22590.6873,Cluster-22590.7283,Cluster-33999.1,Cluster-22590.12751,Cluster-22590.13289,Cluster-22590.64019,Cluster-22590.958,Cluster-22590.8741,Cluster-13527.4,Cluster-22590.4394,Cluster-22590.8951,Cluster-22590.12621,Cluster-16992.1,Cluster-22590…	0		72	Cluster-22590.66456,Cluster-22590.63857,Cluster-852.1,Cluster-3423.0,Cluster-22590.7671,Cluster-22590.7715,Cluster-22590.610,Cluster-22590.64443,Cluster-22590.6873,Cluster-22590.7283,Cluster-33999.1,Cluster-22590.12751,Cluster-22590.13289,Cluster-22590.64019,Cluster-22590.958,Cluster-22590.8741,Cluster-13527.4,Cluster-22590.4394,Cluster-22590.8951,Cluster-22590.12621,Cluster-16992.1,Cluster-22590…
KEGG	Metabolism	Energy metabolism	ko00710	Carbon fixation in photosynthetic organisms	140|3507	728|27993	0.000628152	0.00662415	140	Cluster-22590.65230,Cluster-21255.0,Cluster-22590.7857,Cluster-22590.7855,Cluster-22590.7609,Cluster-22590.7853,Cluster-22590.4251,Cluster-22590.67104,Cluster-22590.67105,Cluster-28117.0,Cluster-22590.62781,Cluster-22590.5415,Cluster-22590.1173,Cluster-22590.4795,Cluster-22590.64558,Cluster-22590.62139,Cluster-22590.3931,Cluster-22590.3933,Cluster-22590.64551,Cluster-22590.64556,Cluster-22590.645…	2	Cluster-22590.35992,Cluster-22590.39971	138	Cluster-22590.65230,Cluster-21255.0,Cluster-22590.7857,Cluster-22590.7855,Cluster-22590.7609,Cluster-22590.7853,Cluster-22590.4251,Cluster-22590.67104,Cluster-22590.67105,Cluster-28117.0,Cluster-22590.62781,Cluster-22590.5415,Cluster-22590.1173,Cluster-22590.4795,Cluster-22590.64558,Cluster-22590.62139,Cluster-22590.3931,Cluster-22590.3933,Cluster-22590.64551,Cluster-22590.64556,Cluster-22590.645…
KEGG	Metabolism	Lipid metabolism	ko00071	Fatty acid degradation	118|3507	614|27993	0.00161646	0.0156258	118	Cluster-22590.63857,Cluster-30234.0,Cluster-22590.610,Cluster-22590.64443,Cluster-22590.64000,Cluster-22590.6873,Cluster-22590.3053,Cluster-22943.0,Cluster-28451.0,Cluster-22590.8740,Cluster-22590.4650,Cluster-22590.4394,Cluster-22590.8050,Cluster-22590.4061,Cluster-22590.8741,Cluster-22590.8076,Cluster-22590.67691,Cluster-22590.2643,Cluster-13522.0,Cluster-13522.2,Cluster-22590.66456,Cluster-225…	0		118	Cluster-22590.63857,Cluster-30234.0,Cluster-22590.610,Cluster-22590.64443,Cluster-22590.64000,Cluster-22590.6873,Cluster-22590.3053,Cluster-22943.0,Cluster-28451.0,Cluster-22590.8740,Cluster-22590.4650,Cluster-22590.4394,Cluster-22590.8050,Cluster-22590.4061,Cluster-22590.8741,Cluster-22590.8076,Cluster-22590.67691,Cluster-22590.2643,Cluster-13522.0,Cluster-13522.2,Cluster-22590.66456,Cluster-225…
KEGG	Metabolism	Carbohydrate metabolism	ko00053	Ascorbate and aldarate metabolism	78|3507	379|27993	0.0020473	0.0182682	78	Cluster-22590.66456,Cluster-22590.63857,Cluster-852.1,Cluster-3423.0,Cluster-22590.7671,Cluster-22590.7715,Cluster-22590.610,Cluster-22590.64443,Cluster-22590.6873,Cluster-22590.7283,Cluster-33999.1,Cluster-22590.12751,Cluster-22590.13289,Cluster-22590.64019,Cluster-22590.958,Cluster-22590.8741,Cluster-13527.4,Cluster-22590.4394,Cluster-22590.8951,Cluster-22590.12621,Cluster-16992.1,Cluster-22590…	0		78	Cluster-22590.66456,Cluster-22590.63857,Cluster-852.1,Cluster-3423.0,Cluster-22590.7671,Cluster-22590.7715,Cluster-22590.610,Cluster-22590.64443,Cluster-22590.6873,Cluster-22590.7283,Cluster-33999.1,Cluster-22590.12751,Cluster-22590.13289,Cluster-22590.64019,Cluster-22590.958,Cluster-22590.8741,Cluster-13527.4,Cluster-22590.4394,Cluster-22590.8951,Cluster-22590.12621,Cluster-16992.1,Cluster-22590…
KEGG	Metabolism	Carbohydrate metabolism	ko00030	Pentose phosphate pathway	106|3507	558|27993	0.0036393	0.0301542	106	Cluster-22590.9957,Cluster-22590.64658,Cluster-22590.9958,Cluster-18465.0,Cluster-20833.0,Cluster-22590.4018,Cluster-23761.0,Cluster-22590.66978,Cluster-31087.0,Cluster-22590.65025,Cluster-22590.4014,Cluster-22590.1173,Cluster-45176.0,Cluster-22590.64558,Cluster-22590.8072,Cluster-19199.1,Cluster-22590.64557,Cluster-22590.64554,Cluster-22590.1366,Cluster-21933.0,Cluster-22590.1368,Cluster-22590.6…	2	Cluster-22590.39971,Cluster-22590.18184	104	Cluster-22590.9957,Cluster-22590.64658,Cluster-22590.9958,Cluster-18465.0,Cluster-20833.0,Cluster-22590.4018,Cluster-23761.0,Cluster-22590.66978,Cluster-31087.0,Cluster-22590.65025,Cluster-22590.4014,Cluster-22590.1173,Cluster-45176.0,Cluster-22590.64558,Cluster-22590.8072,Cluster-19199.1,Cluster-22590.64557,Cluster-22590.64554,Cluster-22590.1366,Cluster-21933.0,Cluster-22590.1368,Cluster-22590.6…
KEGG	Metabolism	Lipid metabolism	ko00561	Glycerolipid metabolism	86|3507	448|27993	0.00644418	0.049835	86	Cluster-22590.63857,Cluster-33988.2,Cluster-33988.0,Cluster-22590.610,Cluster-22590.6873,Cluster-22590.3053,Cluster-22590.8740,Cluster-22590.4650,Cluster-22590.4394,Cluster-22590.8622,Cluster-22590.4061,Cluster-22590.8741,Cluster-22590.758,Cluster-22590.757,Cluster-35521.0,Cluster-22590.4129,Cluster-22590.66456,Cluster-19369.0,Cluster-22590.7283,Cluster-22590.1481,Cluster-22590.7755,Cluster-33999…	1	Cluster-49757.0	85	Cluster-22590.63857,Cluster-33988.2,Cluster-33988.0,Cluster-22590.610,Cluster-22590.6873,Cluster-22590.3053,Cluster-22590.8740,Cluster-22590.4650,Cluster-22590.4394,Cluster-22590.8622,Cluster-22590.4061,Cluster-22590.8741,Cluster-22590.758,Cluster-22590.757,Cluster-35521.0,Cluster-22590.4129,Cluster-22590.66456,Cluster-19369.0,Cluster-22590.7283,Cluster-22590.1481,Cluster-22590.7755,Cluster-33999…
V, vegetative period; B, blooming period; M, maturity period.

## Sheet: V vs. M
Supplementary table4: Enrichment of significant pathways in each comparison group at different periods.
Category	KEGG Classification I	KEGG Classification II	KEGG ID	Description	GeneRatio	BgRatio	Pvalue	padj	Count	geneID	up	Up_Gene_names	Down	Down_Gene_names
KEGG	Genetic Information Processing	Translation	ko03010	Ribosome	1127|4659	3416|27993	2.87701e-63	3.62503e-61	1127	Cluster-22590.7916,Cluster-22590.7603,Cluster-29744.0,Cluster-22590.7601,Cluster-22590.2548,Cluster-22590.61442,Cluster-4028.1,Cluster-22590.64856,Cluster-37585.1,Cluster-22590.7600,Cluster-26778.0,Cluster-28617.1,Cluster-22590.4252,Cluster-22590.4256,Cluster-22590.3205,Cluster-22590.4258,Cluster-22590.5300,Cluster-35948.0,Cluster-22590.39091,Cluster-22590.12893,Cluster-22590.67227,Cluster-22590.…	33	Cluster-22590.39091,Cluster-22590.35581,Cluster-22590.41316,Cluster-22590.40143,Cluster-22590.39216,Cluster-22590.28166,Cluster-22590.40700,Cluster-22590.38277,Cluster-22590.39026,Cluster-22590.39147,Cluster-22590.38127,Cluster-22590.40951,Cluster-22590.39753,Cluster-22590.39882,Cluster-22590.40711,Cluster-22590.40494,Cluster-22590.40301,Cluster-22590.39110,Cluster-22590.36573,Cluster-22590.41145…	1094	Cluster-22590.7916,Cluster-22590.7603,Cluster-29744.0,Cluster-22590.7601,Cluster-22590.2548,Cluster-22590.61442,Cluster-4028.1,Cluster-22590.64856,Cluster-37585.1,Cluster-22590.7600,Cluster-26778.0,Cluster-28617.1,Cluster-22590.4252,Cluster-22590.4256,Cluster-22590.3205,Cluster-22590.4258,Cluster-22590.5300,Cluster-35948.0,Cluster-22590.12893,Cluster-22590.67227,Cluster-22590.6379,Cluster-22590.6…
KEGG	Metabolism	Carbohydrate metabolism	ko00010	Glycolysis / Gluconeogenesis	358|4659	1281|27993	1.48996e-11	9.38678e-10	358	Cluster-22590.63857,Cluster-22590.7857,Cluster-22590.7855,Cluster-22590.7854,Cluster-22590.7853,Cluster-22590.39640,Cluster-22590.4304,Cluster-33332.0,Cluster-32456.0,Cluster-22590.4394,Cluster-22590.5415,Cluster-22590.1175,Cluster-22590.5419,Cluster-22590.33071,Cluster-22590.3931,Cluster-22590.3933,Cluster-22590.4324,Cluster-22590.5345,Cluster-22590.4326,Cluster-22590.4322,Cluster-22590.4323,Clu…	33	Cluster-22590.39640,Cluster-22590.33071,Cluster-22590.42684,Cluster-22590.39162,Cluster-22590.41817,Cluster-47438.0,Cluster-22590.42593,Cluster-22590.25091,Cluster-48109.0,Cluster-22590.40092,Cluster-22590.40803,Cluster-22590.45784,Cluster-22590.25710,Cluster-22590.41352,Cluster-22590.40832,Cluster-49533.0,Cluster-22590.40695,Cluster-22590.35846,Cluster-49333.0,Cluster-22590.39802,Cluster-22590.3…	325	Cluster-22590.63857,Cluster-22590.7857,Cluster-22590.7855,Cluster-22590.7854,Cluster-22590.7853,Cluster-22590.4304,Cluster-33332.0,Cluster-32456.0,Cluster-22590.4394,Cluster-22590.5415,Cluster-22590.1175,Cluster-22590.5419,Cluster-22590.3931,Cluster-22590.3933,Cluster-22590.4324,Cluster-22590.5345,Cluster-22590.4326,Cluster-22590.4322,Cluster-22590.4323,Cluster-22590.6873,Cluster-37236.0,Cluster-…
KEGG	Metabolism	Carbohydrate metabolism	ko00630	Glyoxylate and dicarboxylate metabolism	326|4659	1227|27993	1.08635e-08	4.17069e-07	326	Cluster-22590.5381,Cluster-22590.40064,Cluster-22590.66581,Cluster-22590.66320,Cluster-22590.66586,Cluster-22590.66585,Cluster-22590.7445,Cluster-30234.0,Cluster-22590.4193,Cluster-22590.4150,Cluster-22590.4159,Cluster-22590.6747,Cluster-22590.54780,Cluster-36688.0,Cluster-22590.5638,Cluster-33332.0,Cluster-22590.13647,Cluster-22590.64318,Cluster-22590.3049,Cluster-21646.4,Cluster-22590.64928,Clu…	35	Cluster-22590.40064,Cluster-22590.39228,Cluster-22590.39795,Cluster-22590.40343,Cluster-22590.40363,Cluster-22590.40194,Cluster-22590.41352,Cluster-22590.40983,Cluster-22590.38974,Cluster-22590.44793,Cluster-22590.39108,Cluster-22590.40644,Cluster-22590.34307,Cluster-22590.47297,Cluster-22590.39295,Cluster-22590.42796,Cluster-22590.40573,Cluster-22590.40576,Cluster-22590.40581,Cluster-22590.39701…	291	Cluster-22590.5381,Cluster-22590.66581,Cluster-22590.66320,Cluster-22590.66586,Cluster-22590.66585,Cluster-22590.7445,Cluster-30234.0,Cluster-22590.4193,Cluster-22590.4150,Cluster-22590.4159,Cluster-22590.6747,Cluster-22590.54780,Cluster-36688.0,Cluster-22590.5638,Cluster-33332.0,Cluster-22590.13647,Cluster-22590.64318,Cluster-22590.3049,Cluster-21646.4,Cluster-22590.64928,Cluster-22590.4703,Clus…
KEGG	Metabolism	Metabolism of terpenoids and polyketides	ko00903	Limonene and pinene degradation	85|4659	213|27993	1.32403e-08	4.17069e-07	85	Cluster-22590.66456,Cluster-22590.63857,Cluster-852.1,Cluster-3423.0,Cluster-22590.64100,Cluster-22590.7962,Cluster-22590.33071,Cluster-22590.610,Cluster-22590.66512,Cluster-37236.0,Cluster-22590.5028,Cluster-22590.7283,Cluster-22590.4060,Cluster-22590.170,Cluster-33999.1,Cluster-22590.12751,Cluster-22590.4061,Cluster-22590.5026,Cluster-22590.64019,Cluster-22590.63845,Cluster-22590.958,Cluster-22…	2	Cluster-22590.33071,Cluster-22590.40092	83	Cluster-22590.66456,Cluster-22590.63857,Cluster-852.1,Cluster-3423.0,Cluster-22590.64100,Cluster-22590.7962,Cluster-22590.610,Cluster-22590.66512,Cluster-37236.0,Cluster-22590.5028,Cluster-22590.7283,Cluster-22590.4060,Cluster-22590.170,Cluster-33999.1,Cluster-22590.12751,Cluster-22590.4061,Cluster-22590.5026,Cluster-22590.64019,Cluster-22590.63845,Cluster-22590.958,Cluster-22590.8741,Cluster-135…
KEGG	Metabolism	Carbohydrate metabolism	ko00620	Pyruvate metabolism	292|4659	1102|27993	7.69838e-08	1.93999e-06	292	Cluster-22590.65230,Cluster-22590.7445,Cluster-22590.5026,Cluster-22590.8950,Cluster-22590.63857,Cluster-30234.0,Cluster-22590.610,Cluster-37236.0,Cluster-22590.5028,Cluster-22590.7283,Cluster-22590.41741,Cluster-22590.4399,Cluster-33999.1,Cluster-22590.2067,Cluster-22590.35034,Cluster-22590.559,Cluster-33332.0,Cluster-22616.0,Cluster-22590.62781,Cluster-22590.4394,Cluster-22590.66291,Cluster-225…	21	Cluster-22590.41741,Cluster-22590.35034,Cluster-22590.33071,Cluster-22590.41817,Cluster-22590.41352,Cluster-22590.35992,Cluster-22590.25710,Cluster-22590.39776,Cluster-22590.42010,Cluster-22590.38912,Cluster-22590.38507,Cluster-22590.40092,Cluster-22590.46736,Cluster-22590.41075,Cluster-22590.45784,Cluster-50293.0,Cluster-22590.27658,Cluster-22590.32944,Cluster-22590.36446,Cluster-22590.39162,Clu…	271	Cluster-22590.65230,Cluster-22590.7445,Cluster-22590.5026,Cluster-22590.8950,Cluster-22590.63857,Cluster-30234.0,Cluster-22590.610,Cluster-37236.0,Cluster-22590.5028,Cluster-22590.7283,Cluster-22590.4399,Cluster-33999.1,Cluster-22590.2067,Cluster-22590.559,Cluster-33332.0,Cluster-22616.0,Cluster-22590.62781,Cluster-22590.4394,Cluster-22590.66291,Cluster-22590.59635,Cluster-22590.1172,Cluster-2696…
KEGG	Metabolism	Energy metabolism	ko00196	Photosynthesis - antenna proteins	37|4659	65|27993	3.08847e-07	6.4858e-06	37	Cluster-22590.41093,Cluster-22590.15663,Cluster-22590.40531,Cluster-22590.40069,Cluster-22590.39294,Cluster-22590.39706,Cluster-22590.42343,Cluster-22590.39708,Cluster-22590.40940,Cluster-22590.40416,Cluster-22590.39262,Cluster-22590.40462,Cluster-22590.39546,Cluster-22590.36985,Cluster-22590.39952,Cluster-22590.39935,Cluster-22590.9710,Cluster-22590.40023,Cluster-22590.40690,Cluster-22590.40352,…	37	Cluster-22590.41093,Cluster-22590.15663,Cluster-22590.40531,Cluster-22590.40069,Cluster-22590.39294,Cluster-22590.39706,Cluster-22590.42343,Cluster-22590.39708,Cluster-22590.40940,Cluster-22590.40416,Cluster-22590.39262,Cluster-22590.40462,Cluster-22590.39546,Cluster-22590.36985,Cluster-22590.39952,Cluster-22590.39935,Cluster-22590.9710,Cluster-22590.40023,Cluster-22590.40690,Cluster-22590.40352,…	0
KEGG	Metabolism	Carbohydrate metabolism	ko00020	Citrate cycle (TCA cycle)	266|4659	1017|27993	6.92535e-07	1.24656e-05	266	Cluster-22590.65230,Cluster-22590.2921,Cluster-22590.66320,Cluster-33197.0,Cluster-29306.0,Cluster-22590.4152,Cluster-22590.4150,Cluster-22590.19267,Cluster-22590.6747,Cluster-22590.3685,Cluster-22590.62781,Cluster-21855.1,Cluster-22590.4403,Cluster-22590.3681,Cluster-20784.0,Cluster-22590.67330,Cluster-22590.1175,Cluster-22590.7570,Cluster-22590.7571,Cluster-22590.5386,Cluster-22590.5419,Cluster…	10	Cluster-22590.19267,Cluster-22590.41352,Cluster-22590.25710,Cluster-22590.38912,Cluster-49163.1,Cluster-49163.0,Cluster-46193.0,Cluster-22590.46736,Cluster-22590.45784,Cluster-22590.32944	256	Cluster-22590.65230,Cluster-22590.2921,Cluster-22590.66320,Cluster-33197.0,Cluster-29306.0,Cluster-22590.4152,Cluster-22590.4150,Cluster-22590.6747,Cluster-22590.3685,Cluster-22590.62781,Cluster-21855.1,Cluster-22590.4403,Cluster-22590.3681,Cluster-20784.0,Cluster-22590.67330,Cluster-22590.1175,Cluster-22590.7570,Cluster-22590.7571,Cluster-22590.5386,Cluster-22590.5419,Cluster-27444.0,Cluster-225…
KEGG	Metabolism	Energy metabolism	ko00710	Carbon fixation in photosynthetic organisms	200|4659	728|27993	1.17363e-06	1.84846e-05	200	Cluster-22590.65230,Cluster-22590.40738,Cluster-22590.39158,Cluster-22590.36921,Cluster-22590.36923,Cluster-22590.4795,Cluster-22590.7855,Cluster-22590.7854,Cluster-22590.7853,Cluster-22590.37470,Cluster-22590.67104,Cluster-22590.67105,Cluster-28117.0,Cluster-22590.62781,Cluster-21255.0,Cluster-22590.5415,Cluster-22590.1173,Cluster-33676.0,Cluster-22590.39228,Cluster-22590.7857,Cluster-22590.6480…	45	Cluster-22590.40738,Cluster-22590.39158,Cluster-22590.36921,Cluster-22590.36923,Cluster-22590.37470,Cluster-22590.39228,Cluster-22590.35474,Cluster-22590.48739,Cluster-22590.39790,Cluster-22590.35846,Cluster-22590.40126,Cluster-22590.40194,Cluster-22590.40983,Cluster-22590.40121,Cluster-49333.0,Cluster-22590.39802,Cluster-22590.35992,Cluster-22590.42593,Cluster-22590.40258,Cluster-22590.39971,Clu…	155	Cluster-22590.65230,Cluster-22590.4795,Cluster-22590.7855,Cluster-22590.7854,Cluster-22590.7853,Cluster-22590.67104,Cluster-22590.67105,Cluster-28117.0,Cluster-22590.62781,Cluster-21255.0,Cluster-22590.5415,Cluster-22590.1173,Cluster-33676.0,Cluster-22590.7857,Cluster-22590.64806,Cluster-22590.62139,Cluster-22590.3931,Cluster-22590.3933,Cluster-22590.64552,Cluster-22590.64556,Cluster-22590.64557,…
KEGG	Metabolism	Energy metabolism	ko00190	Oxidative phosphorylation	343|4659	1384|27993	1.38034e-06	1.93248e-05	343	Cluster-22590.63500,Cluster-22590.44172,Cluster-22590.63508,Cluster-22590.64544,Cluster-22590.67060,Cluster-22590.5413,Cluster-22590.39791,Cluster-37251.0,Cluster-22590.5788,Cluster-39598.0,Cluster-25711.0,Cluster-22590.6107,Cluster-22590.7828,Cluster-22590.66214,Cluster-22590.66218,Cluster-22590.33586,Cluster-22590.6991,Cluster-22590.13772,Cluster-25264.1,Cluster-20186.0,Cluster-25077.0,Cluster-…	7	Cluster-22590.44172,Cluster-22590.39791,Cluster-22590.33586,Cluster-22590.47818,Cluster-22590.42335,Cluster-22590.41128,Cluster-22590.40071	336	Cluster-22590.63500,Cluster-22590.63508,Cluster-22590.64544,Cluster-22590.67060,Cluster-22590.5413,Cluster-37251.0,Cluster-22590.5788,Cluster-39598.0,Cluster-25711.0,Cluster-22590.6107,Cluster-22590.7828,Cluster-22590.66214,Cluster-22590.66218,Cluster-22590.6991,Cluster-22590.13772,Cluster-25264.1,Cluster-20186.0,Cluster-25077.0,Cluster-22590.6639,Cluster-17509.0,Cluster-19344.0,Cluster-39366.0,C…
KEGG	Metabolism	Amino acid metabolism	ko00310	Lysine degradation	120|4659	399|27993	5.48676e-06	6.91331e-05	120	Cluster-22590.63857,Cluster-22590.5026,Cluster-22590.7288,Cluster-22590.592,Cluster-22590.610,Cluster-22590.5028,Cluster-22590.7283,Cluster-22590.594,Cluster-22590.3053,Cluster-22590.66456,Cluster-22590.4650,Cluster-22590.4394,Cluster-22590.1172,Cluster-22590.611,Cluster-22590.5419,Cluster-22590.4061,Cluster-22590.4060,Cluster-30234.0,Cluster-22590.3051,Cluster-22590.50351,Cluster-19369.0,Cluster…	5	Cluster-22590.50351,Cluster-22590.41352,Cluster-22590.40092,Cluster-22590.33071,Cluster-22590.50991	115	Cluster-22590.63857,Cluster-22590.5026,Cluster-22590.7288,Cluster-22590.592,Cluster-22590.610,Cluster-22590.5028,Cluster-22590.7283,Cluster-22590.594,Cluster-22590.3053,Cluster-22590.66456,Cluster-22590.4650,Cluster-22590.4394,Cluster-22590.1172,Cluster-22590.611,Cluster-22590.5419,Cluster-22590.4061,Cluster-22590.4060,Cluster-30234.0,Cluster-22590.3051,Cluster-19369.0,Cluster-22590.4790,Cluster-…
KEGG	Metabolism	Amino acid metabolism	ko00340	Histidine metabolism	90|4659	288|27993	2.39478e-05	0.000274311	90	Cluster-22590.63857,Cluster-22590.5026,Cluster-22590.33071,Cluster-22590.610,Cluster-22590.5028,Cluster-22590.7283,Cluster-33999.1,Cluster-22590.8950,Cluster-22590.4650,Cluster-22590.4394,Cluster-22590.1172,Cluster-43478.0,Cluster-22590.4061,Cluster-22590.4060,Cluster-22590.611,Cluster-22590.3051,Cluster-19369.0,Cluster-22590.6873,Cluster-22590.7755,Cluster-37236.0,Cluster-22590.3053,Cluster-3399…	3	Cluster-22590.33071,Cluster-22590.34123,Cluster-22590.40092	87	Cluster-22590.63857,Cluster-22590.5026,Cluster-22590.610,Cluster-22590.5028,Cluster-22590.7283,Cluster-33999.1,Cluster-22590.8950,Cluster-22590.4650,Cluster-22590.4394,Cluster-22590.1172,Cluster-43478.0,Cluster-22590.4061,Cluster-22590.4060,Cluster-22590.611,Cluster-22590.3051,Cluster-19369.0,Cluster-22590.6873,Cluster-22590.7755,Cluster-37236.0,Cluster-22590.3053,Cluster-33999.0,Cluster-22590.66…
KEGG	Metabolism	Amino acid metabolism	ko00380	Tryptophan metabolism	138|4659	511|27993	9.33178e-05	0.000979837	138	Cluster-22590.5381,Cluster-22590.63857,Cluster-22590.5026,Cluster-22590.7288,Cluster-30234.0,Cluster-22590.610,Cluster-22590.7757,Cluster-22590.5028,Cluster-22590.7283,Cluster-22590.12773,Cluster-22590.3053,Cluster-22590.66456,Cluster-22590.4650,Cluster-22590.3051,Cluster-22590.1172,Cluster-21646.4,Cluster-21646.3,Cluster-22590.5419,Cluster-22590.4061,Cluster-22590.8741,Cluster-22590.33071,Cluste…	4	Cluster-22590.33071,Cluster-22590.41352,Cluster-22590.40092,Cluster-22590.41490	134	Cluster-22590.5381,Cluster-22590.63857,Cluster-22590.5026,Cluster-22590.7288,Cluster-30234.0,Cluster-22590.610,Cluster-22590.7757,Cluster-22590.5028,Cluster-22590.7283,Cluster-22590.12773,Cluster-22590.3053,Cluster-22590.66456,Cluster-22590.4650,Cluster-22590.3051,Cluster-22590.1172,Cluster-21646.4,Cluster-21646.3,Cluster-22590.5419,Cluster-22590.4061,Cluster-22590.8741,Cluster-22590.64132,Cluste…
KEGG	Metabolism	Lipid metabolism	ko00561	Glycerolipid metabolism	121|4659	448|27993	0.000240156	0.00232766	121	Cluster-22590.63857,Cluster-22590.5026,Cluster-33988.2,Cluster-33988.0,Cluster-22590.33071,Cluster-22590.610,Cluster-22590.63614,Cluster-22590.7283,Cluster-22590.3053,Cluster-22590.66456,Cluster-22590.4650,Cluster-22590.4394,Cluster-22590.1172,Cluster-22590.8622,Cluster-22590.4061,Cluster-22590.4060,Cluster-22590.758,Cluster-22590.611,Cluster-22590.3051,Cluster-22590.757,Cluster-35521.0,Cluster-2…	11	Cluster-22590.33071,Cluster-22590.50187,Cluster-22590.54453,Cluster-22590.44731,Cluster-22590.33440,Cluster-22590.40386,Cluster-22590.40092,Cluster-49757.0,Cluster-22590.39702,Cluster-22590.49706,Cluster-22590.39537	110	Cluster-22590.63857,Cluster-22590.5026,Cluster-33988.2,Cluster-33988.0,Cluster-22590.610,Cluster-22590.63614,Cluster-22590.7283,Cluster-22590.3053,Cluster-22590.66456,Cluster-22590.4650,Cluster-22590.4394,Cluster-22590.1172,Cluster-22590.8622,Cluster-22590.4061,Cluster-22590.4060,Cluster-22590.758,Cluster-22590.611,Cluster-22590.3051,Cluster-22590.757,Cluster-35521.0,Cluster-22590.4129,Cluster-22…
KEGG	Metabolism	Carbohydrate metabolism	ko00053	Ascorbate and aldarate metabolism	105|4659	379|27993	0.000279627	0.00251665	105	Cluster-22590.63857,Cluster-22590.5026,Cluster-22590.33071,Cluster-22590.610,Cluster-22590.5028,Cluster-22590.7283,Cluster-22590.3053,Cluster-22590.8950,Cluster-22590.4650,Cluster-22590.4394,Cluster-22590.1172,Cluster-22590.4061,Cluster-22590.4060,Cluster-22590.611,Cluster-22590.3051,Cluster-30103.0,Cluster-19369.0,Cluster-22590.4790,Cluster-22590.7755,Cluster-37236.0,Cluster-33999.1,Cluster-3399…	12	Cluster-22590.33071,Cluster-46656.0,Cluster-22590.38665,Cluster-22590.44685,Cluster-22590.17153,Cluster-22590.39751,Cluster-22590.41408,Cluster-22590.45648,Cluster-22590.22055,Cluster-22590.40092,Cluster-22590.35153,Cluster-22590.38981	93	Cluster-22590.63857,Cluster-22590.5026,Cluster-22590.610,Cluster-22590.5028,Cluster-22590.7283,Cluster-22590.3053,Cluster-22590.8950,Cluster-22590.4650,Cluster-22590.4394,Cluster-22590.1172,Cluster-22590.4061,Cluster-22590.4060,Cluster-22590.611,Cluster-22590.3051,Cluster-30103.0,Cluster-19369.0,Cluster-22590.4790,Cluster-22590.7755,Cluster-37236.0,Cluster-33999.1,Cluster-33999.0,Cluster-22590.66…
KEGG	Metabolism	Lipid metabolism	ko00071	Fatty acid degradation	149|4659	614|27993	0.00238625	0.0200445	149	Cluster-22590.63857,Cluster-22590.5026,Cluster-30234.0,Cluster-22590.610,Cluster-22590.7410,Cluster-22590.64000,Cluster-22590.7283,Cluster-22590.3053,Cluster-22943.0,Cluster-22590.23153,Cluster-47438.0,Cluster-22590.66456,Cluster-22590.4650,Cluster-22590.4394,Cluster-22590.1172,Cluster-22590.611,Cluster-22590.4061,Cluster-22590.8741,Cluster-22590.33071,Cluster-22590.8076,Cluster-22590.3051,Cluste…	7	Cluster-22590.23153,Cluster-47438.0,Cluster-22590.33071,Cluster-22590.23474,Cluster-22590.38062,Cluster-22590.40092,Cluster-22590.37695	142	Cluster-22590.63857,Cluster-22590.5026,Cluster-30234.0,Cluster-22590.610,Cluster-22590.7410,Cluster-22590.64000,Cluster-22590.7283,Cluster-22590.3053,Cluster-22943.0,Cluster-22590.66456,Cluster-22590.4650,Cluster-22590.4394,Cluster-22590.1172,Cluster-22590.611,Cluster-22590.4061,Cluster-22590.8741,Cluster-22590.8076,Cluster-22590.3051,Cluster-22590.67691,Cluster-22590.2643,Cluster-13522.0,Cluster…
KEGG	Metabolism	Amino acid metabolism	ko00330	Arginine and proline metabolism	119|4659	475|27993	0.00257888	0.0203087	119	Cluster-22590.63857,Cluster-22590.5026,Cluster-22590.33071,Cluster-22590.610,Cluster-22590.5028,Cluster-22590.7283,Cluster-22590.3053,Cluster-22590.67104,Cluster-22590.67105,Cluster-22590.8950,Cluster-22590.4650,Cluster-22590.4394,Cluster-22590.1172,Cluster-43478.0,Cluster-22590.4061,Cluster-22590.4060,Cluster-22590.611,Cluster-22590.3051,Cluster-22590.648,Cluster-22590.1461,Cluster-22590.35474,C…	15	Cluster-22590.33071,Cluster-22590.35474,Cluster-22590.48739,Cluster-22590.40288,Cluster-22590.39247,Cluster-22590.38827,Cluster-22590.48400,Cluster-22590.41904,Cluster-22590.40092,Cluster-22590.34814,Cluster-22590.42308,Cluster-22590.34702,Cluster-22590.35880,Cluster-22590.40521,Cluster-22590.41663	104	Cluster-22590.63857,Cluster-22590.5026,Cluster-22590.610,Cluster-22590.5028,Cluster-22590.7283,Cluster-22590.3053,Cluster-22590.67104,Cluster-22590.67105,Cluster-22590.8950,Cluster-22590.4650,Cluster-22590.4394,Cluster-22590.1172,Cluster-43478.0,Cluster-22590.4061,Cluster-22590.4060,Cluster-22590.611,Cluster-22590.3051,Cluster-22590.648,Cluster-22590.1461,Cluster-22590.20985,Cluster-19369.0,Clust…
KEGG	Metabolism	Carbohydrate metabolism	ko00030	Pentose phosphate pathway	136|4659	558|27993	0.00313839	0.023261	136	Cluster-22590.9957,Cluster-22590.39158,Cluster-22590.36921,Cluster-22590.36923,Cluster-22590.64658,Cluster-22590.9958,Cluster-18465.0,Cluster-20833.0,Cluster-22590.37470,Cluster-22590.4018,Cluster-22590.4019,Cluster-22590.66978,Cluster-31087.0,Cluster-22590.65025,Cluster-22590.4014,Cluster-22590.1173,Cluster-35875.0,Cluster-22590.64558,Cluster-22590.8072,Cluster-22590.64556,Cluster-22590.64557,Cl…	18	Cluster-22590.39158,Cluster-22590.36921,Cluster-22590.36923,Cluster-22590.37470,Cluster-22590.35846,Cluster-22590.39640,Cluster-22590.39802,Cluster-22590.39971,Cluster-22590.42593,Cluster-22590.36874,Cluster-22590.40832,Cluster-22590.20962,Cluster-22590.39790,Cluster-22590.40384,Cluster-22590.40803,Cluster-22590.38706,Cluster-22590.37902,Cluster-22590.40695	118	Cluster-22590.9957,Cluster-22590.64658,Cluster-22590.9958,Cluster-18465.0,Cluster-20833.0,Cluster-22590.4018,Cluster-22590.4019,Cluster-22590.66978,Cluster-31087.0,Cluster-22590.65025,Cluster-22590.4014,Cluster-22590.1173,Cluster-35875.0,Cluster-22590.64558,Cluster-22590.8072,Cluster-22590.64556,Cluster-22590.64557,Cluster-22590.64554,Cluster-22590.64555,Cluster-22590.1366,Cluster-21933.0,Cluster…
V, vegetative period; B, blooming period; M, maturity period.
