# Supplementary material for: Metabolomic and Transcriptomic Analyses Reveal Changes in Active Components During the Growth and Development of Comfrey (Symphytum officinale L.)
Source: Plants (Basel). 2025 Jul 8;14(14):2088. doi: 10.3390/plants14142088 (PMC12299076; doi:10.3390/plants14142088)
Supplement: Supplementary file 1 [file plants-14-02088-s001.zip › Supplementary table5.XLSX]

## Sheet: V vs. B positive
Supplementary table5: KEGG pathway involving both differential metabolites and differential genes at different periods.
Description	Pvalue	Ratio	Count	Type	ID
Arginine and proline metabolism	0.029928	0.666667	4	Meta	4-Guanidinobutyric acid; Spermidine; Creatine; N-Acetylputrescine
Arginine and proline metabolism	0.0295109	0.0357895	17	Tran	Cluster-22590.40521|Cluster-22590.40288|Cluster-22590.34793|Cluster-22590.38827|Cluster-22590.35880|Cluster-22590.34814|Cluster-22590.41663|Cluster-22590.55387|Cluster-22590.41904|Cluster-22590.55388|Cluster-22590.22047|Cluster-22590.34028|Cluster-22590.42308|Cluster-22590.34702|Cluster-22590.21184|Cluster-22590.48400|Cluster-22590.12750
Sphingolipid metabolism	0.0564155	1	2	Meta	4-D-Hydroxysphinganine; O-Phosphorylethanolamine
Sphingolipid metabolism	0.845498	0.0113636	1	Tran	Cluster-22590.54453
Glycine, serine and threonine metabolism	0.0899328	0.6	3	Meta	L-Tryptophan; Betaine; Creatine
Glycine, serine and threonine metabolism	0.961424	0.0110619	5	Tran	Cluster-22590.51369|Cluster-22590.40573|Cluster-22590.37498|Cluster-22590.51366|Cluster-22590.34781
Pentose phosphate pathway	0.243176	0.5	2	Meta	D-Ribose; D-Gluconic acid
Pentose phosphate pathway	0.991336	0.00896057	5	Tran	Cluster-22590.39640|Cluster-22590.39790|Cluster-22590.35846|Cluster-22590.36921|Cluster-22590.36923
Tropane, piperidine and pyridine alkaloid biosynthesis	0.254093	0.4	4	Meta	Ecgonine; Ecgonine methyl ester; Pipecolic acid; Tropine
Tropane, piperidine and pyridine alkaloid biosynthesis	0.247777	0.0338983	4	Tran	Cluster-22590.51369|Cluster-22590.38730|Cluster-22590.40249|Cluster-22590.51366
ABC transporters	0.298029	0.363636	4	Meta	D-Ribose; Spermidine; Betaine; L-Histidine
ABC transporters	0.63298	0.019544	6	Tran	Cluster-22590.49160|Cluster-22590.10599|Cluster-22590.43988|Cluster-22590.51801|Cluster-22590.33380|Cluster-22590.51190
Glycerophospholipid metabolism	0.423117	0.5	1	Meta	O-Phosphorylethanolamine
Glycerophospholipid metabolism	0.189528	0.0295858	10	Tran	Cluster-22590.24188|Cluster-22590.34976|Cluster-22590.35201|Cluster-22590.33440|Cluster-22590.31000|Cluster-22590.65458|Cluster-22590.64748|Cluster-22590.40112|Cluster-22590.40791|Cluster-22590.54382
Thiamine metabolism	0.423117	0.5	1	Meta	Pyridoxal 5'-phosphate
Thiamine metabolism	0.363925	0.027972	4	Tran	Cluster-22590.27689|Cluster-22590.37814|Cluster-22590.38440|Cluster-22590.39562
Riboflavin metabolism	0.423117	0.5	1	Meta	Riboflavin
Riboflavin metabolism	0.634584	0.0212766	1	Tran	Cluster-22590.38952
Purine metabolism	0.44909	0.333333	3	Meta	Inosine; Adenosine; Xanthine
Purine metabolism	0.959375	0.0125196	8	Tran	Cluster-49450.0|Cluster-22590.47761|Cluster-22590.42766|Cluster-22590.45458|Cluster-22590.47952|Cluster-22590.39162|Cluster-22590.42789|Cluster-22590.26173
Tryptophan metabolism	0.484613	0.333333	4	Meta	Indole-3-acetamide; L-Tryptophan; Indole; Serotonin
Tryptophan metabolism	0.994337	0.00782779	4	Tran	Cluster-22590.39119|Cluster-22590.42586|Cluster-22590.12750|Cluster-22590.36698
Lysine degradation	0.563071	0.333333	1	Meta	Pipecolic acid
Lysine degradation	0.999781	0.00250627	1	Tran	Cluster-22590.12750
Folate biosynthesis	0.563071	0.333333	1	Meta	7,8-Dihydrobiopterin
Folate biosynthesis	0.559658	0.0227273	2	Tran	Cluster-22590.38952|Cluster-22590.30847
Stilbenoid, diarylheptanoid and gingerol biosynthesis	0.563071	0.333333	1	Meta	Chlorogenic acid
Stilbenoid, diarylheptanoid and gingerol biosynthesis	5.54642e-07	0.230769	9	Tran	Cluster-22590.44789|Cluster-22590.47481|Cluster-22590.43696|Cluster-22590.36389|Cluster-22590.34403|Cluster-22590.41749|Cluster-22590.40472|Cluster-22590.41284|Cluster-22590.37679
beta-Alanine metabolism	0.594545	0.4	2	Meta	Spermidine; L-Histidine
beta-Alanine metabolism	0.906715	0.0135135	6	Tran	Cluster-22590.34793|Cluster-22590.51366|Cluster-22590.51369|Cluster-22590.12750|Cluster-22590.34028|Cluster-22590.34919
Arachidonic acid metabolism	0.594545	0.4	2	Meta	15(S)-HpETE; Prostaglandin J2
Arachidonic acid metabolism	0.254902	0.0444444	2	Tran	Cluster-49598.0|Cluster-22590.34976
Flavonoid biosynthesis	0.704393	0.3	3	Meta	(+)-Catechin; Chlorogenic acid; Eriodictyol
Flavonoid biosynthesis	7.76977e-13	0.265625	17	Tran	Cluster-22590.41092|Cluster-22590.44789|Cluster-22590.44682|Cluster-22590.43696|Cluster-22590.36389|Cluster-22590.34403|Cluster-22590.40472|Cluster-22590.47481|Cluster-22590.41749|Cluster-22590.40605|Cluster-22590.40660|Cluster-22590.41618|Cluster-22590.37679|Cluster-22590.40826|Cluster-22590.40864|Cluster-22590.41284|Cluster-22590.41058
Galactose metabolism	1	0.25	1	Meta	Dulcitol
Galactose metabolism	0.734401	0.0172414	5	Tran	Cluster-22590.25091|Cluster-48998.0|Cluster-22590.54453|Cluster-22590.22919|Cluster-22590.36196
Phenylalanine, tyrosine and tryptophan biosynthesis	1	0.25	2	Meta	L-Tryptophan; Indole
Phenylalanine, tyrosine and tryptophan biosynthesis	0.00288355	0.0560748	12	Tran	Cluster-22590.29689|Cluster-22590.42247|Cluster-22590.41989|Cluster-22590.37498|Cluster-22590.40249|Cluster-22590.40773|Cluster-22590.44613|Cluster-22590.39847|Cluster-22590.41746|Cluster-22590.51219|Cluster-22590.37770|Cluster-22590.39603
Aminoacyl-tRNA biosynthesis	1	0.25	2	Meta	L-Tryptophan; L-Histidine
Aminoacyl-tRNA biosynthesis	0.999886	0.00232558	1	Tran	Cluster-22590.36486
V, vegetative period; B, blooming period; M, maturity period.

## Sheet: V vs. B negative
Supplementary table5: KEGG pathway involving both differential metabolites and differential genes at different periods.
Description	Pvalue	Ratio	Count	Type	ID
Arginine and proline metabolism	0.00565587	1	4	Meta	5-Aminopentanoate; 4-Oxoproline; 5-Aminovaleric acid; L-Hydroxyproline
Arginine and proline metabolism	0.0295109	0.0357895	17	Tran	Cluster-22590.40521|Cluster-22590.40288|Cluster-22590.34793|Cluster-22590.38827|Cluster-22590.35880|Cluster-22590.34814|Cluster-22590.41663|Cluster-22590.55387|Cluster-22590.41904|Cluster-22590.55388|Cluster-22590.22047|Cluster-22590.34028|Cluster-22590.42308|Cluster-22590.34702|Cluster-22590.21184|Cluster-22590.48400|Cluster-22590.12750
Porphyrin and chlorophyll metabolism	0.0686784	0.75	3	Meta	Bilirubin; Pheophorbide A; Biliverdin
Porphyrin and chlorophyll metabolism	0.0937997	0.0391061	7	Tran	Cluster-22590.32643|Cluster-22590.46342|Cluster-22590.40595|Cluster-22590.41915|Cluster-22590.35112|Cluster-22590.40506|Cluster-22590.37539
Lysine degradation	0.19418	0.666667	2	Meta	5-Aminopentanoate; 5-Aminovaleric acid
Lysine degradation	0.999781	0.00250627	1	Tran	Cluster-22590.12750
Starch and sucrose metabolism	0.19418	0.666667	2	Meta	伪,伪-Trehalose; Sucrose
Starch and sucrose metabolism	0.00166219	0.0429104	23	Tran	Cluster-22590.39014|Cluster-22590.49528|Cluster-22590.57022|Cluster-22590.31067|Cluster-48998.0|Cluster-48628.0|Cluster-22590.59793|Cluster-22590.24089|Cluster-22590.20037|Cluster-22590.20036|Cluster-22590.54137|Cluster-22590.30687|Cluster-50347.0|Cluster-22590.48772|Cluster-22590.22919|Cluster-22590.40609|Cluster-22590.37771|Cluster-22590.50145|Cluster-22590.38005|Cluster-22590.24087|Cluster-225…
Arachidonic acid metabolism	0.19418	0.666667	2	Meta	Prostaglandin A2; Arachidonic acid
Arachidonic acid metabolism	0.254902	0.0444444	2	Tran	Cluster-49598.0|Cluster-22590.34976
Glycolysis / Gluconeogenesis	0.284404	1	1	Meta	Arbutin
Glycolysis / Gluconeogenesis	0.98546	0.0132709	17	Tran	Cluster-22590.39162|Cluster-22590.23153|Cluster-22590.23474|Cluster-22590.35846|Cluster-48774.0|Cluster-49333.0|Cluster-22590.39640|Cluster-22590.41556|Cluster-22590.23154|Cluster-49533.0|Cluster-22590.12750|Cluster-47438.0|Cluster-50532.0|Cluster-48109.0|Cluster-22590.25091|Cluster-22590.14397|Cluster-22590.22919
Pentose phosphate pathway	0.284404	1	1	Meta	D-Glucono-1,5-lactone
Pentose phosphate pathway	0.991336	0.00896057	5	Tran	Cluster-22590.39640|Cluster-22590.39790|Cluster-22590.35846|Cluster-22590.36921|Cluster-22590.36923
Galactose metabolism	0.284404	1	1	Meta	Sucrose
Galactose metabolism	0.734401	0.0172414	5	Tran	Cluster-22590.25091|Cluster-48998.0|Cluster-22590.54453|Cluster-22590.22919|Cluster-22590.36196
Diterpenoid biosynthesis	0.284404	1	1	Meta	Gibberellin A7
Diterpenoid biosynthesis	0.127902	0.0714286	2	Tran	Cluster-22590.38236|Cluster-22590.48121
Plant hormone signal transduction	0.284404	1	1	Meta	Jasmonic acid
Plant hormone signal transduction	5.4009e-14	0.079602	48	Tran	Cluster-22590.5120|Cluster-22590.21838|Cluster-22590.42489|Cluster-22590.42895|Cluster-22590.38719|Cluster-22590.28283|Cluster-22590.52858|Cluster-22590.22968|Cluster-22590.22822|Cluster-22590.53037|Cluster-22590.39442|Cluster-22590.56191|Cluster-22590.39818|Cluster-22590.19940|Cluster-22590.9223|Cluster-22590.39930|Cluster-47746.0|Cluster-22590.23338|Cluster-22590.45579|Cluster-22590.51186|Clust…
Linoleic acid metabolism	0.489806	0.5	1	Meta	Arachidonic acid
Linoleic acid metabolism	7.35085e-05	0.135593	8	Tran	Cluster-22590.35244|Cluster-22590.30615|Cluster-22590.34976|Cluster-22590.38458|Cluster-22590.41183|Cluster-22590.47288|Cluster-22590.38887|Cluster-22590.43294
Biosynthesis of unsaturated fatty acids	0.621503	0.4	2	Meta	Docosahexaenoic acid; Arachidonic acid
Biosynthesis of unsaturated fatty acids	0.774771	0.0163399	5	Tran	Cluster-22590.39411|Cluster-22590.41931|Cluster-22590.60802|Cluster-22590.22091|Cluster-22590.30130
ABC transporters	0.621503	0.4	2	Meta	Trehalose; Sucrose
ABC transporters	0.63298	0.019544	6	Tran	Cluster-22590.49160|Cluster-22590.10599|Cluster-22590.43988|Cluster-22590.51801|Cluster-22590.33380|Cluster-22590.51190
Purine metabolism	0.685619	0.375	3	Meta	Adenosine diphosphate ribose; GMP; Xanthosine
Purine metabolism	0.959375	0.0125196	8	Tran	Cluster-49450.0|Cluster-22590.47761|Cluster-22590.42766|Cluster-22590.45458|Cluster-22590.47952|Cluster-22590.39162|Cluster-22590.42789|Cluster-22590.26173
Amino sugar and nucleotide sugar metabolism	1	0.333333	1	Meta	UDP-N-acetylglucosamine
Amino sugar and nucleotide sugar metabolism	0.115232	0.0291734	18	Tran	Cluster-22590.39572|Cluster-22590.39514|Cluster-22590.42450|Cluster-22590.44685|Cluster-22590.36911|Cluster-22590.41408|Cluster-45539.0|Cluster-22590.64857|Cluster-22590.40098|Cluster-22590.39923|Cluster-22590.36196|Cluster-22590.54051|Cluster-22590.42641|Cluster-22590.22919|Cluster-48998.0|Cluster-22590.34644|Cluster-22590.41827|Cluster-22590.39179
alpha-Linolenic acid metabolism	1	0.333333	1	Meta	Jasmonic acid
alpha-Linolenic acid metabolism	0.000246709	0.0552326	19	Tran	Cluster-22590.38887|Cluster-22590.35244|Cluster-22590.41394|Cluster-22590.33143|Cluster-22590.41183|Cluster-22590.23474|Cluster-22590.60045|Cluster-22590.38458|Cluster-22590.34976|Cluster-22590.38438|Cluster-22590.23154|Cluster-22590.39987|Cluster-22590.36786|Cluster-47438.0|Cluster-22590.23153|Cluster-22590.43294|Cluster-22590.47288|Cluster-22590.39318|Cluster-22590.30615
V, vegetative period; B, blooming period; M, maturity period.

## Sheet: B vs. M positive
Supplementary table5: KEGG pathway involving both differential metabolites and differential genes at different periods.
Description	Pvalue	Ratio	Count	Type	ID
Cyanoamino acid metabolism	0.0558863	1	3	Meta	L-aspartic Acid; L-Phenylalanine; L-Tyrosine
Cyanoamino acid metabolism	0.987224	0.0769231	11	Tran	Cluster-22590.2700|Cluster-22590.2699|Cluster-22590.42257|Cluster-22590.38955|Cluster-27955.0|Cluster-29851.1|Cluster-22590.7300|Cluster-22590.8084|Cluster-22590.1939|Cluster-39145.0|Cluster-22590.42289
Carotenoid biosynthesis	0.0558863	1	3	Meta	Astaxanthin; Abscisic acid glucose ester; Canthaxanthin
Carotenoid biosynthesis	0.999918	0.0224719	2	Tran	Cluster-22590.59818|Cluster-22590.12756
Aminoacyl-tRNA biosynthesis	0.0561627	0.75	6	Meta	L-Tryptophan; L-aspartic Acid; L-Phenylalanine; L-Glutamic acid; L-Histidine; L-Tyrosine
Aminoacyl-tRNA biosynthesis	1	0.0302326	13	Tran	Cluster-22590.4706|Cluster-22590.20342|Cluster-19557.0|Cluster-39368.0|Cluster-22590.9106|Cluster-22590.15046|Cluster-22361.0|Cluster-29032.0|Cluster-39686.0|Cluster-19927.0|Cluster-31952.0|Cluster-22590.5307|Cluster-22590.9537
Histidine metabolism	0.0736645	0.8	4	Meta	Histamine; L-aspartic Acid; L-Glutamic acid; L-Histidine
Histidine metabolism	2.55281e-05	0.25	72	Tran	Cluster-22590.66456|Cluster-22590.63857|Cluster-852.1|Cluster-3423.0|Cluster-22590.7671|Cluster-22590.7715|Cluster-22590.610|Cluster-22590.64443|Cluster-22590.6873|Cluster-22590.7283|Cluster-33999.1|Cluster-22590.12751|Cluster-22590.13289|Cluster-22590.64019|Cluster-22590.958|Cluster-22590.8741|Cluster-13527.4|Cluster-22590.4394|Cluster-22590.8951|Cluster-22590.12621|Cluster-16992.1|Cluster-22590…
beta-Alanine metabolism	0.0736645	0.8	4	Meta	Spermidine; Uracil; L-aspartic Acid; L-Histidine
beta-Alanine metabolism	0.00953462	0.189189	84	Tran	Cluster-22590.66456|Cluster-22590.63857|Cluster-852.1|Cluster-3423.0|Cluster-22590.7671|Cluster-22590.6233|Cluster-22590.7715|Cluster-25030.0|Cluster-22590.2616|Cluster-22590.64443|Cluster-22590.6873|Cluster-22590.7283|Cluster-33999.1|Cluster-22590.12751|Cluster-22590.13289|Cluster-22590.64019|Cluster-22590.958|Cluster-22590.8741|Cluster-13527.4|Cluster-22590.65849|Cluster-22590.8951|Cluster-2259…
Pyrimidine metabolism	0.0896395	0.666667	6	Meta	Cytidine-5'-monophosphate; Methylmalonate; Uracil; Thymine; UDP; Uridine 5'-monophosphate
Pyrimidine metabolism	0.99987	0.0714286	24	Tran	Cluster-22590.8306|Cluster-35794.0|Cluster-45660.0|Cluster-22590.5305|Cluster-37303.0|Cluster-21252.1|Cluster-22590.927|Cluster-23823.0|Cluster-39069.0|Cluster-35604.0|Cluster-22590.66088|Cluster-33390.0|Cluster-38325.2|Cluster-22590.7639|Cluster-22590.4268|Cluster-28733.1|Cluster-43798.0|Cluster-33192.0|Cluster-22590.4079|Cluster-22590.9643|Cluster-22590.67996|Cluster-38325.0|Cluster-22590.9273|…
Diterpenoid biosynthesis	0.147575	1	2	Meta	Gibberellic acid; Geranylgeraniol
Diterpenoid biosynthesis	0.571316	0.142857	4	Tran	Cluster-22590.14382|Cluster-22590.39819|Cluster-22590.6009|Cluster-22590.27345
Arginine and proline metabolism	0.20686	0.666667	4	Meta	Spermidine; L-Ornithine; L-Glutamic acid; N-Acetylputrescine
Arginine and proline metabolism	0.00965631	0.187368	89	Tran	Cluster-22590.63857|Cluster-22590.610|Cluster-22590.6873|Cluster-22590.3053|Cluster-22590.67104|Cluster-22590.67105|Cluster-22590.65849|Cluster-22590.8950|Cluster-22590.4650|Cluster-22590.4394|Cluster-43478.0|Cluster-22590.8740|Cluster-22590.8741|Cluster-22590.1461|Cluster-22590.20985|Cluster-19369.0|Cluster-22590.7283|Cluster-22590.7755|Cluster-33999.1|Cluster-33999.0|Cluster-22590.66512|Cluster…
Tryptophan metabolism	0.217393	0.583333	7	Meta	Indole-3-acetamide; L-Tryptophan; Indole; L-Kynurenine; Serotonin; Kynurenic acid; Xanthurenic acid
Tryptophan metabolism	2.08492e-05	0.221135	113	Tran	Cluster-22590.5381|Cluster-22590.63857|Cluster-22590.7288|Cluster-30234.0|Cluster-22590.610|Cluster-22590.6873|Cluster-22590.12773|Cluster-22590.3053|Cluster-22590.8740|Cluster-22590.4650|Cluster-22590.4394|Cluster-21646.4|Cluster-21646.3|Cluster-22590.4061|Cluster-22590.8741|Cluster-22590.64132|Cluster-22590.67917|Cluster-22590.66456|Cluster-19369.0|Cluster-22590.4790|Cluster-22590.7755|Cluster-…
Pantothenate and CoA biosynthesis	0.299675	0.75	3	Meta	Uracil; L-aspartic Acid; Pantetheine
Pantothenate and CoA biosynthesis	0.557312	0.139303	28	Tran	Cluster-22590.5168|Cluster-33372.0|Cluster-22590.66950|Cluster-22590.4192|Cluster-22590.3224|Cluster-39161.1|Cluster-22590.4659|Cluster-22590.4657|Cluster-20878.0|Cluster-22590.4667|Cluster-22590.10634|Cluster-44343.0|Cluster-22590.65615|Cluster-29063.0|Cluster-35322.0|Cluster-22590.67083|Cluster-22590.67159|Cluster-22590.4661|Cluster-22590.4663|Cluster-22590.66925|Cluster-22590.66927|Cluster-225…
ABC transporters	0.339646	0.545455	6	Meta	Lactose; Spermidine; Biotin; L-Ornithine; L-Phenylalanine; L-Histidine
ABC transporters	1	0.0358306	11	Tran	Cluster-22590.82|Cluster-22590.39385|Cluster-22590.40313|Cluster-22590.37982|Cluster-37416.1|Cluster-37416.0|Cluster-22590.66146|Cluster-22590.5704|Cluster-44228.0|Cluster-44228.2|Cluster-29187.0
Arginine biosynthesis	0.375253	0.6	3	Meta	L-aspartic Acid; L-Ornithine; L-Glutamic acid
Arginine biosynthesis	0.768247	0.125	32	Tran	Cluster-22590.66582|Cluster-22590.66581|Cluster-22590.66586|Cluster-22590.66585|Cluster-22590.64124|Cluster-22590.7609|Cluster-22590.67104|Cluster-22590.67105|Cluster-22297.0|Cluster-22590.5294|Cluster-22590.5293|Cluster-25766.1|Cluster-39093.0|Cluster-27385.0|Cluster-22590.5116|Cluster-22590.12393|Cluster-22590.12392|Cluster-22590.936|Cluster-39529.0|Cluster-22590.65130|Cluster-22590.4459|Cluste…
Oxidative phosphorylation	0.385965	1	1	Meta	Adenosine 5'-Diphosphate
Oxidative phosphorylation	2.29801e-08	0.203757	282	Tran	Cluster-26798.0|Cluster-22590.63500|Cluster-22590.66580|Cluster-22590.63042|Cluster-22590.63704|Cluster-19462.0|Cluster-22590.47789|Cluster-22590.63508|Cluster-29758.0|Cluster-22590.64613|Cluster-22590.13038|Cluster-32193.0|Cluster-22590.7449|Cluster-21195.0|Cluster-22590.3654|Cluster-20186.0|Cluster-22590.5382|Cluster-22590.3040|Cluster-22279.0|Cluster-22590.67966|Cluster-22590.67965|Cluster-225…
Photosynthesis	0.385965	1	1	Meta	Adenosine 5'-Diphosphate
Photosynthesis	0.999921	0.0333333	4	Tran	Cluster-22590.39186|Cluster-22590.39853|Cluster-22590.40681|Cluster-22590.40241
Starch and sucrose metabolism	0.385965	1	1	Meta	Trehalose 6-phosphate
Starch and sucrose metabolism	0.999509	0.0895522	48	Tran	Cluster-22590.44035|Cluster-22590.38955|Cluster-20833.0|Cluster-22590.66054|Cluster-26460.0|Cluster-22590.40943|Cluster-22590.8847|Cluster-22590.8846|Cluster-22590.7556|Cluster-22590.3274|Cluster-22590.42257|Cluster-22590.59793|Cluster-22590.1401|Cluster-22590.7991|Cluster-39304.1|Cluster-22590.414|Cluster-22590.8072|Cluster-22590.6527|Cluster-19068.0|Cluster-19199.1|Cluster-36110.0|Cluster-22590…
Amino sugar and nucleotide sugar metabolism	0.385965	1	1	Meta	N-Acetylneuraminic acid
Amino sugar and nucleotide sugar metabolism	0.996955	0.100486	62	Tran	Cluster-22590.28974|Cluster-22590.34344|Cluster-22590.3973|Cluster-25925.0|Cluster-22590.6240|Cluster-20833.0|Cluster-22590.66054|Cluster-22590.60734|Cluster-22590.42403|Cluster-22590.8850|Cluster-22590.8847|Cluster-22590.8846|Cluster-22590.3274|Cluster-22590.7277|Cluster-22590.54051|Cluster-26746.0|Cluster-22590.3137|Cluster-39304.1|Cluster-22590.2089|Cluster-22590.7991|Cluster-28281.0|Cluster-2…
Linoleic acid metabolism	0.385965	1	1	Meta	Gamma-Linolenic Acid
Linoleic acid metabolism	0.999641	0.0169492	1	Tran	Cluster-22590.6594
Propanoate metabolism	0.385965	1	1	Meta	Methylmalonate
Propanoate metabolism	0.963356	0.109302	47	Tran	Cluster-22590.7445|Cluster-22590.3972|Cluster-30234.0|Cluster-29512.1|Cluster-22590.66917|Cluster-18224.0|Cluster-22590.14397|Cluster-22590.67312|Cluster-26961.3|Cluster-34070.0|Cluster-35819.1|Cluster-22590.9676|Cluster-22590.2757|Cluster-22117.0|Cluster-22590.7128|Cluster-25030.0|Cluster-22590.65660|Cluster-18009.0|Cluster-22590.3675|Cluster-22590.64941|Cluster-22590.737|Cluster-22590.64943|Clu…
One carbon pool by folate	0.385965	1	1	Meta	Folic acid
One carbon pool by folate	0.822039	0.114286	16	Tran	Cluster-22590.2700|Cluster-32446.0|Cluster-22590.8145|Cluster-22590.7300|Cluster-22590.34113|Cluster-22590.43629|Cluster-22590.43628|Cluster-27955.0|Cluster-29851.1|Cluster-24311.0|Cluster-22590.8084|Cluster-22590.1939|Cluster-24203.0|Cluster-39145.0|Cluster-22590.2699|Cluster-22590.41162
Biotin metabolism	0.385965	1	1	Meta	Biotin
Biotin metabolism	0.509735	0.144144	16	Tran	Cluster-22590.66752|Cluster-22590.7813|Cluster-22590.65598|Cluster-37726.0|Cluster-20619.0|Cluster-39710.0|Cluster-22590.64079|Cluster-22590.13308|Cluster-32470.0|Cluster-22590.66946|Cluster-22590.39400|Cluster-31372.0|Cluster-22590.42799|Cluster-18894.0|Cluster-22590.3939|Cluster-23659.0
Brassinosteroid biosynthesis	0.385965	1	1	Meta	Brassinolide
Brassinosteroid biosynthesis	0.963245	0.0416667	1	Tran	Cluster-22590.11353
Nitrogen metabolism	0.385965	1	1	Meta	L-Glutamic acid
Nitrogen metabolism	0.578087	0.137725	23	Tran	Cluster-22590.66582|Cluster-22590.66581|Cluster-22590.66586|Cluster-22590.66585|Cluster-22590.64124|Cluster-22590.43896|Cluster-22590.3756|Cluster-22590.5049|Cluster-22460.3|Cluster-27385.0|Cluster-22590.39857|Cluster-22590.5116|Cluster-22590.12393|Cluster-22590.12392|Cluster-22590.936|Cluster-22590.4533|Cluster-22590.65130|Cluster-22590.66259|Cluster-22590.41752|Cluster-22590.39784|Cluster-20084…
Biosynthesis of unsaturated fatty acids	0.385965	1	1	Meta	Gamma-Linolenic Acid
Biosynthesis of unsaturated fatty acids	0.0193807	0.19281	59	Tran	Cluster-22590.7708|Cluster-22590.61566|Cluster-22590.3979|Cluster-22590.7701|Cluster-22590.7700|Cluster-22590.7707|Cluster-22590.7706|Cluster-22590.7705|Cluster-22590.1594|Cluster-22590.5890|Cluster-30178.1|Cluster-22590.3322|Cluster-22590.4038|Cluster-22590.26358|Cluster-30178.0|Cluster-22590.7687|Cluster-22590.64995|Cluster-24198.0|Cluster-22590.7333|Cluster-22590.66470|Cluster-27372.0|Cluster-…
Phenylalanine, tyrosine and tryptophan biosynthesis	0.487448	0.5	4	Meta	L-Tryptophan; Indole; L-Phenylalanine; L-Tyrosine
Phenylalanine, tyrosine and tryptophan biosynthesis	0.99973	0.0607477	13	Tran	Cluster-22297.0|Cluster-39093.0|Cluster-29108.0|Cluster-22590.13323|Cluster-22590.3009|Cluster-22590.1912|Cluster-22590.5294|Cluster-22590.5293|Cluster-46780.0|Cluster-22590.67104|Cluster-22590.67105|Cluster-26997.0|Cluster-22590.66378
Nicotinate and nicotinamide metabolism	0.487448	0.5	4	Meta	Nicotinic acid; L-aspartic Acid; Nicotinamide; beta-Nicotinamide Mononucleotide
Nicotinate and nicotinamide metabolism	0.999993	0.011236	1	Tran	Cluster-22590.1322
Ubiquinone and other terpenoid-quinone biosynthesis	0.559895	0.666667	2	Meta	Shikonin; L-Tyrosine
Ubiquinone and other terpenoid-quinone biosynthesis	0.784776	0.120879	22	Tran	Cluster-22590.3825|Cluster-22590.37603|Cluster-22590.2446|Cluster-22590.41284|Cluster-22590.693|Cluster-22864.0|Cluster-22590.56751|Cluster-22590.40259|Cluster-22590.6754|Cluster-46780.0|Cluster-22143.0|Cluster-22590.51784|Cluster-22590.23826|Cluster-22590.5652|Cluster-22590.9730|Cluster-22590.45250|Cluster-22590.8533|Cluster-22590.3903|Cluster-22590.3904|Cluster-22590.41551|Cluster-22590.3709|Cl…
Alanine, aspartate and glutamate metabolism	0.559895	0.666667	2	Meta	L-aspartic Acid; L-Glutamic acid
Alanine, aspartate and glutamate metabolism	0.967421	0.113145	68	Tran	Cluster-3260.0|Cluster-22590.66582|Cluster-22590.66581|Cluster-22590.67802|Cluster-22457.0|Cluster-22590.66586|Cluster-22590.66585|Cluster-22590.64124|Cluster-22590.5293|Cluster-22590.7609|Cluster-1969.1|Cluster-36549.0|Cluster-22590.67104|Cluster-22590.67105|Cluster-22590.1144|Cluster-28390.0|Cluster-30712.0|Cluster-22590.1798|Cluster-28379.1|Cluster-28733.1|Cluster-23823.0|Cluster-22590.4971|Cl…
Monobactam biosynthesis	0.559895	0.666667	2	Meta	L-aspartic Acid; L-Tyrosine
Monobactam biosynthesis	0.738492	0.117647	8	Tran	Cluster-22590.5354|Cluster-22590.4309|Cluster-22590.67262|Cluster-31242.0|Cluster-19149.0|Cluster-22590.4313|Cluster-22590.2917|Cluster-22590.68260
Lysine degradation	0.559895	0.666667	2	Meta	N6-Acetyl-L-lysine; N6,N6,N6-Trimethyl-L-lysine
Lysine degradation	1.29274e-05	0.235589	94	Tran	Cluster-22590.63857|Cluster-22590.7288|Cluster-30234.0|Cluster-22590.610|Cluster-22590.6873|Cluster-22590.594|Cluster-22590.3053|Cluster-22590.8740|Cluster-22590.4650|Cluster-22590.4394|Cluster-22590.4061|Cluster-22590.8741|Cluster-22590.66456|Cluster-19369.0|Cluster-22590.4790|Cluster-22590.7755|Cluster-33999.1|Cluster-33999.0|Cluster-22590.66512|Cluster-22590.6214|Cluster-22590.728|Cluster-852.…
Isoflavonoid biosynthesis	0.559895	0.666667	2	Meta	Daidzein; Glycitin
Isoflavonoid biosynthesis	0.490852	0.181818	2	Tran	Cluster-22590.16753|Cluster-22590.20398
Galactose metabolism	0.640232	0.5	2	Meta	Lactose; N-Acetyl-D-galactosamine
Galactose metabolism	0.869237	0.117241	34	Tran	Cluster-22590.66054|Cluster-23761.0|Cluster-31193.0|Cluster-22590.8847|Cluster-22590.8846|Cluster-22590.3274|Cluster-37622.0|Cluster-22590.1401|Cluster-22590.6240|Cluster-22590.7991|Cluster-39304.1|Cluster-22590.414|Cluster-22590.8072|Cluster-22590.6527|Cluster-19068.0|Cluster-19199.1|Cluster-22590.59806|Cluster-36110.0|Cluster-22590.44862|Cluster-22590.700|Cluster-22590.7659|Cluster-22590.7863|C…
Cysteine and methionine metabolism	0.640232	0.5	2	Meta	L-aspartic Acid; S-Adenosylhomocysteine
Cysteine and methionine metabolism	0.625455	0.137203	104	Tran	Cluster-22590.40068|Cluster-22590.5029|Cluster-22590.4251|Cluster-22590.67104|Cluster-22590.67105|Cluster-22590.65849|Cluster-22590.62781|Cluster-22590.7111|Cluster-25795.0|Cluster-19149.0|Cluster-22590.43145|Cluster-22590.42259|Cluster-33375.0|Cluster-22590.65427|Cluster-22590.67692|Cluster-22590.699|Cluster-22590.1461|Cluster-22590.64551|Cluster-22590.65429|Cluster-22590.608|Cluster-22590.64403…
Glutathione metabolism	0.677342	0.5	3	Meta	Spermidine; L-Ornithine; L-Glutamic acid
Glutathione metabolism	0.575825	0.13879	78	Tran	Cluster-22590.3826|Cluster-22590.6604|Cluster-22590.6607|Cluster-22590.9957|Cluster-38626.0|Cluster-22590.38918|Cluster-22590.64658|Cluster-22590.9958|Cluster-22590.1098|Cluster-18465.0|Cluster-22590.7031|Cluster-9124.1|Cluster-22590.6606|Cluster-45176.0|Cluster-22590.7037|Cluster-22590.4697|Cluster-22590.4698|Cluster-22590.4699|Cluster-22590.65849|Cluster-22590.38204|Cluster-22590.65025|Cluster-…
Phenylalanine metabolism	0.735201	0.444444	4	Meta	Hippuric Acid; Phenylacetylglutamine; L-Phenylalanine; L-Tyrosine
Phenylalanine metabolism	0.978779	0.0827586	12	Tran	Cluster-22297.0|Cluster-29108.0|Cluster-31968.0|Cluster-22590.13323|Cluster-39093.0|Cluster-22590.5294|Cluster-22590.5293|Cluster-46780.0|Cluster-22590.40924|Cluster-22590.67104|Cluster-22590.67105|Cluster-22590.66378
Glycine, serine and threonine metabolism	1	0.4	2	Meta	L-Tryptophan; L-aspartic Acid
Glycine, serine and threonine metabolism	0.999788	0.0818584	37	Tran	Cluster-22590.63328|Cluster-22590.8884|Cluster-33280.0|Cluster-22590.1675|Cluster-22590.66917|Cluster-22590.3085|Cluster-22590.349|Cluster-22590.2699|Cluster-22590.68260|Cluster-22590.7263|Cluster-22590.2700|Cluster-30712.0|Cluster-22590.5354|Cluster-22590.1912|Cluster-33375.0|Cluster-38941.1|Cluster-38941.0|Cluster-26961.3|Cluster-29370.1|Cluster-22590.1939|Cluster-39145.0|Cluster-34070.0|Cluste…
Valine, leucine and isoleucine degradation	1	0.5	1	Meta	Methylmalonate
Valine, leucine and isoleucine degradation	0.00957982	0.18109	113	Tran	Cluster-22590.63857|Cluster-30234.0|Cluster-22590.610|Cluster-22590.6873|Cluster-22590.3053|Cluster-22943.0|Cluster-22590.8740|Cluster-22590.4650|Cluster-22590.4394|Cluster-22590.60409|Cluster-22590.4061|Cluster-22590.8741|Cluster-22590.67691|Cluster-22590.2643|Cluster-13522.0|Cluster-13522.2|Cluster-22590.66456|Cluster-22590.6751|Cluster-22590.4790|Cluster-22590.7755|Cluster-33999.1|Cluster-3399…
Lysine biosynthesis	1	0.5	1	Meta	L-aspartic Acid
Lysine biosynthesis	0.887055	0.0923077	6	Tran	Cluster-46569.0|Cluster-22590.5354|Cluster-22590.7288|Cluster-19149.0|Cluster-46780.0|Cluster-22590.68260
Glyoxylate and dicarboxylate metabolism	1	0.5	1	Meta	L-Glutamic acid
Glyoxylate and dicarboxylate metabolism	3.87062e-07	0.201304	247	Tran	Cluster-22590.5381|Cluster-22590.66582|Cluster-22590.66581|Cluster-22590.66320|Cluster-22590.66586|Cluster-22590.66585|Cluster-22590.7445|Cluster-30234.0|Cluster-22590.4152|Cluster-22590.7757|Cluster-22590.4159|Cluster-22590.12773|Cluster-22590.4251|Cluster-26140.0|Cluster-22590.5638|Cluster-36688.0|Cluster-14991.1|Cluster-22590.62781|Cluster-28652.0|Cluster-22590.14063|Cluster-30712.0|Cluster-22…
Butanoate metabolism	1	0.5	1	Meta	L-Glutamic acid
Butanoate metabolism	0.748343	0.12605	30	Tran	Cluster-22590.3972|Cluster-22457.0|Cluster-22590.5168|Cluster-30234.0|Cluster-22590.85|Cluster-1969.1|Cluster-22590.3224|Cluster-39161.1|Cluster-28390.0|Cluster-36549.0|Cluster-28379.1|Cluster-22590.9676|Cluster-22590.4971|Cluster-24966.0|Cluster-19037.0|Cluster-22590.60409|Cluster-29783.0|Cluster-22590.1798|Cluster-22590.28|Cluster-19885.0|Cluster-35322.0|Cluster-22590.669|Cluster-20088.0|Cluste…
Thiamine metabolism	1	0.5	1	Meta	L-Tyrosine
Thiamine metabolism	0.247175	0.167832	24	Tran	Cluster-23214.0|Cluster-26671.0|Cluster-22590.7745|Cluster-22590.2558|Cluster-22590.5612|Cluster-28662.0|Cluster-22590.2733|Cluster-22590.2042|Cluster-22590.8071|Cluster-22590.2124|Cluster-22590.1540|Cluster-22590.1324|Cluster-24255.0|Cluster-31304.0|Cluster-22590.64589|Cluster-22590.5593|Cluster-22590.2992|Cluster-22590.65037|Cluster-33998.0|Cluster-22590.66800|Cluster-22590.6235|Cluster-22590.4…
Porphyrin and chlorophyll metabolism	1	0.5	1	Meta	L-Glutamic acid
Porphyrin and chlorophyll metabolism	0.999671	0.0558659	10	Tran	Cluster-32593.0|Cluster-22590.27592|Cluster-22590.8894|Cluster-22590.26401|Cluster-22590.26375|Cluster-22590.1074|Cluster-31350.0|Cluster-22590.42643|Cluster-31543.0|Cluster-22590.38103
Zeatin biosynthesis	1	0.4	2	Meta	Adenosine 5'-Diphosphate; UDP
Zeatin biosynthesis	0.971783	0.0384615	1	Tran	Cluster-43084.0
Phenylpropanoid biosynthesis	1	0.416667	5	Meta	Spermidine; L-Phenylalanine; Coniferin; Coumarin; L-Tyrosine
Phenylpropanoid biosynthesis	0.972334	0.104396	38	Tran	Cluster-22590.3825|Cluster-22590.38955|Cluster-22590.64413|Cluster-22590.40924|Cluster-22590.53600|Cluster-13527.3|Cluster-22590.12674|Cluster-22590.38668|Cluster-22590.67713|Cluster-22590.51784|Cluster-22590.42257|Cluster-22590.38177|Cluster-22590.3930|Cluster-22590.66765|Cluster-22864.0|Cluster-22590.65266|Cluster-22590.54756|Cluster-22590.8014|Cluster-22590.33407|Cluster-22590.37686|Cluster-22…
Tropane, piperidine and pyridine alkaloid biosynthesis	1	0.4	4	Meta	Nicotinic acid; Piperine; L-Phenylalanine; Tropine
Tropane, piperidine and pyridine alkaloid biosynthesis	0.893371	0.101695	12	Tran	Cluster-22297.0|Cluster-29108.0|Cluster-22590.13323|Cluster-39093.0|Cluster-22590.5294|Cluster-22590.5293|Cluster-46780.0|Cluster-22590.51499|Cluster-22590.44791|Cluster-22590.67104|Cluster-22590.67105|Cluster-22590.66378
V, vegetative period; B, blooming period; M, maturity period.

## Sheet: B vs. M negative
Supplementary table5: KEGG pathway involving both differential metabolites and differential genes at different periods.
Description	Pvalue	Ratio	Count	Type	ID
Citrate cycle (TCA cycle)	0.0890084	0.75	3	Meta	Malic acid; Citric acid; Succinic acid
Citrate cycle (TCA cycle)	1.64826e-08	0.216323	220	Tran	Cluster-26798.0|Cluster-22590.65230|Cluster-22590.66320|Cluster-22590.2921|Cluster-29306.0|Cluster-22590.4152|Cluster-22590.4240|Cluster-22590.4160|Cluster-22590.4251|Cluster-26140.0|Cluster-22590.3685|Cluster-22590.62781|Cluster-22590.6980|Cluster-22590.4403|Cluster-22590.3681|Cluster-20784.0|Cluster-26961.3|Cluster-22590.7570|Cluster-22590.7571|Cluster-22590.5386|Cluster-27444.0|Cluster-20265.0…
Pyrimidine metabolism	0.0890084	0.75	3	Meta	Thymidine; Uridine; dUMP
Pyrimidine metabolism	0.99987	0.0714286	24	Tran	Cluster-22590.8306|Cluster-35794.0|Cluster-45660.0|Cluster-22590.5305|Cluster-37303.0|Cluster-21252.1|Cluster-22590.927|Cluster-23823.0|Cluster-39069.0|Cluster-35604.0|Cluster-22590.66088|Cluster-33390.0|Cluster-38325.2|Cluster-22590.7639|Cluster-22590.4268|Cluster-28733.1|Cluster-43798.0|Cluster-33192.0|Cluster-22590.4079|Cluster-22590.9643|Cluster-22590.67996|Cluster-38325.0|Cluster-22590.9273|…
Glyoxylate and dicarboxylate metabolism	0.0890084	0.75	3	Meta	Malic acid; Citric acid; Succinic acid
Glyoxylate and dicarboxylate metabolism	3.87062e-07	0.201304	247	Tran	Cluster-22590.5381|Cluster-22590.66582|Cluster-22590.66581|Cluster-22590.66320|Cluster-22590.66586|Cluster-22590.66585|Cluster-22590.7445|Cluster-30234.0|Cluster-22590.4152|Cluster-22590.7757|Cluster-22590.4159|Cluster-22590.12773|Cluster-22590.4251|Cluster-26140.0|Cluster-22590.5638|Cluster-36688.0|Cluster-14991.1|Cluster-22590.62781|Cluster-28652.0|Cluster-22590.14063|Cluster-30712.0|Cluster-22…
Butanoate metabolism	0.0953109	1	2	Meta	Succinic acid; Maleic acid
Butanoate metabolism	0.748343	0.12605	30	Tran	Cluster-22590.3972|Cluster-22457.0|Cluster-22590.5168|Cluster-30234.0|Cluster-22590.85|Cluster-1969.1|Cluster-22590.3224|Cluster-39161.1|Cluster-28390.0|Cluster-36549.0|Cluster-28379.1|Cluster-22590.9676|Cluster-22590.4971|Cluster-24966.0|Cluster-19037.0|Cluster-22590.60409|Cluster-29783.0|Cluster-22590.1798|Cluster-22590.28|Cluster-19885.0|Cluster-35322.0|Cluster-22590.669|Cluster-20088.0|Cluste…
Nicotinate and nicotinamide metabolism	0.0953109	1	2	Meta	Succinic acid; Maleic acid
Nicotinate and nicotinamide metabolism	0.999993	0.011236	1	Tran	Cluster-22590.1322
Alanine, aspartate and glutamate metabolism	0.228924	0.666667	2	Meta	Citric acid; Succinic acid
Alanine, aspartate and glutamate metabolism	0.967421	0.113145	68	Tran	Cluster-3260.0|Cluster-22590.66582|Cluster-22590.66581|Cluster-22590.67802|Cluster-22457.0|Cluster-22590.66586|Cluster-22590.66585|Cluster-22590.64124|Cluster-22590.5293|Cluster-22590.7609|Cluster-1969.1|Cluster-36549.0|Cluster-22590.67104|Cluster-22590.67105|Cluster-22590.1144|Cluster-28390.0|Cluster-30712.0|Cluster-22590.1798|Cluster-28379.1|Cluster-28733.1|Cluster-23823.0|Cluster-22590.4971|Cl…
Lysine degradation	0.228924	0.666667	2	Meta	5-Aminovaleric acid; L-Saccharopine
Lysine degradation	1.29274e-05	0.235589	94	Tran	Cluster-22590.63857|Cluster-22590.7288|Cluster-30234.0|Cluster-22590.610|Cluster-22590.6873|Cluster-22590.594|Cluster-22590.3053|Cluster-22590.8740|Cluster-22590.4650|Cluster-22590.4394|Cluster-22590.4061|Cluster-22590.8741|Cluster-22590.66456|Cluster-19369.0|Cluster-22590.4790|Cluster-22590.7755|Cluster-33999.1|Cluster-33999.0|Cluster-22590.66512|Cluster-22590.6214|Cluster-22590.728|Cluster-852.…
Pyruvate metabolism	0.228924	0.666667	2	Meta	Malic acid; Succinic acid
Pyruvate metabolism	2.18721e-08	0.212341	234	Tran	Cluster-22590.65230|Cluster-22590.7445|Cluster-22590.4159|Cluster-22590.63857|Cluster-30234.0|Cluster-22590.610|Cluster-22590.4240|Cluster-22590.6873|Cluster-22590.4399|Cluster-22590.3053|Cluster-18224.0|Cluster-22590.8950|Cluster-22590.4650|Cluster-21855.1|Cluster-22590.66291|Cluster-22590.4653|Cluster-20404.1|Cluster-22590.64928|Cluster-22590.7999|Cluster-22590.5386|Cluster-22117.0|Cluster-2259…
Glycolysis / Gluconeogenesis	0.311927	1	1	Meta	Arbutin
Glycolysis / Gluconeogenesis	3.30428e-09	0.210773	270	Tran	Cluster-22590.65230|Cluster-22590.7445|Cluster-22590.4604|Cluster-21255.0|Cluster-33988.0|Cluster-22590.7857|Cluster-22590.65660|Cluster-22590.7855|Cluster-22590.7854|Cluster-22590.64000|Cluster-22590.6873|Cluster-20833.0|Cluster-22590.3053|Cluster-24678.0|Cluster-23761.0|Cluster-22590.7671|Cluster-18224.0|Cluster-28117.0|Cluster-32456.0|Cluster-22590.6980|Cluster-33988.2|Cluster-22590.5415|Clust…
Pentose phosphate pathway	0.311927	1	1	Meta	D-Glucono-1,5-lactone
Pentose phosphate pathway	0.0036393	0.189964	106	Tran	Cluster-22590.9957|Cluster-22590.64658|Cluster-22590.9958|Cluster-18465.0|Cluster-20833.0|Cluster-22590.4018|Cluster-23761.0|Cluster-22590.66978|Cluster-31087.0|Cluster-22590.65025|Cluster-22590.4014|Cluster-22590.1173|Cluster-45176.0|Cluster-22590.64558|Cluster-22590.8072|Cluster-19199.1|Cluster-22590.64557|Cluster-22590.64554|Cluster-22590.1366|Cluster-21933.0|Cluster-22590.1368|Cluster-22590.6…
Fructose and mannose metabolism	0.311927	1	1	Meta	D-Mannose 6-phosphate
Fructose and mannose metabolism	0.552953	0.139651	56	Tran	Cluster-22590.28974|Cluster-25835.0|Cluster-22590.757|Cluster-23097.0|Cluster-21159.0|Cluster-26123.3|Cluster-22590.66054|Cluster-19604.0|Cluster-23761.0|Cluster-22590.482|Cluster-31193.0|Cluster-22590.2880|Cluster-22590.14040|Cluster-22590.7277|Cluster-22590.4304|Cluster-23923.0|Cluster-37622.0|Cluster-22590.5371|Cluster-22590.65617|Cluster-22590.64558|Cluster-22590.414|Cluster-36110.0|Cluster-3…
Oxidative phosphorylation	0.311927	1	1	Meta	Succinic acid
Oxidative phosphorylation	2.29801e-08	0.203757	282	Tran	Cluster-26798.0|Cluster-22590.63500|Cluster-22590.66580|Cluster-22590.63042|Cluster-22590.63704|Cluster-19462.0|Cluster-22590.47789|Cluster-22590.63508|Cluster-29758.0|Cluster-22590.64613|Cluster-22590.13038|Cluster-32193.0|Cluster-22590.7449|Cluster-21195.0|Cluster-22590.3654|Cluster-20186.0|Cluster-22590.5382|Cluster-22590.3040|Cluster-22279.0|Cluster-22590.67966|Cluster-22590.67965|Cluster-225…
Cysteine and methionine metabolism	0.311927	1	1	Meta	L-Cystine
Cysteine and methionine metabolism	0.625455	0.137203	104	Tran	Cluster-22590.40068|Cluster-22590.5029|Cluster-22590.4251|Cluster-22590.67104|Cluster-22590.67105|Cluster-22590.65849|Cluster-22590.62781|Cluster-22590.7111|Cluster-25795.0|Cluster-19149.0|Cluster-22590.43145|Cluster-22590.42259|Cluster-33375.0|Cluster-22590.65427|Cluster-22590.67692|Cluster-22590.699|Cluster-22590.1461|Cluster-22590.64551|Cluster-22590.65429|Cluster-22590.608|Cluster-22590.64403…
Lysine biosynthesis	0.311927	1	1	Meta	L-Saccharopine
Lysine biosynthesis	0.887055	0.0923077	6	Tran	Cluster-46569.0|Cluster-22590.5354|Cluster-22590.7288|Cluster-19149.0|Cluster-46780.0|Cluster-22590.68260
Glutathione metabolism	0.311927	1	1	Meta	Oxidized glutathione
Glutathione metabolism	0.575825	0.13879	78	Tran	Cluster-22590.3826|Cluster-22590.6604|Cluster-22590.6607|Cluster-22590.9957|Cluster-38626.0|Cluster-22590.38918|Cluster-22590.64658|Cluster-22590.9958|Cluster-22590.1098|Cluster-18465.0|Cluster-22590.7031|Cluster-9124.1|Cluster-22590.6606|Cluster-45176.0|Cluster-22590.7037|Cluster-22590.4697|Cluster-22590.4698|Cluster-22590.4699|Cluster-22590.65849|Cluster-22590.38204|Cluster-22590.65025|Cluster-…
One carbon pool by folate	0.311927	1	1	Meta	Dihydrofolic acid
One carbon pool by folate	0.822039	0.114286	16	Tran	Cluster-22590.2700|Cluster-32446.0|Cluster-22590.8145|Cluster-22590.7300|Cluster-22590.34113|Cluster-22590.43629|Cluster-22590.43628|Cluster-27955.0|Cluster-29851.1|Cluster-24311.0|Cluster-22590.8084|Cluster-22590.1939|Cluster-24203.0|Cluster-39145.0|Cluster-22590.2699|Cluster-22590.41162
Biotin metabolism	0.311927	1	1	Meta	Desthiobiotin
Biotin metabolism	0.509735	0.144144	16	Tran	Cluster-22590.66752|Cluster-22590.7813|Cluster-22590.65598|Cluster-37726.0|Cluster-20619.0|Cluster-39710.0|Cluster-22590.64079|Cluster-22590.13308|Cluster-32470.0|Cluster-22590.66946|Cluster-22590.39400|Cluster-31372.0|Cluster-22590.42799|Cluster-18894.0|Cluster-22590.3939|Cluster-23659.0
Folate biosynthesis	0.311927	1	1	Meta	Dihydrofolic acid
Folate biosynthesis	0.992532	0.0568182	5	Tran	Cluster-25450.0|Cluster-22590.20506|Cluster-29838.1|Cluster-35521.0|Cluster-22590.757
Sulfur metabolism	0.311927	1	1	Meta	Succinic acid
Sulfur metabolism	0.957826	0.0995475	22	Tran	Cluster-22590.4313|Cluster-22590.65125|Cluster-22590.4031|Cluster-25795.0|Cluster-22590.31584|Cluster-18413.0|Cluster-22590.67262|Cluster-31242.0|Cluster-25772.0|Cluster-22590.44244|Cluster-22590.3170|Cluster-28998.0|Cluster-22590.4309|Cluster-30218.0|Cluster-22590.67895|Cluster-22590.3370|Cluster-22590.4006|Cluster-38903.0|Cluster-20351.0|Cluster-22590.3600|Cluster-22590.3601|Cluster-22590.2917
Ascorbate and aldarate metabolism	0.528542	0.5	1	Meta	Mucic acid
Ascorbate and aldarate metabolism	0.0020473	0.205805	78	Tran	Cluster-22590.66456|Cluster-22590.63857|Cluster-852.1|Cluster-3423.0|Cluster-22590.7671|Cluster-22590.7715|Cluster-22590.610|Cluster-22590.64443|Cluster-22590.6873|Cluster-22590.7283|Cluster-33999.1|Cluster-22590.12751|Cluster-22590.13289|Cluster-22590.64019|Cluster-22590.958|Cluster-22590.8741|Cluster-13527.4|Cluster-22590.4394|Cluster-22590.8951|Cluster-22590.12621|Cluster-16992.1|Cluster-22590…
Ubiquinone and other terpenoid-quinone biosynthesis	0.528542	0.5	1	Meta	p-Coumaric Acid
Ubiquinone and other terpenoid-quinone biosynthesis	0.784776	0.120879	22	Tran	Cluster-22590.3825|Cluster-22590.37603|Cluster-22590.2446|Cluster-22590.41284|Cluster-22590.693|Cluster-22864.0|Cluster-22590.56751|Cluster-22590.40259|Cluster-22590.6754|Cluster-46780.0|Cluster-22143.0|Cluster-22590.51784|Cluster-22590.23826|Cluster-22590.5652|Cluster-22590.9730|Cluster-22590.45250|Cluster-22590.8533|Cluster-22590.3903|Cluster-22590.3904|Cluster-22590.41551|Cluster-22590.3709|Cl…
Phosphonate and phosphinate metabolism	0.528542	0.5	1	Meta	2-Aminoethylphosphonate
Phosphonate and phosphinate metabolism	0.752599	0.105263	2	Tran	Cluster-24896.0|Cluster-34101.0
Linoleic acid metabolism	0.528542	0.5	1	Meta	Linoleic acid
Linoleic acid metabolism	0.999641	0.0169492	1	Tran	Cluster-22590.6594
Propanoate metabolism	0.528542	0.5	1	Meta	Succinic acid
Propanoate metabolism	0.963356	0.109302	47	Tran	Cluster-22590.7445|Cluster-22590.3972|Cluster-30234.0|Cluster-29512.1|Cluster-22590.66917|Cluster-18224.0|Cluster-22590.14397|Cluster-22590.67312|Cluster-26961.3|Cluster-34070.0|Cluster-35819.1|Cluster-22590.9676|Cluster-22590.2757|Cluster-22117.0|Cluster-22590.7128|Cluster-25030.0|Cluster-22590.65660|Cluster-18009.0|Cluster-22590.3675|Cluster-22590.64941|Cluster-22590.737|Cluster-22590.64943|Clu…
Carbon fixation in photosynthetic organisms	0.528542	0.5	1	Meta	Malic acid
Carbon fixation in photosynthetic organisms	0.000628152	0.192308	140	Tran	Cluster-22590.65230|Cluster-21255.0|Cluster-22590.7857|Cluster-22590.7855|Cluster-22590.7609|Cluster-22590.7853|Cluster-22590.4251|Cluster-22590.67104|Cluster-22590.67105|Cluster-28117.0|Cluster-22590.62781|Cluster-22590.5415|Cluster-22590.1173|Cluster-22590.4795|Cluster-22590.64558|Cluster-22590.62139|Cluster-22590.3931|Cluster-22590.3933|Cluster-22590.64551|Cluster-22590.64556|Cluster-22590.645…
Isoquinoline alkaloid biosynthesis	0.528542	0.5	1	Meta	p-Coumaric Acid
Isoquinoline alkaloid biosynthesis	0.442422	0.150943	16	Tran	Cluster-28086.0|Cluster-22297.0|Cluster-39093.0|Cluster-29108.0|Cluster-22590.13323|Cluster-22590.5293|Cluster-22590.5294|Cluster-21856.0|Cluster-46780.0|Cluster-22590.65142|Cluster-28086.1|Cluster-22590.67104|Cluster-22590.67105|Cluster-22590.40387|Cluster-22590.531|Cluster-22590.66378
Arginine and proline metabolism	0.587319	0.5	2	Meta	4-Oxoproline; 5-Aminovaleric acid
Arginine and proline metabolism	0.00965631	0.187368	89	Tran	Cluster-22590.63857|Cluster-22590.610|Cluster-22590.6873|Cluster-22590.3053|Cluster-22590.67104|Cluster-22590.67105|Cluster-22590.65849|Cluster-22590.8950|Cluster-22590.4650|Cluster-22590.4394|Cluster-43478.0|Cluster-22590.8740|Cluster-22590.8741|Cluster-22590.1461|Cluster-22590.20985|Cluster-19369.0|Cluster-22590.7283|Cluster-22590.7755|Cluster-33999.1|Cluster-33999.0|Cluster-22590.66512|Cluster…
Porphyrin and chlorophyll metabolism	0.587319	0.5	2	Meta	Bilirubin; Biliverdin
Porphyrin and chlorophyll metabolism	0.999671	0.0558659	10	Tran	Cluster-32593.0|Cluster-22590.27592|Cluster-22590.8894|Cluster-22590.26401|Cluster-22590.26375|Cluster-22590.1074|Cluster-31350.0|Cluster-22590.42643|Cluster-31543.0|Cluster-22590.38103
Phenylpropanoid biosynthesis	0.646273	0.4	2	Meta	p-Coumaric Acid; Ferulic acid
Phenylpropanoid biosynthesis	0.972334	0.104396	38	Tran	Cluster-22590.3825|Cluster-22590.38955|Cluster-22590.64413|Cluster-22590.40924|Cluster-22590.53600|Cluster-13527.3|Cluster-22590.12674|Cluster-22590.38668|Cluster-22590.67713|Cluster-22590.51784|Cluster-22590.42257|Cluster-22590.38177|Cluster-22590.3930|Cluster-22590.66765|Cluster-22864.0|Cluster-22590.65266|Cluster-22590.54756|Cluster-22590.8014|Cluster-22590.33407|Cluster-22590.37686|Cluster-22…
Biosynthesis of unsaturated fatty acids	0.646273	0.4	2	Meta	Eicosapentaenoic acid; Linoleic acid
Biosynthesis of unsaturated fatty acids	0.0193807	0.19281	59	Tran	Cluster-22590.7708|Cluster-22590.61566|Cluster-22590.3979|Cluster-22590.7701|Cluster-22590.7700|Cluster-22590.7707|Cluster-22590.7706|Cluster-22590.7705|Cluster-22590.1594|Cluster-22590.5890|Cluster-30178.1|Cluster-22590.3322|Cluster-22590.4038|Cluster-22590.26358|Cluster-30178.0|Cluster-22590.7687|Cluster-22590.64995|Cluster-24198.0|Cluster-22590.7333|Cluster-22590.66470|Cluster-27372.0|Cluster-…
ABC transporters	0.646273	0.4	2	Meta	2-Aminoethylphosphonate; L-Cystine
ABC transporters	1	0.0358306	11	Tran	Cluster-22590.82|Cluster-22590.39385|Cluster-22590.40313|Cluster-22590.37982|Cluster-37416.1|Cluster-37416.0|Cluster-22590.66146|Cluster-22590.5704|Cluster-44228.0|Cluster-44228.2|Cluster-29187.0
Tyrosine metabolism	1	0.333333	3	Meta	p-Coumaric Acid; Succinic acid; Maleic acid
Tyrosine metabolism	0.568989	0.138528	32	Tran	Cluster-22590.4604|Cluster-22590.64000|Cluster-22590.65142|Cluster-28086.1|Cluster-22590.64022|Cluster-22590.67105|Cluster-22590.2054|Cluster-22590.4608|Cluster-22590.4606|Cluster-22590.5294|Cluster-22590.5293|Cluster-22590.67861|Cluster-28086.0|Cluster-22590.8050|Cluster-22590.40387|Cluster-22590.531|Cluster-39093.0|Cluster-35292.0|Cluster-46780.0|Cluster-22590.8076|Cluster-22590.1491|Cluster-22…
Amino sugar and nucleotide sugar metabolism	1	0.333333	1	Meta	D-Mannose 6-phosphate
Amino sugar and nucleotide sugar metabolism	0.996955	0.100486	62	Tran	Cluster-22590.28974|Cluster-22590.34344|Cluster-22590.3973|Cluster-25925.0|Cluster-22590.6240|Cluster-20833.0|Cluster-22590.66054|Cluster-22590.60734|Cluster-22590.42403|Cluster-22590.8850|Cluster-22590.8847|Cluster-22590.8846|Cluster-22590.3274|Cluster-22590.7277|Cluster-22590.54051|Cluster-26746.0|Cluster-22590.3137|Cluster-39304.1|Cluster-22590.2089|Cluster-22590.7991|Cluster-28281.0|Cluster-2…
alpha-Linolenic acid metabolism	1	0.333333	1	Meta	Methyl jasmonate
alpha-Linolenic acid metabolism	0.977489	0.101744	35	Tran	Cluster-30046.0|Cluster-21103.0|Cluster-22590.5680|Cluster-22590.5890|Cluster-22590.5751|Cluster-29027.0|Cluster-22590.39318|Cluster-22590.5684|Cluster-22590.6010|Cluster-22590.43340|Cluster-22590.43341|Cluster-22590.2643|Cluster-22590.43343|Cluster-22590.63873|Cluster-22590.6594|Cluster-26836.0|Cluster-27372.0|Cluster-32629.0|Cluster-22590.6751|Cluster-16408.0|Cluster-22590.3332|Cluster-22590.62…
V, vegetative period; B, blooming period; M, maturity period.

## Sheet: V vs. M positive
Supplementary table5: KEGG pathway involving both differential metabolites and differential genes at different periods.
Description	Pvalue	Ratio	Count	Type	ID
Nicotinate and nicotinamide metabolism	0.0272747	0.75	6	Meta	Nicotinic acid; L-aspartic Acid; Nicotinamide; beta-Nicotinamide Mononucleotide; Quinolinic acid; 尾-Nicotinamide mononucleotide
Nicotinate and nicotinamide metabolism	0.999872	0.0449438	4	Tran	Cluster-22590.40412|Cluster-38473.0|Cluster-41636.0|Cluster-22590.1322
Cyanoamino acid metabolism	0.0461893	1	3	Meta	L-aspartic Acid; L-Phenylalanine; L-Tyrosine
Cyanoamino acid metabolism	0.958723	0.125874	18	Tran	Cluster-22590.2700|Cluster-22590.2699|Cluster-22590.15941|Cluster-22590.42257|Cluster-22590.7300|Cluster-35611.0|Cluster-27955.0|Cluster-22590.31569|Cluster-50347.0|Cluster-29851.1|Cluster-22590.1939|Cluster-22590.8084|Cluster-22590.34307|Cluster-39145.0|Cluster-22590.41927|Cluster-22590.42289|Cluster-22590.51718|Cluster-28327.1
Valine, leucine and isoleucine degradation	0.1301	1	2	Meta	Methylmalonate; 3-Methyl-2-Oxobutanoic Acid
Valine, leucine and isoleucine degradation	0.01445	0.229167	143	Tran	Cluster-22590.63857|Cluster-22590.5026|Cluster-30234.0|Cluster-22590.610|Cluster-22590.5028|Cluster-22590.7283|Cluster-22590.3053|Cluster-22943.0|Cluster-22590.66456|Cluster-22590.4650|Cluster-22590.3051|Cluster-22590.1172|Cluster-22590.611|Cluster-22590.5419|Cluster-22590.60409|Cluster-22590.4061|Cluster-22590.4060|Cluster-22590.33071|Cluster-22590.67691|Cluster-22590.2643|Cluster-13522.0|Cluste…
Lysine biosynthesis	0.1301	1	2	Meta	L-aspartic Acid; alpha-Ketoglutaric acid
Lysine biosynthesis	0.975157	0.0923077	6	Tran	Cluster-46569.0|Cluster-22590.5354|Cluster-22590.4320|Cluster-22590.7288|Cluster-19149.0|Cluster-22590.68260
Thiamine metabolism	0.1301	1	2	Meta	Pyridoxal 5'-phosphate; L-Tyrosine
Thiamine metabolism	0.365988	0.202797	29	Tran	Cluster-23214.0|Cluster-26671.0|Cluster-22590.7745|Cluster-22590.2558|Cluster-22590.66659|Cluster-22590.5612|Cluster-28662.0|Cluster-22590.2733|Cluster-22590.47848|Cluster-22590.2042|Cluster-22590.8071|Cluster-22590.34042|Cluster-22590.2124|Cluster-22590.1540|Cluster-22590.1324|Cluster-24255.0|Cluster-31304.0|Cluster-22590.64589|Cluster-22590.5593|Cluster-22590.2992|Cluster-22590.65037|Cluster-33…
Cysteine and methionine metabolism	0.136093	0.75	3	Meta	Methionine; L-aspartic Acid; S-Adenosylhomocysteine
Cysteine and methionine metabolism	0.482123	0.187335	142	Tran	Cluster-22590.59625|Cluster-22590.40068|Cluster-22590.5029|Cluster-22590.33485|Cluster-22590.67104|Cluster-22590.67105|Cluster-22590.41927|Cluster-22590.38269|Cluster-22590.7111|Cluster-25795.0|Cluster-19149.0|Cluster-22590.43145|Cluster-22590.42259|Cluster-33375.0|Cluster-22590.64806|Cluster-22590.67692|Cluster-22590.55951|Cluster-22590.699|Cluster-22590.35198|Cluster-22590.35474|Cluster-22590.6…
Pantothenate and CoA biosynthesis	0.136093	0.75	3	Meta	L-aspartic Acid; 3-Methyl-2-Oxobutanoic Acid; Pantetheine
Pantothenate and CoA biosynthesis	0.857152	0.154229	31	Tran	Cluster-22590.5168|Cluster-33372.0|Cluster-22590.66950|Cluster-31505.1|Cluster-22590.56939|Cluster-22590.67185|Cluster-22590.3224|Cluster-39161.1|Cluster-22590.4659|Cluster-22590.4657|Cluster-22590.4665|Cluster-20878.0|Cluster-22590.4667|Cluster-22590.65615|Cluster-29063.0|Cluster-35322.0|Cluster-22590.67083|Cluster-22590.67159|Cluster-22590.4661|Cluster-22590.4663|Cluster-22590.66925|Cluster-225…
Tropane, piperidine and pyridine alkaloid biosynthesis	0.171889	0.6	6	Meta	Swainsonine; Nicotinic acid; Piperine; Ecgonine methyl ester; Pipecolic acid; L-Phenylalanine
Tropane, piperidine and pyridine alkaloid biosynthesis	0.81566	0.152542	18	Tran	Cluster-22590.35474|Cluster-22297.0|Cluster-22590.28447|Cluster-29108.0|Cluster-22590.13323|Cluster-22590.5293|Cluster-22590.5294|Cluster-36966.0|Cluster-22590.66378|Cluster-22590.51499|Cluster-22590.44791|Cluster-22590.67104|Cluster-22590.67105|Cluster-22590.48739|Cluster-22590.38730|Cluster-39093.0|Cluster-22590.48403|Cluster-22590.40249
ABC transporters	0.209067	0.545455	6	Meta	Lactose; D-Ribose; Betaine; Biotin; L-Ornithine; L-Phenylalanine
ABC transporters	1	0.0488599	15	Tran	Cluster-22590.65386|Cluster-22590.82|Cluster-35815.0|Cluster-22590.43988|Cluster-22590.39385|Cluster-22590.40313|Cluster-22590.37982|Cluster-22590.51801|Cluster-37416.1|Cluster-37416.0|Cluster-22590.54748|Cluster-22590.5704|Cluster-22590.44593|Cluster-44228.2|Cluster-29187.0
Pyrimidine metabolism	0.287679	0.555556	5	Meta	Cytidine-5'-monophosphate; Methylmalonate; Deoxycytidine; Thymine; UDP
Pyrimidine metabolism	0.999731	0.107143	36	Tran	Cluster-22590.8306|Cluster-22590.4174|Cluster-37986.2|Cluster-35794.0|Cluster-45660.0|Cluster-37740.0|Cluster-22590.5305|Cluster-37303.0|Cluster-22590.20656|Cluster-22590.927|Cluster-22590.41035|Cluster-23823.0|Cluster-22590.49133|Cluster-22590.42541|Cluster-39069.0|Cluster-35604.0|Cluster-22590.66088|Cluster-33390.0|Cluster-21252.1|Cluster-22590.67996|Cluster-22590.7639|Cluster-22590.4268|Cluste…
Ascorbate and aldarate metabolism	0.297921	0.666667	2	Meta	alpha-Ketoglutaric acid; Vitamin C
Ascorbate and aldarate metabolism	0.000279627	0.277045	105	Tran	Cluster-22590.63857|Cluster-22590.5026|Cluster-22590.33071|Cluster-22590.610|Cluster-22590.5028|Cluster-22590.7283|Cluster-22590.3053|Cluster-22590.8950|Cluster-22590.4650|Cluster-22590.4394|Cluster-22590.1172|Cluster-22590.4061|Cluster-22590.4060|Cluster-22590.611|Cluster-22590.3051|Cluster-30103.0|Cluster-19369.0|Cluster-22590.4790|Cluster-22590.7755|Cluster-37236.0|Cluster-33999.1|Cluster-3399…
Ubiquinone and other terpenoid-quinone biosynthesis	0.297921	0.666667	2	Meta	Shikonin; L-Tyrosine
Ubiquinone and other terpenoid-quinone biosynthesis	0.886252	0.148352	27	Tran	Cluster-22590.3825|Cluster-22590.37603|Cluster-22590.65969|Cluster-22590.66425|Cluster-22590.2446|Cluster-22590.39858|Cluster-22864.0|Cluster-22590.38059|Cluster-22590.40347|Cluster-22590.9730|Cluster-22590.3864|Cluster-22590.40249|Cluster-22590.47461|Cluster-22590.6754|Cluster-22590.40938|Cluster-22590.35045|Cluster-22143.0|Cluster-22590.43318|Cluster-22590.5652|Cluster-33970.0|Cluster-22590.853…
Alanine, aspartate and glutamate metabolism	0.297921	0.666667	2	Meta	L-aspartic Acid; alpha-Ketoglutaric acid
Alanine, aspartate and glutamate metabolism	0.928006	0.159734	96	Tran	Cluster-22590.40064|Cluster-22590.66581|Cluster-22590.66586|Cluster-22590.66585|Cluster-22590.64124|Cluster-22590.7609|Cluster-22590.67104|Cluster-22590.67105|Cluster-35604.0|Cluster-22590.7441|Cluster-30712.0|Cluster-22590.39228|Cluster-24966.0|Cluster-22460.3|Cluster-37986.2|Cluster-22590.35474|Cluster-27385.0|Cluster-22590.40343|Cluster-28733.1|Cluster-22590.48739|Cluster-31324.0|Cluster-22590…
Monobactam biosynthesis	0.297921	0.666667	2	Meta	L-aspartic Acid; L-Tyrosine
Monobactam biosynthesis	0.712363	0.161765	11	Tran	Cluster-22590.5354|Cluster-22590.4309|Cluster-22590.4320|Cluster-22590.67262|Cluster-31242.0|Cluster-19149.0|Cluster-22590.4313|Cluster-22590.7251|Cluster-22590.2917|Cluster-22590.7252|Cluster-22590.68260
Folate biosynthesis	0.297921	0.666667	2	Meta	7,8-Dihydrobiopterin; Folic acid
Folate biosynthesis	0.976198	0.102273	9	Tran	Cluster-22590.29002|Cluster-22590.36281|Cluster-35521.0|Cluster-22590.8685|Cluster-22590.23799|Cluster-25450.0|Cluster-29838.1|Cluster-22590.32636|Cluster-22590.757
Carotenoid biosynthesis	0.297921	0.666667	2	Meta	Astaxanthin; Canthaxanthin
Carotenoid biosynthesis	0.678611	0.168539	15	Tran	Cluster-22590.39315|Cluster-22590.53146|Cluster-22590.34479|Cluster-22590.37412|Cluster-22590.41535|Cluster-22590.40052|Cluster-22590.52377|Cluster-22590.54598|Cluster-22590.41783|Cluster-22590.12756|Cluster-22590.37673|Cluster-22590.40476|Cluster-22590.59818|Cluster-22590.53957|Cluster-22590.40693
Stilbenoid, diarylheptanoid and gingerol biosynthesis	0.297921	0.666667	2	Meta	Demethoxycurcumin; Chlorogenic acid
Stilbenoid, diarylheptanoid and gingerol biosynthesis	0.992097	0.0512821	2	Tran	Cluster-22590.44789|Cluster-22590.34403
Betalain biosynthesis	0.297921	0.666667	2	Meta	Dopamine; L-Tyrosine
Betalain biosynthesis	0.227183	0.28	7	Tran	Cluster-28086.0|Cluster-21856.0|Cluster-22590.65142|Cluster-28086.1|Cluster-27738.0|Cluster-22590.531|Cluster-22590.41490
Arginine biosynthesis	0.354088	0.6	3	Meta	L-aspartic Acid; L-Ornithine; alpha-Ketoglutaric acid
Arginine biosynthesis	0.503521	0.1875	48	Tran	Cluster-22590.40064|Cluster-22590.40146|Cluster-22590.66581|Cluster-22590.66586|Cluster-22590.39295|Cluster-22590.64124|Cluster-22590.1333|Cluster-22590.38328|Cluster-22590.67105|Cluster-33762.0|Cluster-22590.66585|Cluster-22590.39228|Cluster-22590.5294|Cluster-22590.5293|Cluster-25766.1|Cluster-22590.67684|Cluster-22590.35474|Cluster-39093.0|Cluster-27385.0|Cluster-38930.0|Cluster-22590.5116|Clu…
Linoleic acid metabolism	0.362573	1	1	Meta	Gamma-Linolenic Acid
Linoleic acid metabolism	0.998018	0.0508475	3	Tran	Cluster-22590.43294|Cluster-22590.13079|Cluster-22590.30615
Propanoate metabolism	0.362573	1	1	Meta	Methylmalonate
Propanoate metabolism	0.599384	0.181395	78	Tran	Cluster-22590.7445|Cluster-22590.3972|Cluster-18224.0|Cluster-31632.0|Cluster-30234.0|Cluster-22590.38507|Cluster-22590.14095|Cluster-29512.1|Cluster-22590.35034|Cluster-22590.3085|Cluster-22590.64944|Cluster-22590.6233|Cluster-22590.14397|Cluster-22590.39776|Cluster-22590.5706|Cluster-22590.67312|Cluster-22590.12052|Cluster-22590.5641|Cluster-34070.0|Cluster-22590.3482|Cluster-22590.27658|Cluste…
One carbon pool by folate	0.362573	1	1	Meta	Folic acid
One carbon pool by folate	0.849171	0.15	21	Tran	Cluster-22590.2700|Cluster-22590.40363|Cluster-22590.7300|Cluster-22590.8145|Cluster-22590.8084|Cluster-22590.34113|Cluster-27955.0|Cluster-22590.43629|Cluster-22590.43628|Cluster-32446.0|Cluster-29851.1|Cluster-22590.1939|Cluster-22590.41162|Cluster-22590.34307|Cluster-22590.2699|Cluster-22590.48018|Cluster-24203.0|Cluster-39145.0|Cluster-22590.39795|Cluster-24311.0|Cluster-28327.1
Biotin metabolism	0.362573	1	1	Meta	Biotin
Biotin metabolism	0.508019	0.189189	21	Tran	Cluster-32470.0|Cluster-22590.37039|Cluster-39308.0|Cluster-22590.65598|Cluster-20619.0|Cluster-22590.30965|Cluster-31372.0|Cluster-37726.0|Cluster-22590.66752|Cluster-22590.64079|Cluster-22590.66946|Cluster-22590.39400|Cluster-39710.0|Cluster-22590.63469|Cluster-22590.42799|Cluster-22590.13308|Cluster-18894.0|Cluster-22590.36354|Cluster-22590.3939|Cluster-22590.7813|Cluster-23659.0
Biosynthesis of unsaturated fatty acids	0.362573	1	1	Meta	Gamma-Linolenic Acid
Biosynthesis of unsaturated fatty acids	0.0690766	0.228758	70	Tran	Cluster-22590.30130|Cluster-22590.7708|Cluster-22590.61566|Cluster-22590.6925|Cluster-22590.7703|Cluster-22590.3979|Cluster-22590.7701|Cluster-22590.7700|Cluster-22590.7707|Cluster-22590.7706|Cluster-22590.7705|Cluster-22590.1594|Cluster-22590.5890|Cluster-30178.1|Cluster-22590.8929|Cluster-22590.4038|Cluster-22590.36437|Cluster-22590.26358|Cluster-30178.0|Cluster-22590.7687|Cluster-22590.64995|C…
Aminoacyl-tRNA biosynthesis	0.46289	0.5	4	Meta	Methionine; L-aspartic Acid; L-Phenylalanine; L-Tyrosine
Aminoacyl-tRNA biosynthesis	1	0.0697674	30	Tran	Cluster-22590.15046|Cluster-22590.11404|Cluster-29733.1|Cluster-29032.1|Cluster-22590.5307|Cluster-22590.4706|Cluster-22590.13137|Cluster-34584.1|Cluster-22590.9537|Cluster-22590.2622|Cluster-22590.40450|Cluster-39223.0|Cluster-22590.64006|Cluster-22590.36486|Cluster-36868.0|Cluster-22590.47549|Cluster-22590.30310|Cluster-22361.0|Cluster-39686.0|Cluster-24414.1|Cluster-19927.0|Cluster-39368.0|Clu…
Galactose metabolism	0.621518	0.5	2	Meta	Lactose; Dulcitol
Galactose metabolism	0.861161	0.158621	46	Tran	Cluster-22590.30222|Cluster-22590.15588|Cluster-22590.6935|Cluster-22590.66054|Cluster-36160.0|Cluster-22590.5460|Cluster-31193.0|Cluster-22590.8846|Cluster-22590.3274|Cluster-22590.38706|Cluster-37622.0|Cluster-22590.1401|Cluster-22590.6240|Cluster-22590.7991|Cluster-39304.2|Cluster-39304.1|Cluster-22590.414|Cluster-22590.8072|Cluster-22590.52499|Cluster-19068.0|Cluster-22590.25091|Cluster-19199…
Isoquinoline alkaloid biosynthesis	0.668955	0.5	3	Meta	3,4-Dihydroxybenzaldehyde; Dopamine; L-Tyrosine
Isoquinoline alkaloid biosynthesis	0.35498	0.207547	22	Tran	Cluster-36966.0|Cluster-28086.0|Cluster-28086.1|Cluster-22590.67104|Cluster-22590.67105|Cluster-22590.5294|Cluster-22590.5293|Cluster-22590.40387|Cluster-22590.531|Cluster-22590.35474|Cluster-39093.0|Cluster-22590.30145|Cluster-22590.48739|Cluster-22590.48403|Cluster-22590.65142|Cluster-22297.0|Cluster-29108.0|Cluster-22590.13323|Cluster-21856.0|Cluster-22590.40249|Cluster-22590.66378|Cluster-225…
Purine metabolism	0.724619	0.444444	4	Meta	Adenosine; Xanthine; dAMP; Guanine
Purine metabolism	0.99814	0.13615	87	Tran	Cluster-22590.4313|Cluster-45660.0|Cluster-26671.0|Cluster-22590.7251|Cluster-28662.0|Cluster-22590.38311|Cluster-22590.927|Cluster-21000.0|Cluster-39069.0|Cluster-22590.8072|Cluster-22590.3170|Cluster-19199.1|Cluster-22590.8054|Cluster-36230.0|Cluster-22590.39162|Cluster-22590.41817|Cluster-31073.0|Cluster-22590.67996|Cluster-14586.0|Cluster-38678.0|Cluster-23214.0|Cluster-22590.5757|Cluster-225…
Phenylpropanoid biosynthesis	0.758961	0.416667	5	Meta	L-Phenylalanine; Coniferin; Chlorogenic acid; Coumarin; L-Tyrosine
Phenylpropanoid biosynthesis	0.999559	0.112637	41	Tran	Cluster-22590.1275|Cluster-22590.7714|Cluster-22590.3825|Cluster-22590.64413|Cluster-22590.156|Cluster-22590.44789|Cluster-22590.35868|Cluster-22590.53600|Cluster-13527.3|Cluster-22590.12674|Cluster-22590.67713|Cluster-22590.15941|Cluster-22590.42257|Cluster-22590.292|Cluster-22590.39858|Cluster-22590.3930|Cluster-22590.66765|Cluster-22864.0|Cluster-22590.40452|Cluster-22590.8014|Cluster-22590.49…
Citrate cycle (TCA cycle)	1	0.5	1	Meta	alpha-Ketoglutaric acid
Citrate cycle (TCA cycle)	6.92535e-07	0.261554	266	Tran	Cluster-22590.65230|Cluster-22590.2921|Cluster-22590.66320|Cluster-33197.0|Cluster-29306.0|Cluster-22590.4152|Cluster-22590.4150|Cluster-22590.19267|Cluster-22590.6747|Cluster-22590.3685|Cluster-22590.62781|Cluster-21855.1|Cluster-22590.4403|Cluster-22590.3681|Cluster-20784.0|Cluster-22590.67330|Cluster-22590.1175|Cluster-22590.7570|Cluster-22590.7571|Cluster-22590.5386|Cluster-22590.5419|Cluster…
Pentose and glucuronate interconversions	1	0.5	1	Meta	alpha-Ketoglutaric acid
Pentose and glucuronate interconversions	0.395143	0.193634	73	Tran	Cluster-22590.38690|Cluster-22590.46886|Cluster-22590.1401|Cluster-22590.45451|Cluster-35386.0|Cluster-25744.0|Cluster-30840.0|Cluster-22590.9037|Cluster-22590.5222|Cluster-37602.0|Cluster-22590.1484|Cluster-22590.67070|Cluster-37412.0|Cluster-22590.30944|Cluster-22590.20513|Cluster-22590.8846|Cluster-22590.34633|Cluster-22590.3274|Cluster-22590.31607|Cluster-22590.39751|Cluster-22590.41038|Clust…
Glycine, serine and threonine metabolism	1	0.4	2	Meta	Betaine; L-aspartic Acid
Glycine, serine and threonine metabolism	0.980364	0.143805	65	Tran	Cluster-22590.38974|Cluster-22590.63328|Cluster-22590.8884|Cluster-22590.36822|Cluster-33280.0|Cluster-22590.1675|Cluster-22590.42147|Cluster-22590.66917|Cluster-22590.39701|Cluster-22590.4371|Cluster-22590.39702|Cluster-22590.49449|Cluster-22590.349|Cluster-22590.1939|Cluster-22590.68260|Cluster-28327.1|Cluster-22590.7263|Cluster-22590.2700|Cluster-30712.0|Cluster-22590.5354|Cluster-22590.2699|C…
Valine, leucine and isoleucine biosynthesis	1	0.5	1	Meta	3-Methyl-2-Oxobutanoic Acid
Valine, leucine and isoleucine biosynthesis	0.670232	0.175676	52	Tran	Cluster-30384.1|Cluster-30384.2|Cluster-22590.5168|Cluster-33372.0|Cluster-22590.66950|Cluster-15815.6|Cluster-15815.7|Cluster-22590.6576|Cluster-22590.3224|Cluster-39161.1|Cluster-22590.4659|Cluster-22590.4667|Cluster-22590.3025|Cluster-22590.4657|Cluster-22590.4192|Cluster-22590.4665|Cluster-20878.0|Cluster-22590.5927|Cluster-22590.15391|Cluster-27510.0|Cluster-22590.64737|Cluster-22590.11836|C…
Histidine metabolism	1	0.4	2	Meta	L-aspartic Acid; alpha-Ketoglutaric acid
Histidine metabolism	2.39478e-05	0.3125	90	Tran	Cluster-22590.63857|Cluster-22590.5026|Cluster-22590.33071|Cluster-22590.610|Cluster-22590.5028|Cluster-22590.7283|Cluster-33999.1|Cluster-22590.8950|Cluster-22590.4650|Cluster-22590.4394|Cluster-22590.1172|Cluster-43478.0|Cluster-22590.4061|Cluster-22590.4060|Cluster-22590.611|Cluster-22590.3051|Cluster-19369.0|Cluster-22590.6873|Cluster-22590.7755|Cluster-37236.0|Cluster-22590.3053|Cluster-3399…
Tyrosine metabolism	1	0.4	2	Meta	Dopamine; L-Tyrosine
Tyrosine metabolism	0.264084	0.207792	48	Tran	Cluster-22590.4604|Cluster-21856.0|Cluster-22590.64000|Cluster-22590.1491|Cluster-28086.1|Cluster-22590.23153|Cluster-22590.67105|Cluster-47438.0|Cluster-22590.2054|Cluster-22590.4609|Cluster-22590.4608|Cluster-22590.4606|Cluster-22590.5294|Cluster-22590.5293|Cluster-22590.67861|Cluster-28086.0|Cluster-22590.47461|Cluster-22590.8076|Cluster-22590.40387|Cluster-22590.531|Cluster-22590.35474|Cluste…
beta-Alanine metabolism	1	0.4	2	Meta	L-aspartic Acid; Quinolinic acid
beta-Alanine metabolism	0.0080728	0.243243	108	Tran	Cluster-22590.63857|Cluster-22590.5026|Cluster-22590.33071|Cluster-22590.610|Cluster-22590.5028|Cluster-22590.7283|Cluster-22590.3053|Cluster-22590.8950|Cluster-22590.4650|Cluster-22590.4394|Cluster-22590.1172|Cluster-43478.0|Cluster-24966.0|Cluster-22590.4061|Cluster-22590.4060|Cluster-22590.611|Cluster-22590.3051|Cluster-22590.1461|Cluster-19369.0|Cluster-22590.4790|Cluster-36563.1|Cluster-2259…
Phosphonate and phosphinate metabolism	1	0.5	1	Meta	Bialaphos
Phosphonate and phosphinate metabolism	0.863554	0.105263	2	Tran	Cluster-24896.0|Cluster-34101.0
Sphingolipid metabolism	1	0.5	1	Meta	4-D-Hydroxysphinganine
Sphingolipid metabolism	0.995098	0.0795455	7	Tran	Cluster-50556.2|Cluster-35180.0|Cluster-22590.54453|Cluster-28462.0|Cluster-38112.0|Cluster-22590.50187|Cluster-45167.0
Glyoxylate and dicarboxylate metabolism	1	0.5	1	Meta	alpha-Ketoglutaric acid
Glyoxylate and dicarboxylate metabolism	1.08635e-08	0.265689	326	Tran	Cluster-22590.5381|Cluster-22590.40064|Cluster-22590.66581|Cluster-22590.66320|Cluster-22590.66586|Cluster-22590.66585|Cluster-22590.7445|Cluster-30234.0|Cluster-22590.4193|Cluster-22590.4150|Cluster-22590.4159|Cluster-22590.6747|Cluster-22590.54780|Cluster-36688.0|Cluster-22590.5638|Cluster-33332.0|Cluster-22590.13647|Cluster-22590.64318|Cluster-22590.3049|Cluster-21646.4|Cluster-22590.64928|Clu…
Butanoate metabolism	1	0.5	1	Meta	alpha-Ketoglutaric acid
Butanoate metabolism	0.865665	0.155462	37	Tran	Cluster-22590.3972|Cluster-22457.0|Cluster-22590.5168|Cluster-30234.0|Cluster-22590.85|Cluster-1969.1|Cluster-22590.3224|Cluster-39161.1|Cluster-39332.1|Cluster-28390.0|Cluster-22590.7441|Cluster-36549.0|Cluster-28379.1|Cluster-31968.0|Cluster-22590.4971|Cluster-24966.0|Cluster-19037.0|Cluster-22590.60409|Cluster-22590.1798|Cluster-22590.28|Cluster-19885.0|Cluster-22590.65596|Cluster-31324.0|Clus…
Riboflavin metabolism	1	0.5	1	Meta	Riboflavin
Riboflavin metabolism	0.968612	0.0851064	4	Tran	Cluster-22590.589|Cluster-22590.31031|Cluster-29838.1|Cluster-34184.0
V, vegetative period; B, blooming period; M, maturity period.

## Sheet: V vs. M negative
Supplementary table5: KEGG pathway involving both differential metabolites and differential genes at different periods.
Description	Pvalue	Ratio	Count	Type	ID
Ascorbate and aldarate metabolism	0.199796	1	2	Meta	D-Glucarate; Mucic acid
Ascorbate and aldarate metabolism	0.000279627	0.277045	105	Tran	Cluster-22590.63857|Cluster-22590.5026|Cluster-22590.33071|Cluster-22590.610|Cluster-22590.5028|Cluster-22590.7283|Cluster-22590.3053|Cluster-22590.8950|Cluster-22590.4650|Cluster-22590.4394|Cluster-22590.1172|Cluster-22590.4061|Cluster-22590.4060|Cluster-22590.611|Cluster-22590.3051|Cluster-30103.0|Cluster-19369.0|Cluster-22590.4790|Cluster-22590.7755|Cluster-37236.0|Cluster-33999.1|Cluster-3399…
Isoquinoline alkaloid biosynthesis	0.199796	1	2	Meta	Levodopa; p-Coumaric Acid
Isoquinoline alkaloid biosynthesis	0.35498	0.207547	22	Tran	Cluster-36966.0|Cluster-28086.0|Cluster-28086.1|Cluster-22590.67104|Cluster-22590.67105|Cluster-22590.5294|Cluster-22590.5293|Cluster-22590.40387|Cluster-22590.531|Cluster-22590.35474|Cluster-39093.0|Cluster-22590.30145|Cluster-22590.48739|Cluster-22590.48403|Cluster-22590.65142|Cluster-22297.0|Cluster-29108.0|Cluster-22590.13323|Cluster-21856.0|Cluster-22590.40249|Cluster-22590.66378|Cluster-225…
Pyrimidine metabolism	0.324442	0.75	3	Meta	Thymidine; Uridine; Orotic acid
Pyrimidine metabolism	0.999731	0.107143	36	Tran	Cluster-22590.8306|Cluster-22590.4174|Cluster-37986.2|Cluster-35794.0|Cluster-45660.0|Cluster-37740.0|Cluster-22590.5305|Cluster-37303.0|Cluster-22590.20656|Cluster-22590.927|Cluster-22590.41035|Cluster-23823.0|Cluster-22590.49133|Cluster-22590.42541|Cluster-39069.0|Cluster-35604.0|Cluster-22590.66088|Cluster-33390.0|Cluster-21252.1|Cluster-22590.67996|Cluster-22590.7639|Cluster-22590.4268|Cluste…
Stilbenoid, diarylheptanoid and gingerol biosynthesis	0.324442	0.75	3	Meta	5-O-Caffeoylshikimic acid; Pterostilbene; Piceatannol
Stilbenoid, diarylheptanoid and gingerol biosynthesis	0.992097	0.0512821	2	Tran	Cluster-22590.44789|Cluster-22590.34403
Galactose metabolism	0.449541	1	1	Meta	Sucrose
Galactose metabolism	0.861161	0.158621	46	Tran	Cluster-22590.30222|Cluster-22590.15588|Cluster-22590.6935|Cluster-22590.66054|Cluster-36160.0|Cluster-22590.5460|Cluster-31193.0|Cluster-22590.8846|Cluster-22590.3274|Cluster-22590.38706|Cluster-37622.0|Cluster-22590.1401|Cluster-22590.6240|Cluster-22590.7991|Cluster-39304.2|Cluster-39304.1|Cluster-22590.414|Cluster-22590.8072|Cluster-22590.52499|Cluster-19068.0|Cluster-22590.25091|Cluster-19199…
Cysteine and methionine metabolism	0.449541	1	1	Meta	L-Cystine
Cysteine and methionine metabolism	0.482123	0.187335	142	Tran	Cluster-22590.59625|Cluster-22590.40068|Cluster-22590.5029|Cluster-22590.33485|Cluster-22590.67104|Cluster-22590.67105|Cluster-22590.41927|Cluster-22590.38269|Cluster-22590.7111|Cluster-25795.0|Cluster-19149.0|Cluster-22590.43145|Cluster-22590.42259|Cluster-33375.0|Cluster-22590.64806|Cluster-22590.67692|Cluster-22590.55951|Cluster-22590.699|Cluster-22590.35198|Cluster-22590.35474|Cluster-22590.6…
Glutathione metabolism	0.449541	1	1	Meta	Oxidized glutathione
Glutathione metabolism	0.820902	0.169039	95	Tran	Cluster-22590.9957|Cluster-22590.64658|Cluster-22590.9958|Cluster-18465.0|Cluster-22590.66978|Cluster-22590.65025|Cluster-22590.25111|Cluster-29148.0|Cluster-28650.0|Cluster-22590.37842|Cluster-22590.1777|Cluster-22590.1461|Cluster-18037.1|Cluster-22590.3592|Cluster-21933.0|Cluster-22590.62542|Cluster-22590.67134|Cluster-40685.0|Cluster-22590.66043|Cluster-22590.7029|Cluster-22590.66044|Cluster-3…
One carbon pool by folate	0.449541	1	1	Meta	Dihydrofolic acid
One carbon pool by folate	0.849171	0.15	21	Tran	Cluster-22590.2700|Cluster-22590.40363|Cluster-22590.7300|Cluster-22590.8145|Cluster-22590.8084|Cluster-22590.34113|Cluster-27955.0|Cluster-22590.43629|Cluster-22590.43628|Cluster-32446.0|Cluster-29851.1|Cluster-22590.1939|Cluster-22590.41162|Cluster-22590.34307|Cluster-22590.2699|Cluster-22590.48018|Cluster-24203.0|Cluster-39145.0|Cluster-22590.39795|Cluster-24311.0|Cluster-28327.1
Riboflavin metabolism	0.449541	1	1	Meta	Flavin Adenine Dinucleotide
Riboflavin metabolism	0.968612	0.0851064	4	Tran	Cluster-22590.589|Cluster-22590.31031|Cluster-29838.1|Cluster-34184.0
Folate biosynthesis	0.449541	1	1	Meta	Dihydrofolic acid
Folate biosynthesis	0.976198	0.102273	9	Tran	Cluster-22590.29002|Cluster-22590.36281|Cluster-35521.0|Cluster-22590.8685|Cluster-22590.23799|Cluster-25450.0|Cluster-29838.1|Cluster-22590.32636|Cluster-22590.757
Monoterpenoid biosynthesis	0.449541	1	1	Meta	Geniposidic acid
Monoterpenoid biosynthesis	0.620306	0.175676	13	Tran	Cluster-22590.445|Cluster-22590.22564|Cluster-22590.7213|Cluster-22590.36887|Cluster-22590.9696|Cluster-19053.0|Cluster-22590.928|Cluster-22590.64615|Cluster-22590.40237|Cluster-22590.68239|Cluster-22590.1134|Cluster-26769.1|Cluster-22590.66930
Diterpenoid biosynthesis	0.449541	1	1	Meta	Gibberellin A7
Diterpenoid biosynthesis	0.30451	0.25	7	Tran	Cluster-22590.39819|Cluster-22590.27345|Cluster-22590.29059|Cluster-22590.48121|Cluster-48900.0|Cluster-22590.2350|Cluster-22590.41919
Zeatin biosynthesis	0.449541	1	1	Meta	5'-Adenylic acid
Zeatin biosynthesis	0.854784	0.115385	3	Tran	Cluster-43084.0|Cluster-22590.41958|Cluster-22590.40105
Betalain biosynthesis	0.449541	1	1	Meta	Levodopa
Betalain biosynthesis	0.227183	0.28	7	Tran	Cluster-28086.0|Cluster-21856.0|Cluster-22590.65142|Cluster-28086.1|Cluster-27738.0|Cluster-22590.531|Cluster-22590.41490
Purine metabolism	0.463184	0.625	5	Meta	GMP; 5'-Adenylic acid; Uric acid; Adenylosuccinic acid; Guanosine
Purine metabolism	0.99814	0.13615	87	Tran	Cluster-22590.4313|Cluster-45660.0|Cluster-26671.0|Cluster-22590.7251|Cluster-28662.0|Cluster-22590.38311|Cluster-22590.927|Cluster-21000.0|Cluster-39069.0|Cluster-22590.8072|Cluster-22590.3170|Cluster-19199.1|Cluster-22590.8054|Cluster-36230.0|Cluster-22590.39162|Cluster-22590.41817|Cluster-31073.0|Cluster-22590.67996|Cluster-14586.0|Cluster-38678.0|Cluster-23214.0|Cluster-22590.5757|Cluster-225…
Alanine, aspartate and glutamate metabolism	0.58687	0.666667	2	Meta	Citric acid; Adenylosuccinic acid
Alanine, aspartate and glutamate metabolism	0.928006	0.159734	96	Tran	Cluster-22590.40064|Cluster-22590.66581|Cluster-22590.66586|Cluster-22590.66585|Cluster-22590.64124|Cluster-22590.7609|Cluster-22590.67104|Cluster-22590.67105|Cluster-35604.0|Cluster-22590.7441|Cluster-30712.0|Cluster-22590.39228|Cluster-24966.0|Cluster-22460.3|Cluster-37986.2|Cluster-22590.35474|Cluster-27385.0|Cluster-22590.40343|Cluster-28733.1|Cluster-22590.48739|Cluster-31324.0|Cluster-22590…
Phenylalanine, tyrosine and tryptophan biosynthesis	0.58687	0.666667	2	Meta	3-Hydroxybenzoic acid; Protocatechuic acid
Phenylalanine, tyrosine and tryptophan biosynthesis	0.992263	0.116822	25	Tran	Cluster-22590.42147|Cluster-22590.67104|Cluster-22590.67105|Cluster-22590.4371|Cluster-22590.40773|Cluster-22590.66112|Cluster-22590.39603|Cluster-22590.41746|Cluster-22590.1912|Cluster-22590.5294|Cluster-22590.5293|Cluster-22590.35474|Cluster-39093.0|Cluster-22590.29689|Cluster-22590.48739|Cluster-22590.41649|Cluster-22590.48403|Cluster-22590.42247|Cluster-22297.0|Cluster-29108.0|Cluster-22590.1…
Starch and sucrose metabolism	0.58687	0.666667	2	Meta	伪,伪-Trehalose; Sucrose
Starch and sucrose metabolism	0.992891	0.139925	75	Tran	Cluster-22590.39014|Cluster-22590.44035|Cluster-38793.0|Cluster-22590.414|Cluster-22590.20036|Cluster-22590.6935|Cluster-38372.0|Cluster-20833.0|Cluster-22590.49567|Cluster-36160.0|Cluster-22590.66811|Cluster-22590.7991|Cluster-22590.40943|Cluster-22590.8846|Cluster-22590.7556|Cluster-22590.41019|Cluster-22590.15941|Cluster-22590.42257|Cluster-22590.5460|Cluster-22590.1401|Cluster-22590.14581|Clu…
Arachidonic acid metabolism	0.58687	0.666667	2	Meta	Prostaglandin A2; Arachidonic acid
Arachidonic acid metabolism	0.996795	0.0444444	2	Tran	Cluster-49598.0|Cluster-22590.8685
ABC transporters	0.65554	0.6	3	Meta	伪,伪-Trehalose; Sucrose; L-Cystine
ABC transporters	1	0.0488599	15	Tran	Cluster-22590.65386|Cluster-22590.82|Cluster-35815.0|Cluster-22590.43988|Cluster-22590.39385|Cluster-22590.40313|Cluster-22590.37982|Cluster-22590.51801|Cluster-37416.1|Cluster-37416.0|Cluster-22590.54748|Cluster-22590.5704|Cluster-22590.44593|Cluster-44228.2|Cluster-29187.0
Flavonoid biosynthesis	0.698485	0.571429	4	Meta	Hesperetin; 5-O-Caffeoylshikimic acid; Taxifolin; Chrysin
Flavonoid biosynthesis	0.999026	0.046875	3	Tran	Cluster-22590.44789|Cluster-22590.31945|Cluster-22590.34403
Citrate cycle (TCA cycle)	1	0.5	2	Meta	Malic acid; Citric acid
Citrate cycle (TCA cycle)	6.92535e-07	0.261554	266	Tran	Cluster-22590.65230|Cluster-22590.2921|Cluster-22590.66320|Cluster-33197.0|Cluster-29306.0|Cluster-22590.4152|Cluster-22590.4150|Cluster-22590.19267|Cluster-22590.6747|Cluster-22590.3685|Cluster-22590.62781|Cluster-21855.1|Cluster-22590.4403|Cluster-22590.3681|Cluster-20784.0|Cluster-22590.67330|Cluster-22590.1175|Cluster-22590.7570|Cluster-22590.7571|Cluster-22590.5386|Cluster-22590.5419|Cluster…
Ubiquinone and other terpenoid-quinone biosynthesis	1	0.5	1	Meta	p-Coumaric Acid
Ubiquinone and other terpenoid-quinone biosynthesis	0.886252	0.148352	27	Tran	Cluster-22590.3825|Cluster-22590.37603|Cluster-22590.65969|Cluster-22590.66425|Cluster-22590.2446|Cluster-22590.39858|Cluster-22864.0|Cluster-22590.38059|Cluster-22590.40347|Cluster-22590.9730|Cluster-22590.3864|Cluster-22590.40249|Cluster-22590.47461|Cluster-22590.6754|Cluster-22590.40938|Cluster-22590.35045|Cluster-22143.0|Cluster-22590.43318|Cluster-22590.5652|Cluster-33970.0|Cluster-22590.853…
Linoleic acid metabolism	1	0.5	1	Meta	Arachidonic acid
Linoleic acid metabolism	0.998018	0.0508475	3	Tran	Cluster-22590.43294|Cluster-22590.13079|Cluster-22590.30615
Glyoxylate and dicarboxylate metabolism	1	0.5	2	Meta	Malic acid; Citric acid
Glyoxylate and dicarboxylate metabolism	1.08635e-08	0.265689	326	Tran	Cluster-22590.5381|Cluster-22590.40064|Cluster-22590.66581|Cluster-22590.66320|Cluster-22590.66586|Cluster-22590.66585|Cluster-22590.7445|Cluster-30234.0|Cluster-22590.4193|Cluster-22590.4150|Cluster-22590.4159|Cluster-22590.6747|Cluster-22590.54780|Cluster-36688.0|Cluster-22590.5638|Cluster-33332.0|Cluster-22590.13647|Cluster-22590.64318|Cluster-22590.3049|Cluster-21646.4|Cluster-22590.64928|Clu…
Butanoate metabolism	1	0.5	1	Meta	Maleic acid
Butanoate metabolism	0.865665	0.155462	37	Tran	Cluster-22590.3972|Cluster-22457.0|Cluster-22590.5168|Cluster-30234.0|Cluster-22590.85|Cluster-1969.1|Cluster-22590.3224|Cluster-39161.1|Cluster-39332.1|Cluster-28390.0|Cluster-22590.7441|Cluster-36549.0|Cluster-28379.1|Cluster-31968.0|Cluster-22590.4971|Cluster-24966.0|Cluster-19037.0|Cluster-22590.60409|Cluster-22590.1798|Cluster-22590.28|Cluster-19885.0|Cluster-22590.65596|Cluster-31324.0|Clus…
Carbon fixation in photosynthetic organisms	1	0.5	1	Meta	Malic acid
Carbon fixation in photosynthetic organisms	1.17363e-06	0.274725	200	Tran	Cluster-22590.65230|Cluster-22590.40738|Cluster-22590.39158|Cluster-22590.36921|Cluster-22590.36923|Cluster-22590.4795|Cluster-22590.7855|Cluster-22590.7854|Cluster-22590.7853|Cluster-22590.37470|Cluster-22590.67104|Cluster-22590.67105|Cluster-28117.0|Cluster-22590.62781|Cluster-21255.0|Cluster-22590.5415|Cluster-22590.1173|Cluster-33676.0|Cluster-22590.39228|Cluster-22590.7857|Cluster-22590.6480…
Nicotinate and nicotinamide metabolism	1	0.5	1	Meta	Maleic acid
Nicotinate and nicotinamide metabolism	0.999872	0.0449438	4	Tran	Cluster-22590.40412|Cluster-38473.0|Cluster-41636.0|Cluster-22590.1322
V, vegetative period; B, blooming period; M, maturity period.
