# Supplementary material for: Metabolomic and Transcriptomic Analyses Reveal Changes in Active Components During the Growth and Development of Comfrey (Symphytum officinale L.)
Source: Plants (Basel). 2025 Jul 8;14(14):2088. doi: 10.3390/plants14142088 (PMC12299076; doi:10.3390/plants14142088)
Supplement: Supplementary file 1 [file plants-14-02088-s001.zip › Supplementary table6.XLSX]

## Sheet: Sheet1
Supplementary table6: Differential metabolites and differentially expressed genes associated with phenolic biosynthesis in each comparison group.
Group	Description	Pvalue	Ratio	Count	Type	ID
V vs. M	Phenylpropanoid biosynthesis	0.758961	0.416667	5	Meta	L-Phenylalanine; Coniferin; Chlorogenic acid; Coumarin; L-Tyrosine
V vs. M	Phenylpropanoid biosynthesis	0.999559	0.112637	41	Tran	Cluster-22590.1275|Cluster-22590.7714|Cluster-22590.3825|Cluster-22590.64413|Cluster-22590.156|Cluster-22590.44789|Cluster-22590.35868|Cluster-22590.53600|Cluster-13527.3|Cluster-22590.12674|Cluster-22590.67713|Cluster-22590.15941|Cluster-22590.42257|Cluster-22590.292|Cluster-22590.39858|Cluster-22590.3930|Cluster-22590.66765|Cluster-22864.0|Cluster-22590.40452|Cluster-22590.8014|Cluster-22590.49…
B vs. M	Phenylpropanoid biosynthesis	1	0.416667	5	Meta	Spermidine; L-Phenylalanine; Coniferin; Coumarin; L-Tyrosine
B vs. M	Phenylpropanoid biosynthesis	0.972334	0.104396	38	Tran	Cluster-22590.3825|Cluster-22590.38955|Cluster-22590.64413|Cluster-22590.40924|Cluster-22590.53600|Cluster-13527.3|Cluster-22590.12674|Cluster-22590.38668|Cluster-22590.67713|Cluster-22590.51784|Cluster-22590.42257|Cluster-22590.38177|Cluster-22590.3930|Cluster-22590.66765|Cluster-22864.0|Cluster-22590.65266|Cluster-22590.54756|Cluster-22590.8014|Cluster-22590.33407|Cluster-22590.37686|Cluster-22…
B vs. M	Phenylpropanoid biosynthesis	0.646273	0.4	2	Meta	p-Coumaric Acid; Ferulic acid
B vs. M	Phenylpropanoid biosynthesis	0.972334	0.104396	38	Tran	Cluster-22590.3825|Cluster-22590.38955|Cluster-22590.64413|Cluster-22590.40924|Cluster-22590.53600|Cluster-13527.3|Cluster-22590.12674|Cluster-22590.38668|Cluster-22590.67713|Cluster-22590.51784|Cluster-22590.42257|Cluster-22590.38177|Cluster-22590.3930|Cluster-22590.66765|Cluster-22864.0|Cluster-22590.65266|Cluster-22590.54756|Cluster-22590.8014|Cluster-22590.33407|Cluster-22590.37686|Cluster-22…
V, vegetative period; B, blooming period; M, maturity period.
