# Supplementary material for: Metabolomic and Transcriptomic Analyses Reveal Changes in Active Components During the Growth and Development of Comfrey (Symphytum officinale L.)
Source: Plants (Basel). 2025 Jul 8;14(14):2088. doi: 10.3390/plants14142088 (PMC12299076; doi:10.3390/plants14142088)
Supplement: Supplementary file 1 [file plants-14-02088-s001.zip › Supplementary table7.XLSX]

## Sheet: Sheet1
Supplementary table7: Differential metabolites and differentially expressed genes associated with flavonoid biosynthesis in each comparison group.
Group	Description	Pvalue	Ratio	Count	Type	ID
V vs. B	Flavonoid biosynthesis	0.704393	0.3	3	Meta	(+)-Catechin; Chlorogenic acid; Eriodictyol
V vs. B	Flavonoid biosynthesis	7.76977e-13	0.265625	17	Tran	Cluster-22590.41092|Cluster-22590.44789|Cluster-22590.44682|Cluster-22590.43696|Cluster-22590.36389|Cluster-22590.34403|Cluster-22590.40472|Cluster-22590.47481|Cluster-22590.41749|Cluster-22590.40605|Cluster-22590.40660|Cluster-22590.41618|Cluster-22590.37679|Cluster-22590.40826|Cluster-22590.40864|Cluster-22590.41284|Cluster-22590.41058
V vs. M	Flavonoid biosynthesis	0.698485	0.571429	4	Meta	Hesperetin; 5-O-Caffeoylshikimic acid; Taxifolin; Chrysin
V vs. M	Flavonoid biosynthesis	0.999026	0.046875	3	Tran	Cluster-22590.44789|Cluster-22590.31945|Cluster-22590.34403
B vs. M	Isoflavonoid biosynthesis	0.559895	0.666667	2	Meta	Daidzein; Glycitin
B vs. M	Isoflavonoid biosynthesis	0.490852	0.181818	2	Tran	Cluster-22590.16753|Cluster-22590.20398
V, vegetative period; B, blooming period; M, maturity period.
