# Supplementary material for: Metabolomic and Transcriptomic Analyses Reveal Changes in Active Components During the Growth and Development of Comfrey (Symphytum officinale L.)
Source: Plants (Basel). 2025 Jul 8;14(14):2088. doi: 10.3390/plants14142088 (PMC12299076; doi:10.3390/plants14142088)
Supplement: Supplementary file 1 [file plants-14-02088-s001.zip › Supplementary table8.xlsx]

## Sheet: 01.Gene2Module
Supplementary table8: Genes in each module.
Gene ID	Module
Cluster-22590.44369	black
Cluster-22590.40069	black
Cluster-22590.31702	black
Cluster-22590.32050	black
Cluster-22590.34249	black
Cluster-22590.12268	black
Cluster-22590.12847	black
Cluster-22590.19733	black
Cluster-22590.23450	black
Cluster-22590.38159	black
Cluster-22590.38153	black
Cluster-22590.30383	black
Cluster-22590.41554	black
Cluster-22590.21167	black
Cluster-22590.40784	black
Cluster-22590.39344	black
Cluster-22590.36400	black
Cluster-22590.39218	black
Cluster-22590.40352	black
Cluster-22590.36302	black
Cluster-22590.39398	black
Cluster-22590.25469	black
Cluster-22590.41312	black
Cluster-22590.47349	black
Cluster-22590.40690	black
Cluster-22590.39150	black
Cluster-22590.43731	black
Cluster-22590.48943	black
Cluster-22590.38523	black
Cluster-22590.29409	black
Cluster-22590.30710	black
Cluster-22590.22584	black
Cluster-22590.36145	black
Cluster-22590.41975	black
Cluster-22590.41100	black
Cluster-22590.36982	black
Cluster-22590.39294	black
Cluster-22590.31600	black
Cluster-22590.38826	black
Cluster-22590.32275	black
Cluster-22590.35207	black
Cluster-22590.43065	black
Cluster-22590.41038	black
Cluster-22590.40515	black
Cluster-22590.26357	black
Cluster-22590.48018	black
Cluster-22590.51201	black
Cluster-22590.48440	black
Cluster-22590.34375	black
Cluster-22590.38044	black
Cluster-22590.37988	black
Cluster-22590.44294	black
Cluster-22590.52642	black
Cluster-22590.50975	black
Cluster-22590.48766	black
Cluster-22590.27805	black
Cluster-22590.47331	black
Cluster-22590.32638	black
Cluster-22590.25101	black
Cluster-22590.37233	black
Cluster-22590.18905	black
Cluster-22590.46367	black
Cluster-22590.46152	black
Cluster-22590.40092	black
Cluster-22590.38513	black
Cluster-22590.45598	black
Cluster-22590.43410	black
Cluster-22590.34984	black
Cluster-22590.38881	black
Cluster-22590.38021	black
Cluster-22590.26814	black
Cluster-22590.39303	black
Cluster-22590.40312	black
Cluster-22590.37613	black
Cluster-22590.47155	black
Cluster-22590.34010	black
Cluster-22590.44693	black
Cluster-22590.14049	black
Cluster-22590.53738	black
Cluster-22590.39262	black
Cluster-22590.37064	black
Cluster-22590.29857	black
Cluster-22590.39547	black
Cluster-22590.39546	black
Cluster-22590.44409	black
Cluster-22590.33071	black
Cluster-22590.33892	black
Cluster-22590.39781	black
Cluster-22590.42413	black
Cluster-22590.44152	black
Cluster-22590.32718	black
Cluster-22590.34089	black
Cluster-22590.46616	black
Cluster-22590.31978	black
Cluster-22590.47818	black
Cluster-22590.30918	black
Cluster-22590.27113	black
Cluster-22590.53294	black
Cluster-22590.55628	black
Cluster-22590.41808	black
Cluster-22590.38574	black
Cluster-22590.48341	black
Cluster-22590.49378	black
Cluster-22590.31192	black
Cluster-22590.39725	black
Cluster-22590.35968	black
Cluster-22590.42343	black
Cluster-22590.48065	black
Cluster-22590.23259	black
Cluster-22590.16725	black
Cluster-22590.39201	black
Cluster-22590.41586	black
Cluster-22590.41248	black
Cluster-22590.24593	black
Cluster-22590.25640	black
Cluster-22590.48732	black
Cluster-22590.41851	black
Cluster-22590.42572	black
Cluster-22590.43629	black
Cluster-22590.43628	black
Cluster-22590.39769	black
Cluster-22590.39673	black
Cluster-22590.26237	black
Cluster-22590.46321	black
Cluster-22590.43476	black
Cluster-22590.27073	black
Cluster-22590.24648	black
Cluster-22590.33653	black
Cluster-22590.48831	black
Cluster-22590.40425	black
Cluster-22590.38062	black
Cluster-22590.41502	black
Cluster-22590.39952	black
Cluster-22590.51474	black
Cluster-22590.37657	black
Cluster-22590.29695	black
Cluster-22590.24251	black
Cluster-22590.39935	black
Cluster-22590.46468	black
Cluster-22590.54369	black
Cluster-22590.40416	black
Cluster-22590.41343	black
Cluster-22590.40657	black
Cluster-22590.46171	black
Cluster-22590.17207	black
Cluster-22590.20163	black
Cluster-22590.22921	black
Cluster-22590.39210	black
Cluster-22590.35288	black
Cluster-22590.26914	black
Cluster-22590.43145	black
Cluster-22590.41173	black
Cluster-22590.40727	black
Cluster-22590.39326	black
Cluster-22590.36421	black
Cluster-22590.49348	black
Cluster-22590.40237	black
Cluster-22590.31677	black
Cluster-22590.20301	black
Cluster-22590.59716	black
Cluster-22590.45341	black
Cluster-22590.45068	black
Cluster-22590.38782	black
Cluster-22590.43894	black
Cluster-22590.44829	black
Cluster-22590.40023	black
Cluster-22590.39751	black
Cluster-22590.42792	black
Cluster-22590.47903	black
Cluster-22590.28639	black
Cluster-22590.46894	black
Cluster-22590.16615	black
Cluster-22590.37665	black
Cluster-22590.36850	black
Cluster-22590.46169	black
Cluster-22590.42424	black
Cluster-22590.22914	black
Cluster-22590.31806	black
Cluster-22590.42289	black
Cluster-22590.39706	black
Cluster-22590.43153	black
Cluster-22590.43156	black
Cluster-22590.37938	black
Cluster-22590.31579	black
Cluster-22590.39099	black
Cluster-22590.41830	black
Cluster-22590.44738	black
Cluster-22590.39830	black
Cluster-22590.8592	black
Cluster-22590.52314	black
Cluster-22590.40174	black
Cluster-22590.38791	black
Cluster-22590.43884	black
Cluster-22590.40035	black
Cluster-22590.24053	black
Cluster-22590.27729	black
Cluster-22590.47919	black
Cluster-22590.37943	black
Cluster-22590.44932	black
Cluster-22590.38290	black
Cluster-22590.40531	black
Cluster-22590.39410	black
Cluster-22590.38311	black
Cluster-22590.37332	black
Cluster-22590.50567	blue
Cluster-22590.14063	blue
Cluster-22590.14062	blue
Cluster-22590.14064	blue
Cluster-22590.8979	blue
Cluster-22590.63530	blue
Cluster-22590.39079	blue
Cluster-22590.16030	blue
Cluster-22590.17854	blue
Cluster-22590.41456	blue
Cluster-22590.30153	blue
Cluster-22590.34893	blue
Cluster-22590.8457	blue
Cluster-22590.14066	blue
Cluster-22590.29160	blue
Cluster-22590.52037	blue
Cluster-22590.40068	blue
Cluster-22590.6067	blue
Cluster-22590.10539	blue
Cluster-22590.46447	blue
Cluster-22590.59822	blue
Cluster-22590.61522	blue
Cluster-22590.16445	blue
Cluster-22590.58317	blue
Cluster-22590.42779	blue
Cluster-22590.45273	blue
Cluster-22590.63023	blue
Cluster-22590.18375	blue
Cluster-22590.7361	blue
Cluster-22590.31351	blue
Cluster-22590.65172	blue
Cluster-22590.65177	blue
Cluster-22590.30479	blue
Cluster-22590.57014	blue
Cluster-22590.46114	blue
Cluster-22590.14461	blue
Cluster-22590.30442	blue
Cluster-22590.13477	blue
Cluster-22590.13474	blue
Cluster-22590.11837	blue
Cluster-22590.54643	blue
Cluster-22590.3142	blue
Cluster-22590.30222	blue
Cluster-22590.33752	blue
Cluster-22590.37990	blue
Cluster-22590.37996	blue
Cluster-22590.42433	blue
Cluster-22590.15306	blue
Cluster-22590.14518	blue
Cluster-22590.12274	blue
Cluster-22590.13824	blue
Cluster-22590.13822	blue
Cluster-22590.34677	blue
Cluster-22590.61456	blue
Cluster-22590.7554	blue
Cluster-22590.63839	blue
Cluster-22590.63446	blue
Cluster-22590.23520	blue
Cluster-22590.66552	blue
Cluster-22590.54528	blue
Cluster-22590.11704	blue
Cluster-22590.7294	blue
Cluster-22590.57161	blue
Cluster-22590.47970	blue
Cluster-22590.38840	blue
Cluster-22590.66830	blue
Cluster-22590.25515	blue
Cluster-22590.13502	blue
Cluster-22590.31283	blue
Cluster-22590.28906	blue
Cluster-22590.13201	blue
Cluster-22590.39733	blue
Cluster-22590.64018	blue
Cluster-22590.35656	blue
Cluster-22590.8711	blue
Cluster-22590.8710	blue
Cluster-22590.8719	blue
Cluster-22590.42157	blue
Cluster-22590.37220	blue
Cluster-22590.24149	blue
Cluster-22590.8867	blue
Cluster-22590.8866	blue
Cluster-22590.8868	blue
Cluster-22590.63246	blue
Cluster-22590.63249	blue
Cluster-22590.32870	blue
Cluster-22590.13629	blue
Cluster-22590.13620	blue
Cluster-22590.51536	blue
Cluster-22590.68074	blue
Cluster-22590.32931	blue
Cluster-22590.32104	blue
Cluster-22590.32105	blue
Cluster-22590.25467	blue
Cluster-22590.63078	blue
Cluster-22590.63325	blue
Cluster-22590.39534	blue
Cluster-22590.44682	blue
Cluster-22590.49124	blue
Cluster-22590.4663	blue
Cluster-22590.65120	blue
Cluster-22590.27320	blue
Cluster-22590.27321	blue
Cluster-22590.11541	blue
Cluster-22590.55485	blue
Cluster-22590.9261	blue
Cluster-22590.50991	blue
Cluster-22590.6381	blue
Cluster-22590.15788	blue
Cluster-22590.43013	blue
Cluster-22590.37491	blue
Cluster-22590.63401	blue
Cluster-22590.36728	blue
Cluster-22590.65505	blue
Cluster-22590.43288	blue
Cluster-22590.5287	blue
Cluster-22590.52365	blue
Cluster-22590.26517	blue
Cluster-22590.55984	blue
Cluster-22590.42870	blue
Cluster-22590.15194	blue
Cluster-22590.35015	blue
Cluster-22590.12639	blue
Cluster-22590.64327	blue
Cluster-22590.46543	blue
Cluster-22590.31845	blue
Cluster-22590.13021	blue
Cluster-22590.14323	blue
Cluster-22590.40457	blue
Cluster-22590.13554	blue
Cluster-22590.13550	blue
Cluster-22590.11952	blue
Cluster-22590.22173	blue
Cluster-22590.40952	blue
Cluster-22590.7602	blue
Cluster-22590.7601	blue
Cluster-22590.50895	blue
Cluster-22590.26948	blue
Cluster-22590.45908	blue
Cluster-22590.38031	blue
Cluster-22590.37979	blue
Cluster-22590.26636	blue
Cluster-22590.60842	blue
Cluster-22590.33407	blue
Cluster-22590.47406	blue
Cluster-22590.7809	blue
Cluster-22590.7807	blue
Cluster-22590.36127	blue
Cluster-22590.25247	blue
Cluster-22590.9687	blue
Cluster-22590.56910	blue
Cluster-22590.19172	blue
Cluster-22590.37603	blue
Cluster-22590.47079	blue
Cluster-22590.56085	blue
Cluster-22590.21843	blue
Cluster-22590.60576	blue
Cluster-22590.29910	blue
Cluster-22590.34550	blue
Cluster-34224.0	blue
Cluster-22590.42837	blue
Cluster-22590.21590	blue
Cluster-22590.30047	blue
Cluster-22590.36051	blue
Cluster-22590.8966	blue
Cluster-22590.8965	blue
Cluster-22590.63503	blue
Cluster-22590.17818	blue
Cluster-22590.45764	blue
Cluster-22590.3769	blue
Cluster-22590.39908	blue
Cluster-22590.39903	blue
Cluster-22590.10457	blue
Cluster-22590.41545	blue
Cluster-22590.47641	blue
Cluster-22590.22050	blue
Cluster-22590.55790	blue
Cluster-22590.55791	blue
Cluster-22590.35992	blue
Cluster-22590.64231	blue
Cluster-22590.6305	blue
Cluster-22590.8110	blue
Cluster-22590.8115	blue
Cluster-22590.8114	blue
Cluster-22590.14454	blue
Cluster-22590.28831	blue
Cluster-22590.35812	blue
Cluster-22590.33884	blue
Cluster-22590.37435	blue
Cluster-22590.19945	blue
Cluster-22590.26997	blue
Cluster-22590.59500	blue
Cluster-22590.27644	blue
Cluster-22590.62607	blue
Cluster-22590.37986	blue
Cluster-22590.4402	blue
Cluster-22590.58167	blue
Cluster-22590.11356	blue
Cluster-22590.57403	blue
Cluster-22590.60304	blue
Cluster-22590.9469	blue
Cluster-22590.7854	blue
Cluster-22590.57925	blue
Cluster-22590.61874	blue
Cluster-22590.61445	blue
Cluster-22590.52640	blue
Cluster-22590.15415	blue
Cluster-22590.30633	blue
Cluster-22590.64818	blue
Cluster-22590.10242	blue
Cluster-22590.17737	blue
Cluster-22590.53817	blue
Cluster-22590.12658	blue
Cluster-22590.2507	blue
Cluster-22590.64349	blue
Cluster-22590.64346	blue
Cluster-22590.63631	blue
Cluster-22590.25604	blue
Cluster-22590.19007	blue
Cluster-22590.59799	blue
Cluster-22590.43512	blue
Cluster-22590.16565	blue
Cluster-22590.27100	blue
Cluster-22590.59613	blue
Cluster-22590.21175	blue
Cluster-22590.23826	blue
Cluster-22590.31296	blue
Cluster-22590.64180	blue
Cluster-22590.54036	blue
Cluster-22590.19404	blue
Cluster-22590.19405	blue
Cluster-22590.56888	blue
Cluster-22590.50523	blue
Cluster-22590.25106	blue
Cluster-47955.0	blue
Cluster-22590.16699	blue
Cluster-22590.8705	blue
Cluster-22590.8709	blue
Cluster-22590.4144	blue
Cluster-22590.52978	blue
Cluster-37793.0	blue
Cluster-22590.53758	blue
Cluster-37846.0	blue
Cluster-22590.29128	blue
Cluster-22590.7590	blue
Cluster-22590.32090	blue
Cluster-22590.59861	blue
Cluster-22590.17155	blue
Cluster-22590.13587	blue
Cluster-22590.43469	blue
Cluster-22590.1617	blue
Cluster-22590.13648	blue
Cluster-22590.56409	blue
Cluster-22590.49133	blue
Cluster-22590.49790	blue
Cluster-22590.34436	blue
Cluster-22590.40001	blue
Cluster-22590.22680	blue
Cluster-22590.46982	blue
Cluster-22590.65491	blue
Cluster-22590.60169	blue
Cluster-22590.60163	blue
Cluster-22590.34042	blue
Cluster-22590.7707	blue
Cluster-22590.7705	blue
Cluster-22590.19638	blue
Cluster-22590.18580	blue
Cluster-22590.13772	blue
Cluster-22590.51689	blue
Cluster-22590.37258	blue
Cluster-22590.35691	blue
Cluster-22590.38118	blue
Cluster-22590.24387	blue
Cluster-22590.63232	blue
Cluster-12466.0	blue
Cluster-22590.51349	blue
Cluster-22590.13407	blue
Cluster-22590.44856	blue
Cluster-22590.9169	blue
Cluster-22590.6540	blue
Cluster-22590.19247	blue
Cluster-22590.13490	blue
Cluster-22590.10295	blue
Cluster-22590.12624	blue
Cluster-22590.23152	blue
Cluster-22590.63724	blue
Cluster-22590.24403	blue
Cluster-22590.51037	blue
Cluster-22590.55642	blue
Cluster-22590.55643	blue
Cluster-22590.35400	blue
Cluster-22590.35407	blue
Cluster-22590.23698	blue
Cluster-22590.21573	blue
Cluster-22590.16986	blue
Cluster-22590.9689	blue
Cluster-22590.20605	blue
Cluster-22590.60073	blue
Cluster-22590.21589	blue
Cluster-22590.53473	blue
Cluster-22590.18627	blue
Cluster-22590.7833	blue
Cluster-22590.22503	blue
Cluster-22590.59967	blue
Cluster-22590.44239	blue
Cluster-22590.47789	blue
Cluster-22590.40259	blue
Cluster-22590.40255	blue
Cluster-22590.22203	blue
Cluster-22590.8367	blue
Cluster-22590.53600	blue
Cluster-22590.14279	blue
Cluster-22590.37612	blue
Cluster-22590.60480	blue
Cluster-22590.59677	blue
Cluster-22590.59675	blue
Cluster-22590.59674	blue
Cluster-22590.48713	blue
Cluster-22590.54794	blue
Cluster-45618.0	blue
Cluster-22590.25819	blue
Cluster-22590.7027	blue
Cluster-22590.41025	blue
Cluster-22590.64164	blue
Cluster-22590.54056	blue
Cluster-22590.14530	blue
Cluster-22590.44690	blue
Cluster-22590.36045	blue
Cluster-22590.58755	blue
Cluster-22590.12076	blue
Cluster-22590.3630	blue
Cluster-22590.8919	blue
Cluster-22590.44301	blue
Cluster-22590.11230	blue
Cluster-22590.6791	blue
Cluster-22590.22337	blue
Cluster-22590.48827	blue
Cluster-22590.54245	blue
Cluster-22590.65275	blue
Cluster-22590.61444	blue
Cluster-22590.61449	blue
Cluster-22590.49053	blue
Cluster-22590.42412	blue
Cluster-22590.30751	blue
Cluster-22590.41862	blue
Cluster-22590.35894	blue
Cluster-22590.12730	blue
Cluster-22590.7382	blue
Cluster-22590.31372	blue
Cluster-22590.35270	blue
Cluster-22590.20282	blue
Cluster-22590.34307	blue
Cluster-22590.42647	blue
Cluster-22590.64787	blue
Cluster-22590.63490	blue
Cluster-22590.21293	blue
Cluster-22590.27633	blue
Cluster-22590.30205	blue
Cluster-22590.38691	blue
Cluster-22590.64089	blue
Cluster-22590.63491	blue
Cluster-22590.63499	blue
Cluster-22590.49849	blue
Cluster-22590.14099	blue
Cluster-22590.39660	blue
Cluster-22590.39661	blue
Cluster-22590.23200	blue
Cluster-22590.59933	blue
Cluster-22590.15893	blue
Cluster-22590.40211	blue
Cluster-22590.9455	blue
Cluster-22590.8602	blue
Cluster-22590.5396	blue
Cluster-22590.40286	blue
Cluster-22590.6612	blue
Cluster-22590.35084	blue
Cluster-22590.13117	blue
Cluster-22590.47819	blue
Cluster-22590.46388	blue
Cluster-22590.4946	blue
Cluster-22590.40568	blue
Cluster-22590.29275	blue
Cluster-22590.61663	blue
Cluster-22590.42748	blue
Cluster-22590.9720	blue
Cluster-22590.43298	blue
Cluster-22590.14553	blue
Cluster-22590.46224	blue
Cluster-22590.46222	blue
Cluster-22590.48882	blue
Cluster-22590.31906	blue
Cluster-22590.18772	blue
Cluster-22590.40751	blue
Cluster-22590.43104	blue
Cluster-22590.64070	blue
Cluster-22590.64079	blue
Cluster-22590.26891	blue
Cluster-22590.7404	blue
Cluster-22590.21381	blue
Cluster-22590.24164	blue
Cluster-22590.6988	blue
Cluster-22590.42721	blue
Cluster-22590.47601	blue
Cluster-22590.47606	blue
Cluster-22590.29491	blue
Cluster-22590.50896	blue
Cluster-22590.57341	blue
Cluster-22590.27029	blue
Cluster-22590.38216	blue
Cluster-22590.61124	blue
Cluster-22590.7840	blue
Cluster-22590.55468	blue
Cluster-22590.32379	blue
Cluster-22590.8542	blue
Cluster-22590.9124	blue
Cluster-22590.12312	blue
Cluster-22590.50444	blue
Cluster-22590.60941	blue
Cluster-22590.6841	blue
Cluster-22590.16087	blue
Cluster-22590.18598	blue
Cluster-22590.54180	blue
Cluster-22590.49898	blue
Cluster-22590.36470	blue
Cluster-22590.18001	blue
Cluster-22590.63800	blue
Cluster-22590.37786	blue
Cluster-22590.27571	blue
Cluster-22590.34381	blue
Cluster-22590.63304	blue
Cluster-22590.63300	blue
Cluster-22590.38505	blue
Cluster-22590.19619	blue
Cluster-22590.55913	blue
Cluster-22590.1944	blue
Cluster-22590.6264	blue
Cluster-22590.11977	blue
Cluster-22590.9057	blue
Cluster-22590.54521	blue
Cluster-22590.28974	blue
Cluster-22590.43621	blue
Cluster-22590.12970	blue
Cluster-22590.11403	blue
Cluster-22590.17803	blue
Cluster-22590.53521	blue
Cluster-22590.32675	blue
Cluster-22590.60985	blue
Cluster-22590.13721	blue
Cluster-22590.60987	blue
Cluster-22590.45451	blue
Cluster-22590.21216	blue
Cluster-22590.6775	blue
Cluster-22590.6777	blue
Cluster-22590.6776	blue
Cluster-22590.60939	blue
Cluster-22590.31916	blue
Cluster-22590.59009	blue
Cluster-22590.19111	blue
Cluster-22590.32150	blue
Cluster-22590.59729	blue
Cluster-22590.5581	blue
Cluster-22590.19099	blue
Cluster-22590.20888	blue
Cluster-22590.11989	blue
Cluster-22590.35884	blue
Cluster-22590.45075	blue
Cluster-22590.62180	blue
Cluster-22590.17263	blue
Cluster-22590.64114	blue
Cluster-22590.21277	blue
Cluster-22590.33662	blue
Cluster-22590.50413	blue
Cluster-22590.13289	blue
Cluster-22590.19675	blue
Cluster-22590.41747	blue
Cluster-22590.41740	blue
Cluster-22590.9534	blue
Cluster-22590.61010	blue
Cluster-22590.61014	blue
Cluster-22590.20061	blue
Cluster-22590.13731	blue
Cluster-22590.26653	blue
Cluster-22590.18831	blue
Cluster-22590.39021	blue
Cluster-22590.44998	blue
Cluster-22590.46788	blue
Cluster-22590.57738	blue
Cluster-22590.53721	blue
Cluster-22590.29193	blue
Cluster-22590.42886	blue
Cluster-22590.46432	blue
Cluster-22590.22827	blue
Cluster-22590.53888	blue
Cluster-22590.40588	blue
Cluster-22590.25690	blue
Cluster-22590.60875	blue
Cluster-22590.54179	blue
Cluster-22590.17668	blue
Cluster-22590.8704	blue
Cluster-22590.46280	blue
Cluster-22590.5771	blue
Cluster-22590.64253	blue
Cluster-22590.40426	blue
Cluster-22590.6173	blue
Cluster-22590.25710	blue
Cluster-22590.64265	blue
Cluster-22590.59688	blue
Cluster-22590.59689	blue
Cluster-22590.59686	blue
Cluster-22590.59684	blue
Cluster-22590.59685	blue
Cluster-22590.59682	blue
Cluster-22590.59683	blue
Cluster-22590.59681	blue
Cluster-22590.8130	blue
Cluster-22590.23651	blue
Cluster-22590.46124	blue
Cluster-22590.6981	blue
Cluster-22590.32312	blue
Cluster-22590.41631	blue
Cluster-22590.65425	blue
Cluster-22590.30690	blue
Cluster-22590.62378	blue
Cluster-22590.22083	blue
Cluster-22590.40823	blue
Cluster-22590.18741	blue
Cluster-22590.27917	blue
Cluster-22590.55293	blue
Cluster-22590.26836	blue
Cluster-22590.14662	blue
Cluster-22590.67224	blue
Cluster-22590.48253	blue
Cluster-22590.13850	blue
Cluster-22590.58038	blue
Cluster-22590.7504	blue
Cluster-22590.5902	blue
Cluster-22590.8689	blue
Cluster-22590.56109	blue
Cluster-22590.37658	blue
Cluster-22590.42973	blue
Cluster-22590.54750	blue
Cluster-22590.63617	blue
Cluster-22590.9644	blue
Cluster-22590.44244	blue
Cluster-22590.58424	blue
Cluster-22590.35255	blue
Cluster-22590.12893	blue
Cluster-22590.7926	blue
Cluster-22590.17947	blue
Cluster-22590.17942	blue
Cluster-22590.7593	blue
Cluster-22590.59635	blue
Cluster-22590.12280	blue
Cluster-22590.54589	blue
Cluster-22590.7068	blue
Cluster-22590.67378	blue
Cluster-22590.17510	blue
Cluster-22590.58710	blue
Cluster-22590.24255	blue
Cluster-22590.32556	blue
Cluster-22590.17491	blue
Cluster-22590.56036	blue
Cluster-22590.32843	blue
Cluster-22590.52013	blue
Cluster-22590.45381	blue
Cluster-22590.63904	blue
Cluster-22590.61501	blue
Cluster-22590.15192	blue
Cluster-22590.47638	blue
Cluster-22590.9018	blue
Cluster-22590.59742	blue
Cluster-22590.7349	blue
Cluster-22590.38204	blue
Cluster-22590.6343	blue
Cluster-22590.14401	blue
Cluster-22590.7689	blue
Cluster-22590.7683	blue
Cluster-22590.24328	blue
Cluster-22590.34060	blue
Cluster-22590.33777	blue
Cluster-22590.40167	blue
Cluster-22590.20084	blue
Cluster-22590.16675	blue
Cluster-22590.15327	blue
Cluster-22590.38177	blue
Cluster-22590.11933	blue
Cluster-22590.21661	blue
Cluster-22590.13801	blue
Cluster-22590.63298	blue
Cluster-22590.55951	blue
Cluster-22590.4004	blue
Cluster-22590.46657	blue
Cluster-22590.15357	blue
Cluster-22590.52736	blue
Cluster-22590.55855	blue
Cluster-22590.46598	blue
Cluster-22590.14312	blue
Cluster-22590.61742	blue
Cluster-22590.60290	blue
Cluster-22590.50948	blue
Cluster-22590.30162	blue
Cluster-22590.11413	blue
Cluster-22590.11889	blue
Cluster-22590.11883	blue
Cluster-22590.43142	blue
Cluster-22590.28411	blue
Cluster-22590.19459	blue
Cluster-22590.37903	blue
Cluster-22590.63702	blue
Cluster-22590.24684	blue
Cluster-22590.65348	blue
Cluster-22590.42447	blue
Cluster-22590.63585	blue
Cluster-22590.32505	blue
Cluster-22590.63138	blue
Cluster-22590.8739	blue
Cluster-22590.63137	blue
Cluster-22590.18645	blue
Cluster-22590.5265	blue
Cluster-22590.48857	blue
Cluster-22590.24972	blue
Cluster-40179.0	blue
Cluster-22590.40528	blue
Cluster-22590.50239	blue
Cluster-22590.14153	blue
Cluster-22590.14155	blue
Cluster-22590.9003	blue
Cluster-22590.61384	blue
Cluster-22590.50157	blue
Cluster-22590.43411	blue
Cluster-22590.5542	blue
Cluster-22590.9567	blue
Cluster-22590.36583	blue
Cluster-22590.32168	blue
Cluster-22590.35463	blue
Cluster-22590.11680	blue
Cluster-22590.20307	blue
Cluster-22590.8401	blue
Cluster-22590.8407	blue
Cluster-22590.58445	blue
Cluster-22590.40481	blue
Cluster-22590.67121	blue
Cluster-22590.63157	blue
Cluster-22590.43000	blue
Cluster-22590.21854	blue
Cluster-22590.41617	blue
Cluster-22590.2735	blue
Cluster-22590.64100	blue
Cluster-22590.12353	blue
Cluster-22590.54890	blue
Cluster-22590.37267	blue
Cluster-22590.8014	blue
Cluster-22590.8013	blue
Cluster-22590.42221	blue
Cluster-22590.30011	blue
Cluster-22590.46835	blue
Cluster-22590.10006	blue
Cluster-22590.30314	blue
Cluster-22590.38780	blue
Cluster-22590.34964	blue
Cluster-22590.64553	blue
Cluster-22590.64555	blue
Cluster-22590.14188	blue
Cluster-22590.28254	blue
Cluster-22590.46407	blue
Cluster-22590.41206	blue
Cluster-22590.55800	blue
Cluster-22590.49694	blue
Cluster-22590.3234	blue
Cluster-37707.0	blue
Cluster-22590.65078	blue
Cluster-22590.22769	blue
Cluster-22590.53543	blue
Cluster-22590.35234	blue
Cluster-22590.64261	blue
Cluster-22590.59690	blue
Cluster-22590.17406	blue
Cluster-22590.7627	blue
Cluster-22590.5662	blue
Cluster-22590.64641	blue
Cluster-22590.26962	blue
Cluster-22590.8243	blue
Cluster-22590.8241	blue
Cluster-22590.13430	blue
Cluster-22590.58682	blue
Cluster-22590.11877	blue
Cluster-22590.37952	blue
Cluster-22590.65335	blue
Cluster-22590.47943	blue
Cluster-22590.23936	blue
Cluster-22590.54912	blue
Cluster-22590.14614	blue
Cluster-22590.24906	blue
Cluster-22590.16135	blue
Cluster-22590.5917	blue
Cluster-22590.39053	blue
Cluster-22590.50183	blue
Cluster-22590.63376	blue
Cluster-22590.66932	blue
Cluster-22590.64393	blue
Cluster-22590.24568	blue
Cluster-22590.61609	blue
Cluster-22590.18609	blue
Cluster-22590.9700	blue
Cluster-22590.9702	blue
Cluster-22590.45309	blue
Cluster-22590.35188	blue
Cluster-22590.35600	blue
Cluster-22590.37580	blue
Cluster-22590.22603	blue
Cluster-22590.6218	blue
Cluster-22590.56565	blue
Cluster-22590.40776	blue
Cluster-22590.41820	blue
Cluster-22590.9683	blue
Cluster-22590.32255	blue
Cluster-22590.66164	blue
Cluster-22590.42257	blue
Cluster-22590.42259	blue
Cluster-46471.0	blue
Cluster-22590.21377	blue
Cluster-22590.21376	blue
Cluster-22590.26680	blue
Cluster-22590.58765	blue
Cluster-22590.12028	blue
Cluster-22590.25135	blue
Cluster-22590.35615	blue
Cluster-22590.45422	blue
Cluster-22590.18093	blue
Cluster-22590.61446	blue
Cluster-22590.7426	blue
Cluster-22590.64209	blue
Cluster-22590.48290	blue
Cluster-22590.43378	blue
Cluster-22590.62884	blue
Cluster-22590.16456	blue
Cluster-22590.58302	blue
Cluster-22590.22897	blue
Cluster-22590.10805	blue
Cluster-22590.40392	blue
Cluster-22590.40774	blue
Cluster-22590.29537	blue
Cluster-22590.24489	blue
Cluster-22590.14473	blue
Cluster-22590.30689	blue
Cluster-22590.47598	blue
Cluster-22590.17217	blue
Cluster-22590.11822	blue
Cluster-22590.54650	blue
Cluster-22590.52282	blue
Cluster-22590.33766	blue
Cluster-22590.7191	blue
Cluster-22590.59159	blue
Cluster-22590.21220	blue
Cluster-22590.40124	blue
Cluster-22590.13811	blue
Cluster-22590.34608	blue
Cluster-22590.63825	blue
Cluster-22590.51316	blue
Cluster-22590.43946	blue
Cluster-22590.42838	blue
Cluster-22590.19278	blue
Cluster-22590.33302	blue
Cluster-22590.56909	blue
Cluster-22590.35827	blue
Cluster-22590.11714	blue
Cluster-22590.46586	blue
Cluster-22590.8059	blue
Cluster-22590.12621	blue
Cluster-22590.63657	blue
Cluster-22590.54466	blue
Cluster-22590.15942	blue
Cluster-22590.51766	blue
Cluster-22590.11916	blue
Cluster-22590.35435	blue
Cluster-22590.23807	blue
Cluster-22590.19793	blue
Cluster-22590.55132	blue
Cluster-22590.13497	blue
Cluster-22590.39707	blue
Cluster-22590.62095	blue
Cluster-22590.1157	blue
Cluster-22590.35646	blue
Cluster-22590.44381	blue
Cluster-22590.32519	blue
Cluster-22590.19503	blue
Cluster-22590.17458	blue
Cluster-22590.13990	blue
Cluster-22590.50875	blue
Cluster-22590.14162	blue
Cluster-22590.63259	blue
Cluster-22590.30811	blue
Cluster-22590.6691	blue
Cluster-22590.17179	blue
Cluster-22590.14289	blue
Cluster-22590.52156	blue
Cluster-22590.46308	blue
Cluster-22590.8767	blue
Cluster-22590.18367	blue
Cluster-22590.59705	blue
Cluster-22590.8775	blue
Cluster-22590.44488	blue
Cluster-22590.44489	blue
Cluster-22590.33993	blue
Cluster-22590.12823	blue
Cluster-22590.29568	blue
Cluster-22590.9152	blue
Cluster-22590.8184	blue
Cluster-22590.8186	blue
Cluster-22590.59648	blue
Cluster-22590.15797	blue
Cluster-22590.60149	blue
Cluster-22590.3978	blue
Cluster-22590.12981	blue
Cluster-22590.8067	blue
Cluster-22590.38617	blue
Cluster-22590.42498	blue
Cluster-22590.19617	blue
Cluster-22590.5725	blue
Cluster-22590.6403	blue
Cluster-22590.57496	blue
Cluster-22590.13752	blue
Cluster-22590.48374	blue
Cluster-22590.8928	blue
Cluster-22590.38131	blue
Cluster-22590.18990	blue
Cluster-22590.12887	blue
Cluster-22590.1567	blue
Cluster-22590.23586	blue
Cluster-22590.67379	blue
Cluster-22590.32002	blue
Cluster-22590.32009	blue
Cluster-22590.44087	blue
Cluster-22590.48279	blue
Cluster-22590.18186	blue
Cluster-22590.31388	blue
Cluster-22590.36655	blue
Cluster-22590.63700	blue
Cluster-22590.42331	blue
Cluster-22590.47510	blue
Cluster-22590.34564	blue
Cluster-22590.34330	blue
Cluster-22590.34337	blue
Cluster-22590.34565	blue
Cluster-22590.64758	blue
Cluster-22590.46938	blue
Cluster-22590.35135	blue
Cluster-22590.57560	blue
Cluster-22590.55543	blue
Cluster-22590.35247	blue
Cluster-22590.45938	blue
Cluster-22590.21530	blue
Cluster-22590.41489	blue
Cluster-22590.49810	blue
Cluster-22590.64420	blue
Cluster-22590.60655	blue
Cluster-22590.21712	blue
Cluster-22590.7994	blue
Cluster-22590.67508	blue
Cluster-22590.43444	blue
Cluster-22590.58117	blue
Cluster-22590.13168	blue
Cluster-22590.42999	blue
Cluster-22590.28158	blue
Cluster-22590.54401	blue
Cluster-22590.43556	blue
Cluster-22590.18475	blue
Cluster-43860.0	blue
Cluster-22590.28053	blue
Cluster-22590.29908	blue
Cluster-22590.63930	blue
Cluster-22590.7110	blue
Cluster-22590.60110	blue
Cluster-22590.64141	blue
Cluster-22590.64140	blue
Cluster-22590.54076	blue
Cluster-22590.14512	blue
Cluster-22590.14516	blue
Cluster-22590.28483	blue
Cluster-22590.33500	blue
Cluster-22590.58773	brown
Cluster-22590.41453	brown
Cluster-22590.15279	brown
Cluster-22590.43340	brown
Cluster-22590.43341	brown
Cluster-22590.43343	brown
Cluster-22590.18949	brown
Cluster-22590.62181	brown
Cluster-22590.20455	brown
Cluster-22590.42773	brown
Cluster-22590.15960	brown
Cluster-22590.22106	brown
Cluster-22590.24763	brown
Cluster-22590.14380	brown
Cluster-22590.44461	brown
Cluster-22590.38269	brown
Cluster-22590.14800	brown
Cluster-22590.26401	brown
Cluster-22590.50353	brown
Cluster-22590.50351	brown
Cluster-22590.53071	brown
Cluster-22590.55452	brown
Cluster-22590.15733	brown
Cluster-22590.38275	brown
Cluster-22590.26178	brown
Cluster-22590.25881	brown
Cluster-22590.51768	brown
Cluster-22590.13470	brown
Cluster-22590.55513	brown
Cluster-22590.55511	brown
Cluster-22590.39108	brown
Cluster-22590.30223	brown
Cluster-22590.38059	brown
Cluster-22590.33753	brown
Cluster-22590.53046	brown
Cluster-22590.57471	brown
Cluster-22590.14658	brown
Cluster-22590.14659	brown
Cluster-22590.9472	brown
Cluster-22590.39609	brown
Cluster-22590.39600	brown
Cluster-22590.44910	brown
Cluster-22590.32730	brown
Cluster-22590.40113	brown
Cluster-22590.40115	brown
Cluster-22590.37814	brown
Cluster-22590.41557	brown
Cluster-22590.41556	brown
Cluster-22590.46670	brown
Cluster-22590.57878	brown
Cluster-22590.56971	brown
Cluster-22590.56868	brown
Cluster-22590.36573	brown
Cluster-22590.41573	brown
Cluster-22590.17094	brown
Cluster-22590.20393	brown
Cluster-22590.20398	brown
Cluster-22590.53102	brown
Cluster-22590.34212	brown
Cluster-22590.46203	brown
Cluster-22590.46209	brown
Cluster-22590.27133	brown
Cluster-22590.56525	brown
Cluster-22590.12451	brown
Cluster-22590.11906	brown
Cluster-22590.41083	brown
Cluster-22590.60814	brown
Cluster-22590.30533	brown
Cluster-22590.23833	brown
Cluster-22590.41057	brown
Cluster-22590.20768	brown
Cluster-22590.51959	brown
Cluster-22590.41982	brown
Cluster-22590.29786	brown
Cluster-22590.32604	brown
Cluster-22590.37388	brown
Cluster-22590.41152	brown
Cluster-22590.31560	brown
Cluster-22590.43827	brown
Cluster-22590.5821	brown
Cluster-22590.18663	brown
Cluster-22590.18662	brown
Cluster-22590.6703	brown
Cluster-22590.23413	brown
Cluster-22590.24148	brown
Cluster-22590.11820	brown
Cluster-22590.57056	brown
Cluster-22590.52996	brown
Cluster-22590.32935	brown
Cluster-22590.47886	brown
Cluster-22590.25463	brown
Cluster-22590.49129	brown
Cluster-22590.41317	brown
Cluster-22590.35356	brown
Cluster-22590.56710	brown
Cluster-22590.18507	brown
Cluster-22590.12810	brown
Cluster-22590.11543	brown
Cluster-22590.52591	brown
Cluster-22590.37495	brown
Cluster-22590.36726	brown
Cluster-22590.22004	brown
Cluster-22590.37354	brown
Cluster-22590.14007	brown
Cluster-22590.28336	brown
Cluster-22590.28337	brown
Cluster-22590.28334	brown
Cluster-22590.28335	brown
Cluster-22590.30336	brown
Cluster-22590.38107	brown
Cluster-22590.38103	brown
Cluster-22590.6163	brown
Cluster-22590.21655	brown
Cluster-22590.50002	brown
Cluster-22590.42052	brown
Cluster-22590.44842	brown
Cluster-22590.22851	brown
Cluster-22590.39228	brown
Cluster-22590.38772	brown
Cluster-22590.19031	brown
Cluster-22590.54598	brown
Cluster-22590.34260	brown
Cluster-22590.49193	brown
Cluster-22590.23144	brown
Cluster-22590.43277	brown
Cluster-22590.51021	brown
Cluster-22590.13558	brown
Cluster-22590.50507	brown
Cluster-22590.56200	brown
Cluster-22590.39741	brown
Cluster-22590.13923	brown
Cluster-22590.26632	brown
Cluster-22590.60846	brown
Cluster-22590.58135	brown
Cluster-22590.26097	brown
Cluster-22590.14633	brown
Cluster-22590.36946	brown
Cluster-22590.28387	brown
Cluster-22590.28384	brown
Cluster-22590.22514	brown
Cluster-22590.13887	brown
Cluster-22590.39318	brown
Cluster-22590.52097	brown
Cluster-22590.44226	brown
Cluster-22590.51545	brown
Cluster-22590.37190	brown
Cluster-22590.35146	brown
Cluster-22590.9688	brown
Cluster-22590.30955	brown
Cluster-22590.35283	brown
Cluster-22590.29899	brown
Cluster-22590.50246	brown
Cluster-22590.16827	brown
Cluster-22590.24628	brown
Cluster-22590.63215	brown
Cluster-22590.54780	brown
Cluster-22590.38615	brown
Cluster-22590.25824	brown
Cluster-22590.41035	brown
Cluster-22590.24368	brown
Cluster-22590.46031	brown
Cluster-22590.14527	brown
Cluster-22590.40693	brown
Cluster-22590.50578	brown
Cluster-22590.59291	brown
Cluster-22590.41449	brown
Cluster-22590.43355	brown
Cluster-22590.31732	brown
Cluster-22590.20425	brown
Cluster-22590.36830	brown
Cluster-22590.41374	brown
Cluster-22590.37623	brown
Cluster-22590.20848	brown
Cluster-22590.33062	brown
Cluster-22590.42306	brown
Cluster-22590.62797	brown
Cluster-22590.30190	brown
Cluster-22590.40803	brown
Cluster-22590.58160	brown
Cluster-22590.14644	brown
Cluster-22590.36229	brown
Cluster-22590.44901	brown
Cluster-22590.22564	brown
Cluster-22590.22973	brown
Cluster-22590.35136	brown
Cluster-22590.61393	brown
Cluster-22590.42951	brown
Cluster-22590.59796	brown
Cluster-22590.20927	brown
Cluster-22590.15810	brown
Cluster-22590.35552	brown
Cluster-22590.34206	brown
Cluster-22590.16567	brown
Cluster-22590.46210	brown
Cluster-22590.47164	brown
Cluster-22590.47169	brown
Cluster-22590.27101	brown
Cluster-22590.24456	brown
Cluster-22590.45837	brown
Cluster-22590.30504	brown
Cluster-22590.21403	brown
Cluster-22590.54814	brown
Cluster-22590.54815	brown
Cluster-22590.54811	brown
Cluster-22590.54812	brown
Cluster-22590.43721	brown
Cluster-22590.54035	brown
Cluster-22590.41997	brown
Cluster-22590.32632	brown
Cluster-22590.36029	brown
Cluster-22590.56886	brown
Cluster-22590.21303	brown
Cluster-22590.44617	brown
Cluster-22590.32864	brown
Cluster-22590.51526	brown
Cluster-22590.51529	brown
Cluster-22590.37749	brown
Cluster-22590.13367	brown
Cluster-22590.40347	brown
Cluster-22590.46366	brown
Cluster-22590.51173	brown
Cluster-22590.51175	brown
Cluster-22590.38222	brown
Cluster-22590.33165	brown
Cluster-22590.39489	brown
Cluster-22590.46157	brown
Cluster-22590.17224	brown
Cluster-22590.17225	brown
Cluster-22590.28918	brown
Cluster-22590.12301	brown
Cluster-22590.35717	brown
Cluster-22590.37340	brown
Cluster-22590.56307	brown
Cluster-22590.39582	brown
Cluster-22590.18012	brown
Cluster-22590.58254	brown
Cluster-22590.63335	brown
Cluster-22590.62238	brown
Cluster-22590.49646	brown
Cluster-22590.53840	brown
Cluster-22590.39828	brown
Cluster-22590.10318	brown
Cluster-22590.13037	brown
Cluster-22590.13030	brown
Cluster-22590.36674	brown
Cluster-22590.35932	brown
Cluster-22590.40462	brown
Cluster-22590.57086	brown
Cluster-22590.13549	brown
Cluster-22590.54517	brown
Cluster-22590.22166	brown
Cluster-22590.33005	brown
Cluster-22590.28946	brown
Cluster-22590.26108	brown
Cluster-22590.26553	brown
Cluster-22590.31815	brown
Cluster-22590.14588	brown
Cluster-22590.14585	brown
Cluster-22590.32641	brown
Cluster-22590.38028	brown
Cluster-22590.37964	brown
Cluster-22590.37960	brown
Cluster-22590.26606	brown
Cluster-22590.60853	brown
Cluster-22590.60077	brown
Cluster-22590.43868	brown
Cluster-22590.18622	brown
Cluster-22590.42118	brown
Cluster-22590.43241	brown
Cluster-22590.43240	brown
Cluster-22590.13891	brown
Cluster-22590.24225	brown
Cluster-22590.14666	brown
Cluster-22590.39802	brown
Cluster-22590.53164	brown
Cluster-22590.37614	brown
Cluster-22590.29884	brown
Cluster-22590.20321	brown
Cluster-22590.40543	brown
Cluster-22590.49859	brown
Cluster-22590.39437	brown
Cluster-22590.38330	brown
Cluster-22590.41020	brown
Cluster-22590.56801	brown
Cluster-22590.16398	brown
Cluster-22590.16394	brown
Cluster-22590.37313	brown
Cluster-22590.20018	brown
Cluster-22590.53682	brown
Cluster-22590.44302	brown
Cluster-22590.15588	brown
Cluster-22590.32592	brown
Cluster-22590.32597	brown
Cluster-22590.30897	brown
Cluster-22590.32032	brown
Cluster-22590.20437	brown
Cluster-22590.49052	brown
Cluster-22590.49050	brown
Cluster-22590.27210	brown
Cluster-22590.20985	brown
Cluster-22590.57996	brown
Cluster-22590.39541	brown
Cluster-22590.17612	brown
Cluster-22590.17611	brown
Cluster-22590.44402	brown
Cluster-22590.59803	brown
Cluster-22590.49342	brown
Cluster-22590.14440	brown
Cluster-22590.25706	brown
Cluster-22590.50330	brown
Cluster-22590.41899	brown
Cluster-22590.46137	brown
Cluster-22590.35251	brown
Cluster-22590.19712	brown
Cluster-22590.36621	brown
Cluster-22590.48699	brown
Cluster-22590.55536	brown
Cluster-22590.59938	brown
Cluster-22590.59932	brown
Cluster-22590.56203	brown
Cluster-22590.54293	brown
Cluster-22590.40562	brown
Cluster-22590.21029	brown
Cluster-22590.11063	brown
Cluster-22590.33914	brown
Cluster-22590.14555	brown
Cluster-22590.32239	brown
Cluster-22590.35958	brown
Cluster-22590.63787	brown
Cluster-22590.50909	brown
Cluster-22590.29605	brown
Cluster-22590.41075	brown
Cluster-22590.26042	brown
Cluster-22590.19695	brown
Cluster-22590.28199	brown
Cluster-22590.53553	brown
Cluster-22590.47301	brown
Cluster-22590.33570	brown
Cluster-22590.33573	brown
Cluster-22590.38086	brown
Cluster-22590.25111	brown
Cluster-22590.14685	brown
Cluster-22590.47490	brown
Cluster-47305.0	brown
Cluster-22590.44259	brown
Cluster-22590.25360	brown
Cluster-22590.60034	brown
Cluster-22590.44487	brown
Cluster-22590.43457	brown
Cluster-22590.36363	brown
Cluster-22590.41828	brown
Cluster-22590.29002	brown
Cluster-22590.28648	brown
Cluster-22590.29514	brown
Cluster-22590.12481	brown
Cluster-22590.58636	brown
Cluster-22590.50442	brown
Cluster-22590.50447	brown
Cluster-22590.48063	brown
Cluster-22590.60118	brown
Cluster-22590.26859	brown
Cluster-22590.40146	brown
Cluster-22590.36192	brown
Cluster-22590.21891	brown
Cluster-22590.28297	brown
Cluster-22590.37167	brown
Cluster-22590.44311	brown
Cluster-22590.49978	brown
Cluster-22590.37084	brown
Cluster-22590.57931	brown
Cluster-22590.15853	brown
Cluster-22590.34244	brown
Cluster-22590.14309	brown
Cluster-22590.31392	brown
Cluster-22590.13539	brown
Cluster-22590.30545	brown
Cluster-22590.22154	brown
Cluster-22590.38973	brown
Cluster-22590.40930	brown
Cluster-22590.58883	brown
Cluster-22590.28405	brown
Cluster-22590.25970	brown
Cluster-22590.41165	brown
Cluster-22590.20614	brown
Cluster-22590.37850	brown
Cluster-22590.60045	brown
Cluster-22590.5850	brown
Cluster-22590.43270	brown
Cluster-22590.14142	brown
Cluster-22590.53894	brown
Cluster-22590.50145	brown
Cluster-22590.49653	brown
Cluster-22590.20310	brown
Cluster-22590.59726	brown
Cluster-22590.21048	brown
Cluster-22590.49693	brown
Cluster-22590.18554	brown
Cluster-22590.35383	brown
Cluster-22590.23196	brown
Cluster-22590.23195	brown
Cluster-22590.25592	brown
Cluster-22590.40738	brown
Cluster-22590.36393	brown
Cluster-22590.51499	brown
Cluster-22590.31201	brown
Cluster-22590.27667	brown
Cluster-22590.55312	brown
Cluster-22590.46017	brown
Cluster-22590.16946	brown
Cluster-22590.41741	brown
Cluster-22590.64683	brown
Cluster-22590.30065	brown
Cluster-22590.26881	brown
Cluster-22590.44996	brown
Cluster-22590.49252	brown
Cluster-22590.58217	brown
Cluster-22590.26375	brown
Cluster-22590.22988	brown
Cluster-22590.10577	brown
Cluster-22590.42069	brown
Cluster-22590.42060	brown
Cluster-22590.59818	brown
Cluster-22590.51480	brown
Cluster-22590.49049	brown
Cluster-22590.45242	brown
Cluster-22590.31896	brown
Cluster-22590.57984	brown
Cluster-22590.31362	brown
Cluster-22590.50302	brown
Cluster-22590.55403	brown
Cluster-22590.23659	brown
Cluster-22590.42586	brown
Cluster-22590.19706	brown
Cluster-22590.41900	brown
Cluster-22590.32682	brown
Cluster-22590.40828	brown
Cluster-22590.21510	brown
Cluster-22590.59585	brown
Cluster-22590.54904	brown
Cluster-22590.54902	brown
Cluster-22590.14663	brown
Cluster-22590.18880	brown
Cluster-22590.47436	brown
Cluster-22590.37842	brown
Cluster-22590.20562	brown
Cluster-22590.22954	brown
Cluster-22590.22957	brown
Cluster-22590.22958	brown
Cluster-22590.52800	brown
Cluster-22590.54216	brown
Cluster-22590.16266	brown
Cluster-22590.40291	brown
Cluster-22590.23515	brown
Cluster-22590.30615	brown
Cluster-22590.27513	brown
Cluster-22590.53834	brown
Cluster-22590.36523	brown
Cluster-22590.29267	brown
Cluster-22590.21874	brown
Cluster-22590.63614	brown
Cluster-22590.52499	brown
Cluster-22590.58426	brown
Cluster-22590.9732	brown
Cluster-22590.30485	brown
Cluster-22590.46710	brown
Cluster-22590.35941	brown
Cluster-22590.20242	brown
Cluster-22590.41838	brown
Cluster-22590.59347	brown
Cluster-22590.27821	brown
Cluster-22590.54015	brown
Cluster-22590.18413	brown
Cluster-22590.39059	brown
Cluster-22590.25788	brown
Cluster-22590.16016	brown
Cluster-22590.50462	brown
Cluster-22590.53770	brown
Cluster-22590.14122	brown
Cluster-22590.14970	brown
Cluster-22590.54365	brown
Cluster-22590.17133	brown
Cluster-22590.47639	brown
Cluster-22590.24211	brown
Cluster-22590.37020	brown
Cluster-22590.37684	brown
Cluster-22590.31686	brown
Cluster-22590.59749	brown
Cluster-22590.61130	brown
Cluster-22590.21199	brown
Cluster-22590.33246	brown
Cluster-22590.19509	brown
Cluster-22590.37443	brown
Cluster-22590.59577	brown
Cluster-22590.58621	brown
Cluster-22590.12329	brown
Cluster-22590.53397	brown
Cluster-22590.39126	brown
Cluster-22590.21526	brown
Cluster-22590.58111	brown
Cluster-22590.27739	brown
Cluster-22590.16673	brown
Cluster-22590.18851	brown
Cluster-22590.51678	brown
Cluster-22590.34617	brown
Cluster-22590.48892	brown
Cluster-22590.8649	brown
Cluster-22590.15288	brown
Cluster-22590.41571	brown
Cluster-22590.39983	brown
Cluster-22590.37117	brown
Cluster-22590.56176	brown
Cluster-22590.51420	brown
Cluster-22590.13425	brown
Cluster-22590.46591	brown
Cluster-22590.18806	brown
Cluster-22590.26514	brown
Cluster-22590.30196	brown
Cluster-22590.47952	brown
Cluster-22590.36698	brown
Cluster-22590.35916	brown
Cluster-22590.21965	brown
Cluster-22590.52543	brown
Cluster-22590.49470	brown
Cluster-22590.35284	brown
Cluster-22590.38943	brown
Cluster-22590.40928	brown
Cluster-22590.28961	brown
Cluster-22590.21433	brown
Cluster-22590.53188	brown
Cluster-22590.41175	brown
Cluster-22590.43840	brown
Cluster-22590.33477	brown
Cluster-22590.22385	brown
Cluster-22590.20856	brown
Cluster-22590.24515	brown
Cluster-22590.34802	brown
Cluster-22590.54570	brown
Cluster-22590.40231	brown
Cluster-22590.50155	brown
Cluster-22590.39826	brown
Cluster-22590.43415	brown
Cluster-22590.15910	brown
Cluster-22590.33298	brown
Cluster-22590.32165	brown
Cluster-22590.46317	brown
Cluster-22590.40741	brown
Cluster-22590.17020	brown
Cluster-22590.40487	brown
Cluster-22590.6966	brown
Cluster-22590.16852	brown
Cluster-22590.55690	brown
Cluster-22590.35893	brown
Cluster-22590.18459	brown
Cluster-22590.22466	brown
Cluster-22590.21267	brown
Cluster-22590.58674	brown
Cluster-22590.25028	brown
Cluster-22590.34034	brown
Cluster-22590.34035	brown
Cluster-22590.34033	brown
Cluster-22590.38625	brown
Cluster-22590.19600	brown
Cluster-22590.36887	brown
Cluster-22590.10005	brown
Cluster-22590.65956	brown
Cluster-22590.51652	brown
Cluster-22590.13724	brown
Cluster-22590.60790	brown
Cluster-22590.60721	brown
Cluster-22590.42078	brown
Cluster-22590.42895	brown
Cluster-22590.24863	brown
Cluster-22590.34741	brown
Cluster-22590.52761	brown
Cluster-22590.31051	brown
Cluster-22590.44586	brown
Cluster-22590.30776	brown
Cluster-22590.48478	brown
Cluster-22590.35238	brown
Cluster-22590.44429	brown
Cluster-22590.42247	brown
Cluster-22590.42963	brown
Cluster-22590.59699	brown
Cluster-22590.59694	brown
Cluster-22590.49400	brown
Cluster-22590.38930	brown
Cluster-22590.19980	brown
Cluster-22590.47280	brown
Cluster-22590.36922	brown
Cluster-22590.16369	brown
Cluster-22590.40839	brown
Cluster-22590.34178	brown
Cluster-22590.14611	brown
Cluster-22590.14617	brown
Cluster-22590.41490	brown
Cluster-22590.18616	brown
Cluster-22590.16552	brown
Cluster-22590.15444	brown
Cluster-22590.38420	brown
Cluster-22590.8628	brown
Cluster-22590.50184	brown
Cluster-22590.56939	brown
Cluster-22590.39857	brown
Cluster-22590.40544	brown
Cluster-22590.18879	brown
Cluster-22590.12114	brown
Cluster-22590.36073	brown
Cluster-22590.17503	brown
Cluster-22590.25136	brown
Cluster-22590.35613	brown
Cluster-22590.49210	brown
Cluster-22590.49340	brown
Cluster-22590.45747	brown
Cluster-22590.34860	brown
Cluster-22590.9594	brown
Cluster-22590.42709	brown
Cluster-22590.52607	brown
Cluster-22590.12705	brown
Cluster-22590.38912	brown
Cluster-22590.29535	brown
Cluster-22590.24486	brown
Cluster-22590.12441	brown
Cluster-22590.59569	brown
Cluster-22590.27665	brown
Cluster-22590.27666	brown
Cluster-22590.35720	brown
Cluster-22590.41199	brown
Cluster-22590.28821	brown
Cluster-22590.52360	brown
Cluster-22590.48907	brown
Cluster-22590.18840	brown
Cluster-22590.9444	brown
Cluster-22590.27689	brown
Cluster-22590.40121	brown
Cluster-22590.39385	brown
Cluster-22590.55111	brown
Cluster-22590.42012	brown
Cluster-22590.47531	brown
Cluster-22590.27551	brown
Cluster-22590.56907	brown
Cluster-22590.48550	brown
Cluster-22590.55097	brown
Cluster-22590.21838	brown
Cluster-22590.25664	brown
Cluster-22590.44791	brown
Cluster-22590.28036	brown
Cluster-22590.11913	brown
Cluster-22590.35297	brown
Cluster-22590.38228	brown
Cluster-22590.35437	brown
Cluster-22590.33815	brown
Cluster-22590.52303	brown
Cluster-22590.40668	brown
Cluster-22590.21588	brown
Cluster-22590.34115	brown
Cluster-22590.55204	brown
Cluster-22590.40205	brown
Cluster-22590.43164	brown
Cluster-22590.9829	brown
Cluster-22590.26090	brown
Cluster-22590.54328	brown
Cluster-22590.26217	brown
Cluster-22590.45384	brown
Cluster-22590.23033	brown
Cluster-22590.21886	brown
Cluster-22590.59701	brown
Cluster-22590.45352	brown
Cluster-22590.45354	brown
Cluster-22590.45357	brown
Cluster-22590.45356	brown
Cluster-22590.40490	brown
Cluster-22590.28986	brown
Cluster-22590.48727	brown
Cluster-22590.54748	brown
Cluster-22590.15796	brown
Cluster-22590.36756	brown
Cluster-22590.27930	brown
Cluster-22590.55379	brown
Cluster-22590.60267	brown
Cluster-22590.41764	brown
Cluster-22590.41761	brown
Cluster-22590.42231	brown
Cluster-22590.21394	brown
Cluster-22590.12086	brown
Cluster-22590.29072	brown
Cluster-22590.14847	brown
Cluster-22590.27145	brown
Cluster-22590.14199	brown
Cluster-22590.37948	brown
Cluster-22590.22455	brown
Cluster-22590.48522	brown
Cluster-22590.39259	brown
Cluster-22590.38842	brown
Cluster-22590.28763	brown
Cluster-22590.33426	brown
Cluster-22590.12760	brown
Cluster-22590.18308	brown
Cluster-22590.14359	brown
Cluster-22590.14355	brown
Cluster-22590.44862	brown
Cluster-22590.57064	brown
Cluster-22590.57067	brown
Cluster-22590.18114	brown
Cluster-22590.49437	brown
Cluster-22590.51874	brown
Cluster-22590.42542	brown
Cluster-22590.23502	brown
Cluster-22590.57568	brown
Cluster-22590.41008	brown
Cluster-22590.39645	brown
Cluster-22590.34146	brown
Cluster-22590.14609	brown
Cluster-22590.39650	brown
Cluster-22590.11059	brown
Cluster-22590.31464	brown
Cluster-22590.53638	brown
Cluster-22590.56082	brown
Cluster-22590.25258	brown
Cluster-22590.59943	brown
Cluster-22590.35035	brown
Cluster-22590.60757	brown
Cluster-22590.53955	brown
Cluster-22590.13689	brown
Cluster-22590.17888	brown
Cluster-22590.1333	brown
Cluster-22590.60653	brown
Cluster-22590.56059	brown
Cluster-22590.26247	brown
Cluster-22590.56908	brown
Cluster-22590.47863	brown
Cluster-22590.16302	brown
Cluster-22590.17925	brown
Cluster-22590.17926	brown
Cluster-22590.30956	brown
Cluster-22590.16892	brown
Cluster-22590.38316	brown
Cluster-22590.46638	brown
Cluster-22590.23069	brown
Cluster-22590.16919	brown
Cluster-22590.24598	brown
Cluster-22590.37704	green
Cluster-22590.33209	green
Cluster-22590.46947	green
Cluster-22590.39607	green
Cluster-22590.41577	green
Cluster-22590.40064	green
Cluster-22590.37540	green
Cluster-22590.42092	green
Cluster-22590.45805	green
Cluster-22590.41051	green
Cluster-22590.36813	green
Cluster-22590.37922	green
Cluster-22590.32526	green
Cluster-22590.36172	green
Cluster-22590.36174	green
Cluster-22590.39216	green
Cluster-22590.36551	green
Cluster-22590.35258	green
Cluster-22590.39157	green
Cluster-22590.13744	green
Cluster-22590.45677	green
Cluster-22590.42796	green
Cluster-22590.40450	green
Cluster-22590.40959	green
Cluster-22590.26358	green
Cluster-22590.41105	green
Cluster-22590.49808	green
Cluster-22590.31473	green
Cluster-22590.39299	green
Cluster-22590.42614	green
Cluster-22590.42617	green
Cluster-22590.32279	green
Cluster-22590.38328	green
Cluster-22590.38325	green
Cluster-22590.40698	green
Cluster-22590.35857	green
Cluster-22590.39909	green
Cluster-22590.38596	green
Cluster-22590.40400	green
Cluster-22590.41927	green
Cluster-22590.39791	green
Cluster-22590.35745	green
Cluster-22590.45698	green
Cluster-22590.40576	green
Cluster-22590.40575	green
Cluster-22590.41817	green
Cluster-48268.0	green
Cluster-22590.32636	green
Cluster-22590.36021	green
Cluster-22590.38706	green
Cluster-22590.45719	green
Cluster-22590.40340	green
Cluster-22590.40097	green
Cluster-22590.37343	green
Cluster-22590.27647	green
Cluster-22590.53594	green
Cluster-22590.42782	green
Cluster-22590.45207	green
Cluster-22590.39702	green
Cluster-22590.40633	green
Cluster-22590.31527	green
Cluster-22590.48393	green
Cluster-22590.36959	green
Cluster-22590.40251	green
Cluster-22590.13642	green
Cluster-22590.39596	green
Cluster-22590.47848	green
Cluster-22590.41021	green
Cluster-22590.37887	green
Cluster-22590.30898	green
Cluster-22590.39261	green
Cluster-22590.45784	green
Cluster-22590.29446	green
Cluster-22590.38563	green
Cluster-22590.39544	green
Cluster-22590.52464	green
Cluster-22590.36606	green
Cluster-22590.41382	green
Cluster-22590.36822	green
Cluster-22590.42593	green
Cluster-22590.41648	green
Cluster-22590.39784	green
Cluster-22590.39786	green
Cluster-22590.39663	green
Cluster-22590.36281	green
Cluster-22590.23503	green
Cluster-22590.37649	green
Cluster-22590.37566	green
Cluster-22590.25695	green
Cluster-22590.36874	green
Cluster-22590.38087	green
Cluster-22590.40281	green
Cluster-22590.40287	green
Cluster-22590.40874	green
Cluster-22590.49601	green
Cluster-22590.42684	green
Cluster-22590.34410	green
Cluster-22590.27345	green
Cluster-22590.43690	green
Cluster-22590.43896	green
Cluster-22590.39136	green
Cluster-22590.36179	green
Cluster-22590.40149	green
Cluster-22590.36195	green
Cluster-22590.14170	green
Cluster-22590.51638	green
Cluster-22590.39200	green
Cluster-22590.41249	green
Cluster-22590.34996	green
Cluster-22590.46562	green
Cluster-22590.38503	green
Cluster-22590.20962	green
Cluster-22590.41854	green
Cluster-22590.30548	green
Cluster-22590.38391	green
Cluster-22590.40938	green
Cluster-22590.44206	green
Cluster-22590.36437	green
Cluster-22590.39168	green
Cluster-22590.39461	green
Cluster-22590.40644	green
Cluster-22590.39728	green
Cluster-22590.41994	green
Cluster-22590.36779	green
Cluster-22590.42218	green
Cluster-22590.39024	green
Cluster-22590.25696	green
Cluster-22590.39675	green
Cluster-22590.46283	green
Cluster-22590.38868	green
Cluster-22590.37415	green
Cluster-22590.35153	green
Cluster-22590.30183	green
Cluster-22590.31444	green
Cluster-22590.39845	green
Cluster-22590.49706	green
Cluster-22590.40748	green
Cluster-22590.41066	green
Cluster-22590.36860	green
Cluster-22590.21470	green
Cluster-22590.37253	green
Cluster-22590.35095	green
Cluster-22590.40363	green
Cluster-22590.41348	green
Cluster-22590.41686	green
Cluster-22590.43688	green
Cluster-22590.44119	green
Cluster-22590.45648	green
Cluster-22590.40136	green
Cluster-22590.49385	green
Cluster-22590.57100	green
Cluster-22590.40616	green
Cluster-22590.37902	green
Cluster-22590.28889	green
Cluster-22590.39321	green
Cluster-22590.38496	green
Cluster-22590.38491	green
Cluster-22590.21771	green
Cluster-22590.49644	green
Cluster-22590.39820	green
Cluster-22590.37632	green
Cluster-22590.37631	green
Cluster-22590.32162	green
Cluster-22590.42640	green
Cluster-22590.46735	green
Cluster-22590.46633	green
Cluster-22590.49563	green
Cluster-22590.37377	green
Cluster-22590.39035	green
Cluster-22590.30310	green
Cluster-22590.39247	green
Cluster-22590.46529	green
Cluster-22590.34283	green
Cluster-22590.53841	green
[truncated: 2,439 more rows]
