# Supplementary material for: Metabolomic and Transcriptomic Analyses Reveal Changes in Active Components During the Growth and Development of Comfrey (Symphytum officinale L.)
Source: Plants (Basel). 2025 Jul 8;14(14):2088. doi: 10.3390/plants14142088 (PMC12299076; doi:10.3390/plants14142088)
Supplement: Supplementary file 1 [file plants-14-02088-s001.zip › Supplementary table9.XLSX]

## Sheet: Sheet1
Supplementary table9: Potential transcription factors in the modules.
Module	Gene ID	Transcription factors family	NR ID	Metabolites
yellow	Cluster-22590.38143	AP2/ERF-ERF	KAG9153879	p-Coumaric acid;Caffeoyl shikimic acid
yellow	Cluster-22590.40346	AP2/ERF-ERF	KAG9138893	p-Coumaric acid;Caffeoyl shikimic acid;Caffeic acid
yellow	Cluster-22590.41745	AP2/ERF-ERF	KAG9140224	p-Coumaric acid;Caffeoyl shikimic acid;Caffeic acid
yellow	Cluster-22590.33183	BES1	KAG9148086	/
yellow	Cluster-22590.41424	bHLH	KAG9133983	p-Coumaric acid;Caffeoyl shikimic acid;Caffeic acid
yellow	Cluster-22590.29311	C2H2	KAG9135303	/
yellow	Cluster-22590.39862	C2H2	KAG9160935	p-Coumaric acid;Caffeoyl shikimic acid;Caffeic acid
yellow	Cluster-22590.41836	C2H2	BAA05077	/
yellow	Cluster-22590.42300	C2H2	KAG9160935	p-Coumaric acid;Caffeoyl shikimic acid;Caffeic acid
yellow	Cluster-22590.41159	C3H	KAG9146245	p-Coumaric acid;Caffeoyl shikimic acid;Caffeic acid
yellow	Cluster-22590.40546	GRAS	KAG9159583	Caffeoyl shikimic acid
yellow	Cluster-22590.40971	HMG	KAG9158503	Caffeoyl shikimic acid;Caffeic acid
yellow	Cluster-22590.49290	HSF	KAG9155055	p-Coumaric acid;Caffeoyl shikimic acid;Caffeic acid
yellow	Cluster-22590.40089	MYB	KAG9158781	Caffeoyl shikimic acid
yellow	Cluster-22590.38264	NAC	KAG9131649	p-Coumaric acid;Caffeoyl shikimic acid;Caffeic acid
yellow	Cluster-22590.41488	NAC	KAG9145203	/
yellow	Cluster-22590.42493	NAC	KAG9139193	/
yellow	Cluster-22590.43092	NAC	KAG9153853	/
yellow	Cluster-22590.46058	NAC	KAG9129236	/
yellow	Cluster-22590.35681	Tify	KAG9135598	p-Coumaric acid;Caffeoyl shikimic acid;Caffeic acid
yellow	Cluster-22590.42225	WRKY	KAG9157918	/
yellow	Cluster-22590.42425	WRKY	KAG9131167	/
yellow	Cluster-22590.42761	WRKY	KAG9149311	/
black	Cluster-22590.34249	AUX/IAA	KAG9157357	Naringenin
black	Cluster-22590.17207	bZIP	KAG9143148	Naringenin
black	Cluster-22590.36302	MADS-MIKC	XP_022858140	Naringenin;Dihydroquercetin
black	Cluster-22590.26914	zf-HD	KAG9142464	Naringenin
black	Cluster-22590.31702	zf-HD	KAG9159793	Naringenin
brown	Cluster-22590.54815	AP2/ERF-ERF	KAG9158309	Dihydroquercetin;Kaempferol;Caffeoylquinic acid
brown	Cluster-22590.32682	bHLH	CAI9765505	Dihydroquercetin
brown	Cluster-22590.37167	bZIP	KAG9155682	Dihydroquercetin;Caffeoylquinic acid
brown	Cluster-22590.50353	GRAS	KAG9136048	Dihydroquercetin
brown	Cluster-22590.56907	MADS-M-type	KAG9145558	Dihydroquercetin;Kaempferol;Caffeoylquinic acid
brown	Cluster-22590.50351	SET	KAG9136800	Dihydroquercetin
brown	Cluster-22590.60118	WRKY	KAG9137243	Dihydroquercetin;Kaempferol;Caffeoylquinic acid
